# Supplementary material for: Integrated transcriptome analysis of mouse spermatogenesis
Source: BMC Genomics. 2014 Jan 18;15:39. doi: 10.1186/1471-2164-15-39 (PMC3906902; doi:10.1186/1471-2164-15-39)
Supplement: Additional file 2 — Is a table listing the temporal gene expression (RPKM) calculated from the mRNA-Seq data and the temporal gene expression clustering. [file 1471-2164-15-39-S2.txt]

gene_symbol	chrom	UCSCid	mRNA_length	6dpp	10dpp	12dpp	14dpp	16dpp	18dpp	20dpp	38dpp	temporal_expression_cluster
Xkr4	chr1	uc007aeu.1	3634	1.56945	1.21336	0.344771	0.220511	0.0833681	0.0338132	0	0.011972	low
AK149000	chr1	uc007aev.1	2257	0.303236	0.437882	0.0326539	0.258214	0.201347	0	0	0	low
Rp1h	chr1	uc007aex.1	6950	0	0	0.0848345	0.272528	0.209238	0.483258	0.477859	0.231616	low
Sox17	chr1	uc007aez.1	3130	1.38484	0.922963	0.824121	0.861151	1.2099	1.20391	1.72172	4.00314	5
Mrpl15	chr1	uc007afd.1	1143	15.9674	12.1052	13.0248	10.8349	15.1612	14.7639	11.0742	11.7235	const
Lypla1	chr1	uc007afh.1	2433	17.0187	25.1848	16.0244	19.582	16.8103	11.5487	14.5002	18.4361	3
Tcea1	chr1	uc007afi.1	2546	1.7025	2.2992	2.1421	2.57517	2.0943	1.22266	1.0091	1.19617	3
Rgs20	chr1	uc007afk.1	1225	0	0.310298	0.421142	1.3083	1.31076	1.2037	0.920756	0.0355153	low
Atp6v1h	chr1	uc007afn.1	1976	22.1958	23.2378	26.8169	42.6917	43.2515	38.2644	34.2805	21.621	4
Oprk1	chr1	uc007afo.1	1410	0	0.053917	0	0	0	0	0	0	low
Rb1cc1	chr1	uc007afr.1	6517	8.36645	13.7418	12.5755	19.3384	26.3213	35.994	47.5859	31.1694	6
AK087278	chr1	uc007afv.1	733	0	0	0	0	0	0.0558787	0	0	low
St18	chr1	uc007afy.1	5862	0.0583763	0.0518752	0.05029	0.0497091	0.0103364	0	0.106896	0.0964828	low
Pcmtd1	chr1	uc007agb.1	5232	7.18371	12.9756	8.74764	8.15928	6.14953	3.31931	4.32362	0.88975	3
AK043789	chr1	uc007age.1	1261	0.81412	0.542591	0.292228	0.231082	0.600634	0.45474	0.89447	0.793533	low
Sntg1	chr1	uc007agh.1	4193	0	0	0.0527307	0.156365	0.0216761	0.00976844	0.0896674	0.321654	low
Rrs1	chr1	uc007agk.1	2010	8.68273	4.87909	6.19666	6.52377	6.13456	4.70724	5.01924	3.31167	2
Adhfe1	chr1	uc007agl.1	3105	1.06536	1.00385	0.688341	1.03232	0.839116	0.936584	0.827429	1.33111	low
BC064105	chr1	uc007agn.1	1297	0.395762	0.175844	0.284117	0.617838	0.0700755	0.157899	0.14494	0.0670876	low
AK009214	chr1	uc007ago.1	561	1.62663	2.16821	1.57647	2.72696	1.99813	0.949141	1.00528	0.232654	3
3110035E14Rik	chr1	uc007agp.1	3187	9.1984	9.27925	7.51568	8.43464	5.58009	4.40821	3.89306	1.05114	2
Mybl1	chr1	uc007agq.1	3560	3.36434	8.07211	12.7733	17.8029	17.5478	23.1833	29.6767	11.9153	4
Vcpip1	chr1	uc007ags.1	5174	20.0731	27.9172	25.3833	26.2729	25.2603	21.6432	21.158	12.6886	3
AK006607	chr1	uc007agt.1	2255	5.76659	3.00047	5.00048	4.49046	5.0247	3.17864	3.33459	2.45024	2
Sgk3	chr1	uc007agv.1	5408	11.1262	13.9591	10.221	9.75268	8.47593	6.21051	6.89428	4.45682	3
6030422M02Rik	chr1	uc007agz.1	2826	0.181636	1.04915	2.73832	3.91826	5.94985	4.71044	3.70299	1.64727	4
AK003573	chr1	uc007aha.1	407	16.8158	11.0205	9.05405	8.5915	10.9423	10.3656	6.62037	3.20685	2
4930418G15Rik	chr1	uc007ahb.1	1417	0	0	0.104022	0.771158	2.24494	10.6661	17.5119	22.6589	7
Cops5	chr1	uc007ahe.1	1239	34.524	31.9677	32.24	41.0987	43.6956	64.0998	69.996	78.515	4
Cspp1	chr1	uc007ahi.1	4354	8.16076	10.2319	10.0208	12.1972	13.3319	15.9641	16.6083	10.1821	4
AK076931	chr1	uc007ahm.1	398	0.286601	0.191013	0	0.366074	0	0.205825	0	0.655874	low
Arfgef1	chr1	uc007ahn.1	7042	18.6117	25.4346	23.8515	25.0243	24.0277	21.9744	24.4439	20.2642	const
Cpa6	chr1	uc007ahq.1	1930	0.354613	0	0	0	0	0	0.0324677	2.25421	8
Depdc2	chr1	uc007ahs.1	6247	0.38345	0.462442	0.188762	0.443133	0.242484	0.216368	0.431326	0.181073	low
A830018L16Rik	chr1	uc007ahx.1	2772	0.0205749	0	0.29246	0.525604	0.426242	0.280744	0.791194	0.0627797	low
Sulf1	chr1	uc007aid.1	4609	6.95442	12.3049	12.1527	14.7626	10.5632	7.71371	5.96851	4.08727	3
Slco5a1	chr1	uc007aif.1	8511	0.180932	0.0625263	0.0173187	0.0684749	0	0	0	0.219806	low
Prdm14	chr1	uc007aik.1	2593	0.0219952	0.0293186	0.085268	0	0	0.0631841	0	0	low
Ncoa2	chr1	uc007aim.1	8213	34.2424	40.5894	41.2066	40.3138	33.1437	26.8057	22.8967	21.2314	const
AK171953	chr1	uc007ais.1	3467	0.526414	0.219276	0.701499	0.378217	0.64664	0.11814	0.307258	0.313717	low
Tram1	chr1	uc007ait.1	2888	29.1883	29.0614	23.0695	27.4949	32.2052	44.4196	60.3193	62.9546	4
Lactb2	chr1	uc007aiu.1	1888	4.71253	4.79171	3.70842	3.58842	2.03792	1.67047	2.25692	0.530003	2
Xkr9	chr1	uc007aiv.1	1926	0	0	0	0	0.01573	0	0	0.338834	low
Eya1	chr1	uc007aix.1	4330	0.684931	0.702291	0.748914	0.353308	0.538751	0.141891	0.448624	0.34162	low
Msc	chr1	uc007aja.1	1715	0.199535	0.132985	0.0429737	0.16991	0.0706612	0	0.0730759	0.279049	low
AK080352	chr1	uc007ajb.1	652	0	0	0	0	0	0.0628207	0	0	low
Trpa1	chr1	uc007ajc.1	4263	0	0	0.0345766	0	0	0	0	0	low
AK195788	chr1	uc007ajd.1	287	0	0	0	0	0	0	0	0	low
Kcnb2	chr1	uc007aje.1	5309	0.300799	0.143197	0.0832924	0.0686087	0	0.0308601	0	0.0983379	low
Terf1	chr1	uc007ajh.1	1633	12.1891	10.1488	11.5537	14.0969	14.2482	13.9206	18.9945	7.83273	4
Gm106	chr1	uc007ajj.1	2748	1.12075	0.580962	0.0804584	0.583214	0.341767	0.253386	0.0684089	0.0791599	low
AK015384	chr1	uc007ajk.1	1844	0.0309293	0	0.239805	2.64689	3.61449	7.59653	8.93724	14.2268	7
Rpl7	chr1	uc007ajl.1	905	38.1905	26.041	33.3889	25.2757	26.3793	23.9871	23.7495	15.8161	2
Rdh10	chr1	uc007ajm.1	2295	5.88975	6.42635	8.60635	6.25325	6.53443	3.49803	3.84986	5.53544	3
Stau2	chr1	uc007ajn.1	2841	9.91715	7.17148	8.431	5.76944	4.84138	2.53742	2.24977	1.65388	2
Ube2w	chr1	uc007ajt.1	2354	13.471	21.9608	16.8752	18.2896	17.2072	11.971	14.3214	10.3129	3
Tceb1	chr1	uc007ajv.1	955	20.7232	28.1803	24.0007	35.9286	41.2089	31.3948	37.2039	38.1762	const
Tmem70	chr1	uc007ajy.1	1729	9.86296	10.5526	11.6795	12.008	11.8275	10.9682	14.2069	9.25987	const
Ly96	chr1	uc007ajz.1	597	5.25436	4.83899	2.59246	2.44049	1.92839	1.57799	1.6794	0.218625	2
Jph1	chr1	uc007aka.1	2192	3.72072	2.91329	2.58891	2.52578	0.981302	1.1772	0.714674	0.277869	2
Gdap1	chr1	uc007akc.1	3913	0.553866	0.46628	0.339023	0.521279	0.805209	0.36636	0.240209	0.945064	low
AK135932	chr1	uc007akd.1	1009	0	0.15069	0	0	0	0.0811875	0.124207	2.63021	8
Pi15	chr1	uc007ake.1	1337	4.22313	3.98026	1.59858	2.83331	1.81277	0.980322	0.328076	0.520644	2
AK038933	chr1	uc007akf.1	2264	0.604597	0.134316	0	0.032177	0	0.0542744	0	0.0384331	low
Crispld1	chr1	uc007akh.1	4006	1.99319	1.32841	0.588716	0.436438	0.415946	0.132918	0.0938531	0.249787	low
Crisp4	chr1	uc007aki.1	1193	0	0	0	0	0	0	0	0.145872	low
Defb49	chr1	uc007akl.1	222	0	0	0	0	0	0	0	0	low
Defb18	chr1	uc007akm.1	258	0	0	0	0	0	0	0	0	low
OTTMUSG00000020946	chr1	uc007ako.1	256	0	0	0	0	0	0	0	0.169946	low
Tcfap2d	chr1	uc007akp.1	1747	0	0	0	0	0	0	0	0	low
Tcfap2b	chr1	uc007akt.1	6056	0.150683	0	0	0.0962335	0.00500264	0	0.0310416	0.093392	low
Pkhd1	chr1	uc007akv.1	12928	0.127937	0.011761	0.0456064	0.0169049	0.0304647	0.0697014	0.232658	0.0841319	low
Il17a	chr1	uc007aky.1	1171	0	0	0	0	0	0	0	0.111459	low
Il17f	chr1	uc007ala.1	1175	0.145618	0.388203	0.37634	0.929984	0.515676	0.139435	0.15999	0	low
AK205147	chr1	uc007alb.1	370	42.2357	28.56	32.667	23.6266	35.7001	16.1622	11.1777	4.46821	2
Mcm3	chr1	uc007alc.1	2886	44.4847	28.2123	42.9533	32.8148	33.7182	21.7852	17.1313	9.15049	2
Paqr8	chr1	uc007ald.1	4420	5.96143	10.8359	13.2393	14.0753	13.1465	13.7333	15.0135	11.5164	4
Efhc1	chr1	uc007alf.1	2144	2.50054	3.01397	5.0875	14.1009	31.0025	87.8022	100.95	153.611	7
Tram2	chr1	uc007alg.1	1409	5.01928	3.12941	3.1907	2.48172	2.66622	3.343	3.15759	6.08285	5
AK138554	chr1	uc007alh.1	372	0	0	0	0.19583	0	0.110105	0	0	low
Tmem14a	chr1	uc007alj.1	1112	1.79512	1.16222	0.8616	1.17921	0.0544892	0.626173	0.619864	0.0782487	low
Gsta3	chr1	uc007all.1	1355	10.7754	10.9406	14.1417	12.5268	12.3196	6.22699	5.73444	11.0451	3
EG241041	chr1	uc007alm.1	1148	0	0.0662222	0	0	0	0	0	0	low
Ndg1	chr1	uc007aln.1	1950	0.029248	0.0779723	0	0	0.0310728	0	0	0	low
BC099381	chr1	uc007alo.1	844	0.270302	0	0	0	0	0	0	0	low
AK139842	chr1	uc007alp.1	794	0	0	0	0	0	0	0	0	low
Kcnq5	chr1	uc007alq.1	2802	1.05844	0.32558	0.184118	0.44198	0.183809	0.160796	0.0223635	0.124215	low
Rims1	chr1	uc007alw.1	3570	0.9905	0.766619	0.887702	0.714204	0.687388	0.40156	0.386156	0.134053	low
4933415F23Rik	chr1	uc007alz.1	1780	0.0640827	0.0427096	0.662471	9.74045	22.5518	75.176	107.16	164.982	7
CS444445	chr1	uc007ama.1	23	0	0	0	0	0	0	0	0	low
Ogfrl1	chr1	uc007amb.1	4844	2.03692	1.67929	1.30846	1.11288	0.544127	0.524249	0.40102	0.107778	2
AK090150	chr1	uc007amc.1	1522	0	0	0	0	0	0	0	0	low
B3gat2	chr1	uc007ame.1	4355	8.26366	8.85044	8.20769	7.82852	5.97572	5.23862	6.57562	14.3656	5
Smap1	chr1	uc007amh.1	2259	31.1552	33.5524	31.0917	31.3775	23.6842	21.7578	26.0747	68.1965	5
1110058L19Rik	chr1	uc007amj.1	660	7.43166	6.45044	9.93832	10.3754	16.0201	15.701	16.4252	14.6999	4
4921533L14Rik	chr1	uc007aml.1	5263	13.5459	28.8896	27.7548	39.3934	41.1583	46.5624	52.1375	30.1891	4
Col9a1	chr1	uc007amo.1	3405	0.134	0.0223269	0.0432892	0.0213946	0.017795	0.0842037	0.29445	0.217212	low
Col19a1	chr1	uc007amq.1	10542	0	0.0504801	0	0.138207	0.643739	0.594454	0.0475527	0.160951	low
Atpase6	chr1	uc007ams.1	842	0	0	0	0	0	0	0	0	low
Lmbrd1	chr1	uc007amt.1	5392	4.69639	8.00836	7.90033	9.53843	7.32677	5.53008	5.91529	9.99709	5
Bai3	chr1	uc007amx.1	5440	0.30404	0.209622	0.216765	0.147304	0.183781	0.218348	0.322528	0.255919	low
4931408C20Rik	chr1	uc007amz.1	4318	0	0.0176061	0	0.0506128	0.00701621	0.455312	0.290239	8.85642	8
AK050085	chr1	uc007ana.1	1793	0	0	0	0	0	0	0	0	low
Gm597	chr1	uc007anb.1	2882	0	0	0	0.101109	0.473046	4.09307	5.30523	11.5634	7
AK087209	chr1	uc007anc.1	1166	0	0	0	0	0	0	0	0	low
AK188812	chr1	uc007and.1	198	0.864146	0	0.372222	0	0	0	0	0.219729	low
Phf3	chr1	uc007ane.1	7561	11.8729	13.2218	11.9503	12.3518	11.3635	13.5212	13.1524	5.51237	3
Ptp4a1	chr1	uc007ani.1	4126	1.05055	1.63986	1.21464	1.41248	1.12343	0.714749	0.698614	0.685388	low
4931428L18Rik	chr1	uc007anj.1	1049	0.217478	0.289888	2.03746	4.2362	7.45125	7.96535	9.79663	9.74641	6
Gluld1	chr1	uc007ank.1	1903	0.0599408	0	0.464739	0.957025	1.68753	2.62586	2.53548	2.40051	6
4930521A18Rik	chr1	uc007anm.1	1449	0	0.157398	0.0508626	1.91046	1.60993	7.54732	10.9843	5.10426	6
Khdrbs2	chr1	uc007anp.1	1359	0.713445	0.503464	1.46424	0.428837	0.15605	0.150696	0.0922187	0	low
Prim2	chr1	uc007anq.1	1937	16.4005	17.897	23.0193	22.0765	20.677	20.0672	21.0277	12.6678	const
DQ714940	chr1	uc007ans.1	30	0	0	0	0	0	0	0	0	low
1700001G17Rik	chr1	uc007ant.1	870	0.131112	0.262148	0.677701	0.921076	2.15902	2.87184	3.02509	2.80041	6
Rab23	chr1	uc007anw.1	3254	7.78209	7.28924	6.95325	7.1416	8.4352	9.60411	10.264	7.25996	const
Bag2	chr1	uc007any.1	1815	10.4954	13.3197	15.4709	12.1615	14.739	10.4259	9.45981	4.84202	3
Zfp451	chr1	uc007anz.1	3650	14.2037	17.9123	20.9792	20.2779	18.5345	22.1403	25.168	102.007	7
B230209C24Rik	chr1	uc007aoc.1	2292	1.19442	2.85252	3.18337	4.57689	1.94307	2.62696	0.90221	1.00604	3
Dst	chr1	uc007aoi.1	23242	23.0593	13.8753	10.9589	8.25903	6.09647	7.12493	6.84538	9.92847	1
Ccdc115	chr1	uc007aoq.1	1693	6.90602	8.12768	13.3208	14.8882	13.8148	10.5724	10.8077	4.31722	3
Imp4	chr1	uc007aor.1	2178	20.949	13.8573	17.2237	18.3293	14.3134	16.1542	14.7018	11.6656	const
Ptpn18	chr1	uc007aos.1	1573	0.797673	0.43497	0.562237	0.648368	0.78966	0.130194	0.478036	0.248924	low
AK016244	chr1	uc007aou.1	718	0	0	0	0	0	0	1.48365	2.66612	7
Tesp1	chr1	uc007aov.1	1246	0	0	0	0.292331	0.170202	22.6491	45.8654	238.796	8
Cfc1	chr1	uc007aow.1	1038	0	0	0	0	0.0583737	0.0394596	0.120737	1.34123	low
Tesp2	chr1	uc007aox.1	1300	0	0	0	0	0	1.73288	2.26549	22.2886	8
9430069J07Rik	chr1	uc007aoy.1	4305	0	0.0176592	0	0	0	0	0.218337	0.333498	low
DQ558230	chr1	uc007aoz.1	39	0	0	0	0	0	0	0	0	low
DQ551615	chr1	uc007apa.1	28	0	0	0	0	0	0	0	0	low
DQ713197	chr1	uc007apb.1	32	0	0	0	0	0	0	0	0	low
DQ540165	chr1	uc007apc.1	35	0	0	0	0	0	0	0	0	low
DQ688885	chr1	uc007apd.1	30	0	0	0	0	0	0	0	0	low
mKIAA1112	chr1	uc007apf.1	6234	8.0235	2.95117	2.24623	1.48409	1.03514	0.939549	0.683519	0.223324	1
BC043098	chr1	uc007apj.1	4939	42.7608	31.6006	28.5011	26.3135	23.6099	16.0552	11.9895	6.21896	2
Plekhb2	chr1	uc007apl.1	3317	12.0876	12.2389	11.3538	12.0353	17.0706	14.9908	11.467	7.06961	3
AK003327	chr1	uc007apm.1	566	0	0	0	0	0	0	0.110711	0.768663	low
Hs6st1	chr1	uc007apn.1	3710	28.1632	16.1472	19.5672	15.6104	11.8816	7.20924	7.24589	3.4594	2
Ugcgl1	chr1	uc007app.1	5516	22.2613	26.0623	29.9556	26.4797	22.5297	15.5267	12.712	7.67434	3
Lincr	chr1	uc007aps.1	2583	0.706572	0.264889	0.142663	0.0282032	0.0821029	0.0475715	0.169817	0	low
Arid5a	chr1	uc007apu.1	4450	5.15225	2.47715	3.66015	2.30824	2.022	1.97892	1.73202	0.762582	2
4632411B12Rik	chr1	uc007aqa.1	4663	40.6317	39.7152	49.5495	49.2116	52.8279	57.1741	55.5	36.3594	const
AK132955	chr1	uc007aqb.1	1723	1.42336	2.60323	3.12252	3.00189	3.37599	2.63869	3.09131	16.5642	8
Lman2l	chr1	uc007aqd.1	2225	6.8184	8.88359	10.2683	11.4921	7.28465	8.76248	8.05461	5.90513	const
Cnnm4	chr1	uc007aqg.1	2369	5.82615	6.38606	9.7997	9.80952	11.2027	13.2438	12.9875	10.7251	4
Cnnm3	chr1	uc007aqj.1	5184	12.9712	8.27102	9.48261	7.32141	6.37595	5.83098	4.4241	2.50933	2
Ankrd23	chr1	uc007aql.1	1954	3.35664	1.8286	3.69631	2.53517	3.30248	3.27002	2.62965	2.67183	4
Ankrd39	chr1	uc007aqo.1	1786	4.53459	2.42627	4.78678	3.18152	5.12284	3.25654	3.1226	3.41035	3
Sema4c	chr1	uc007aqr.1	3636	6.6351	2.38356	3.02016	3.62641	3.99114	3.18796	3.37785	3.74518	2
1700024G10Rik	chr1	uc007aqt.1	821	7.29419	6.01888	11.6699	25.1998	39.2999	83.9636	104.718	156.591	7
BC050210	chr1	uc007aqv.1	1564	7.2933	5.24967	8.67058	20.5411	32.7948	72.0974	89.4665	131.298	7
LOC100040340	chr1	uc007aqw.1	569	19.2451	11.4903	14.7659	15.4916	15.8135	12.7412	16.1888	24.9263	5
Actr1b	chr1	uc007aqx.1	2077	24.0821	12.5546	15.7903	13.4334	12.9673	10.5701	10.9818	11.5207	2
AK016893	chr1	uc007aqy.1	1120	0	0	0	0.0650435	0.1082	1.17026	2.51769	22.6077	8
Zap70	chr1	uc007aqz.1	2180	0.392433	0.383602	0.540917	0.367585	0.166767	0.582446	0.431165	1.23734	low
Tmem131	chr1	uc007ard.1	6548	26.348	28.0965	30.9072	28.492	27.8299	25.809	23.9722	14.7967	3
A230074B11Rik	chr1	uc007arf.1	1769	0.128962	0.171901	0.124986	0.617711	1.2502	3.47307	3.04634	23.4378	8
4921511C04Rik	chr1	uc007arg.1	1504	0	0.0505472	0	0.72655	0.28201	1.87911	2.87481	71.2474	8
Cnga3	chr1	uc007ari.1	3498	0.0326093	0.108666	0.126415	0.270736	0.0173219	0.0351279	0.286621	1.24375	low
Inpp4a	chr1	uc007arl.1	4394	3.47861	2.69904	3.30425	3.66399	2.64762	2.116	1.58296	8.3666	5
AK019601	chr1	uc007arm.1	405	0	0	0	0	0	0	0	3.33011	8
6330578E17Rik	chr1	uc007aro.1	3808	17.8979	20.4831	18.7734	20.7757	23.1516	22.7921	28.1554	17.8001	const
Unc50	chr1	uc007arp.1	1412	11.9157	12.0603	17.2245	19.2956	23.709	18.7681	21.2574	15.8989	const
AK178706	chr1	uc007arr.1	2265	4.60802	4.06127	4.23002	3.47358	2.98278	3.21886	1.60461	0.768323	2
Mgat4a	chr1	uc007art.1	1977	2.0194	2.42259	3.20597	3.20579	2.31396	1.84388	2.02853	2.55272	const
2010300C02Rik	chr1	uc007arx.1	4360	2.57698	1.6739	1.63965	0.918964	1.2438	0.46032	0.517398	1.03777	2
Tsga10	chr1	uc007arz.1	3400	1.24132	5.47813	8.49717	15.4268	20.8062	35.02	42.9976	45.0802	6
AK039030	chr1	uc007asg.1	3089	0.0184635	0	0.0238588	0.0235833	0.235385	0.0530386	0.101429	0	low
Lipt1	chr1	uc007ash.1	2644	1.20797	1.46641	1.89546	2.03888	1.82188	2.8504	2.48849	2.74794	4
Mitd1	chr1	uc007asi.1	1229	3.71252	6.18576	3.77795	4.74199	5.12739	2.99944	2.49835	0.353998	3
Mrpl30	chr1	uc007asj.1	691	19.8091	14.7425	15.9985	16.3409	13.8108	13.9889	12.6958	20.0847	const
Lyg2	chr1	uc007ask.1	2564	0.11122	0	0	0.0284122	0	0	0	0	low
Lyg1	chr1	uc007asl.1	798	0	0	0	0	0	0	0	0	low
Txndc9	chr1	uc007asm.1	4596	3.698	5.32624	4.12117	6.14998	4.5879	5.77491	6.09447	5.98259	const
Eif5b	chr1	uc007aso.1	7797	16.6851	25.3898	25.3701	21.1716	23.6166	16.3059	18.4926	16.695	const
Rev1	chr1	uc007asr.1	4262	15.2286	20.4238	19.7997	21.588	20.7636	16.6162	18.3636	10.5244	3
Aff3	chr1	uc007ass.1	1208	19.027	8.24422	9.63956	5.30686	4.43906	3.05159	2.23054	4.89806	1
Aff3	chr1	uc007asu.1	2647	10.7086	4.59527	5.65209	2.77965	2.23185	1.56285	1.13631	0.75606	1
AK048050	chr1	uc007asw.1	1189	0.0479677	0.127877	0.309924	0	0	0	0	0	low
Lonrf2	chr1	uc007asx.1	5077	1.48285	3.47397	7.04047	4.1468	6.03891	3.92084	2.23398	0.197094	3
Chst10	chr1	uc007asy.1	3119	5.21147	6.02042	6.56896	3.76039	4.83725	2.82341	1.40634	0.599798	2
Nms	chr1	uc007atb.1	1001	0	0	0	0.145552	0.181594	0.0409182	0	0	low
Pdcl3	chr1	uc007atc.1	1706	17.2505	15.5968	16.5458	14.0488	12.3954	6.29032	8.08076	3.13674	2
Npas2	chr1	uc007atd.1	3186	1.09198	1.59873	1.50361	2.49231	1.6736	0.912773	0.570375	0.60084	3
Rpl31	chr1	uc007atf.1	968	2.53352	3.21998	1.44659	2.85977	1.84655	2.24259	2.33043	1.25845	3
Tbc1d8	chr1	uc007atg.1	4423	8.54924	14.0427	12.2639	14.2963	13.4048	10.0569	7.38124	5.24279	3
D1Bwg0212e	chr1	uc007ati.1	3414	12.5461	9.75339	12.8014	11.3946	14.6333	11.5535	11.3982	10.8702	const
Rnf149	chr1	uc007atl.1	2487	15.8694	15.8037	16.1506	17.0185	14.0455	6.80181	8.01235	3.95353	3
Creg2	chr1	uc007atm.1	5799	0.196702	0.235974	0.114382	0.100498	0.0104487	0.204831	0.367396	0.405129	low
AK133372	chr1	uc007atn.1	1995	0.228706	0.266747	0.221654	2.73868	3.81167	14.9465	22.2067	33.8673	7
AK086013	chr1	uc007ato.1	351	0	0	0	0	0	0	0	0	low
BC048628	chr1	uc007atp.1	531	0	0	0.138795	0	0	0	0	1.63866	low
Map4k4	chr1	uc007atr.1	5620	41.9634	38.8232	40.6923	32.5097	27.8594	17.3821	14.205	8.04325	2
AK041998	chr1	uc007att.1	842	0.135472	0	0	0	0	0	0	0	low
Il1r2	chr1	uc007atu.1	1343	0.212337	0.566069	0.439017	0.16273	0.360935	0.182989	0.139976	0	low
Il1r1	chr1	uc007atv.1	4739	3.55031	5.69491	5.56754	6.42557	4.7755	4.17456	3.58336	1.43216	3
Il1rl2	chr1	uc007atx.1	1950	1.02368	1.01364	0.642512	0.635092	0.201973	0.210047	0.0321347	0	low
Il1rl1	chr1	uc007auc.1	5069	0.258784	0.0149976	0.130854	0.0862286	0.0119534	0.0646425	0.0494477	0.0171656	low
Il18r1	chr1	uc007auh.1	2829	0.221764	0.268728	0	0.180255	0.0428363	0	0.0664503	0.246059	low
Il18rap	chr1	uc007auk.1	2481	0	0	0	0.0587253	0	0	0	0.263037	low
Slc9a4	chr1	uc007aul.1	3822	0.0895348	0.0596727	0.0578492	0.0571811	0	0.0214333	0	0.239046	low
Slc9a2	chr1	uc007aun.1	3493	0.277576	1.39292	1.98334	4.85936	3.65148	2.91979	2.58328	3.07645	4
Mfsd9	chr1	uc007auo.1	3152	0.959005	1.27831	1.02881	1.1556	1.25913	0.974597	0.77533	3.25745	5
Tmem182	chr1	uc007auq.1	1096	0	0	0.201733	0	0.331708	0.224229	0	0.277869	low
AK048630	chr1	uc007auv.1	1538	0	0	0	0	0	0.0266314	0	0	low
Pou3f3	chr1	uc007auw.1	3064	0.521195	0.0248117	0	0.0237757	0	0.0802071	0	0.17039	low
AK053590	chr1	uc007aux.1	1812	0.157378	0	0	0	0	0	0	0	low
AK011913	chr1	uc007auy.1	981	0.523244	0	0	0	0	0	0.127752	0	low
Mrps9	chr1	uc007ava.1	1366	20.8344	10.7968	17.7506	17.8655	16.634	12.9234	12.5692	12.3257	const
Gpr45	chr1	uc007avd.1	3769	0.0151323	0.0201706	0.0391085	0	0	0.0326021	0.0498774	0.0346296	low
Tgfbrap1	chr1	uc007avf.1	5538	9.45411	9.29353	10.4468	10.7208	8.27149	7.49955	6.69849	4.43076	3
AI597479	chr1	uc007avj.1	3457	6.20325	9.17027	8.31443	9.88315	7.43158	9.43113	10.042	4.98366	3
Fhl2	chr1	uc007avk.1	1563	40.6497	24.1737	29.8006	30.9945	22.8916	13.2075	11.8269	2.50516	2
Rpl29	chr1	uc007avm.1	640	0.53469	0	0.345468	0	0.236687	0.639986	0.0979103	0.339893	low
Nck2	chr1	uc007avo.1	2769	12.0288	7.82469	7.7719	8.20831	5.89727	3.96426	4.29971	5.7977	2
1500015O10Rik	chr1	uc007avp.1	776	2.4989	3.82075	3.03917	2.81632	1.60069	1.42512	0.888258	0.11213	2
Uxs1	chr1	uc007avq.1	1263	30.436	28.6516	26.4923	30.2239	26.1462	15.0151	13.7927	7.64719	2
Tpp2	chr1	uc007avs.1	4649	24.0574	41.7481	35.986	37.9992	37.334	51.1702	69.4289	46.9688	4
A530098C11Rik	chr1	uc007avv.1	1086	0.105034	0.140006	0.339318	0.0670799	0.0278968	0.226293	0.346202	0	low
1700029F09Rik	chr1	uc007awa.1	985	28.43	50.1675	57.3139	71.6654	76.555	61.8337	81.0479	43.3296	4
Kdelc1	chr1	uc007awb.1	2324	13.2522	13.0194	10.9408	8.55754	9.28173	4.52947	5.58139	1.10451	2
Bivm	chr1	uc007awf.1	3531	4.03807	6.99731	4.38317	4.80707	3.49206	2.57517	2.43126	0.751596	3
Ercc5	chr1	uc007awi.1	3907	5.43039	5.93474	5.54589	5.96662	5.54431	4.0047	3.54452	3.87515	const
4832428D23Rik	chr1	uc007awk.1	3181	0	0	0	0	0	0	0	0	low
Gulp1	chr1	uc007awo.1	2114	2.58999	3.56021	2.0569	1.92977	2.29298	0.581255	1.27459	0.164641	2
Col3a1	chr1	uc007awq.1	4770	399.905	297.239	193.937	176.792	166.704	102.466	61.8087	6.0471	1
Col5a2	chr1	uc007awr.1	6615	26.0467	19.6407	10.2835	6.88291	6.79656	3.59127	2.04613	0.243346	1
Wdr75	chr1	uc007awt.1	2612	26.246	29.571	28.2159	28.0853	29.9132	22.3613	18.0167	11.826	3
Slc40a1	chr1	uc007awu.1	3380	6.69892	4.90326	3.42334	4.05194	2.74277	1.49052	1.57583	0.746558	2
EG212225	chr1	uc007aww.1	4667	0	0	0	0	0	0	0.053707	2.75002	8
Z83810	chr1	uc007awx.1	572	0.897382	1.32907	1.41731	3.82074	9.48073	22.1265	16.8707	12.9302	6
BC040216	chr1	uc007awy.1	5522	0.351167	0.220277	0.520517	1.71502	3.20407	4.75458	5.02708	3.27755	6
AK133153	chr1	uc007awz.1	2933	0.77782	0.907196	1.40716	4.04853	9.33773	17.7913	19.4632	13.9879	6
AK219219	chr1	uc007axa.1	57	0	0	0	0	0	0	0	0	low
BC048766	chr1	uc007axb.1	678	0	0	0.652212	1.18191	1.25116	5.92034	9.51954	2.69508	6
Slc39a10	chr1	uc007axc.1	4961	14.1176	14.9104	10.4437	8.14978	7.54804	8.5039	9.46065	12.4178	const
AK219219	chr1	uc007axe.1	58	0	0	0	0	0	0	0	0	low
C230029F24Rik	chr1	uc007axf.1	542	0	0	0	0	0	0	0	0	low
BC029710	chr1	uc007axg.1	2488	0.481393	0.458338	0.444332	0.17568	0.401836	0.296328	0.176302	0.0174865	low
AK020188	chr1	uc007axh.1	1274	0.358139	0.119345	0	0.0571811	0	0.03215	0	0	low
Tmeff2	chr1	uc007axj.1	3339	0.546594	0.341523	0.397304	0.0872701	0.163321	0.134936	0.225202	0.0260595	low
Sdpr	chr1	uc007axk.1	3055	11.0894	9.30691	6.94782	5.84221	4.62125	2.05131	2.97417	0.541159	2
AK006937	chr1	uc007axl.1	546	0	0	0	0	0	0.22505	0.229533	1.51396	low
Obfc2a	chr1	uc007axn.1	2838	15.9968	25.5553	26.4624	24.1289	20.1119	12.7871	15.3234	20.772	3
AK043869	chr1	uc007axq.1	3889	0	0.0390964	0.0379017	0.018732	0.046741	0.0421281	0.0161128	0.033561	low
Myo1b	chr1	uc007axr.1	4932	8.47641	6.87475	5.88763	5.65715	4.04192	2.40838	2.36319	1.06737	2
Stat4	chr1	uc007axx.1	2981	0.114794	0.10201	0.0741697	0.0733131	0	0.0412201	2.33329	96.4553	8
Stat1	chr1	uc007aya.1	5166	12.2105	14.3334	14.2378	12.776	10.691	8.4598	7.75095	2.82968	3
Gls	chr1	uc007aye.1	2600	9.95895	14.7075	14.088	14.4297	8.49452	8.39661	8.04973	2.44305	3
Nab1	chr1	uc007ayh.1	2958	13.7089	15.549	10.2652	13.4714	9.72994	7.0896	6.84247	2.44153	2
5330401P04Rik	chr1	uc007ayk.2	2838	4.62218	3.75026	4.62248	3.15729	2.67945	1.68859	1.36895	2.28416	2
2210010L05Rik	chr1	uc007ayl.1	3321	1.04759	1.16747	0.776723	0.83356	1.58732	0.801668	0.660401	1.44104	low
Inpp1	chr1	uc007ayo.1	1621	2.84992	1.96975	1.95503	2.24703	1.34566	1.36446	2.31941	12.4534	8
Hibch	chr1	uc007ayp.1	1704	3.54787	3.83684	3.54659	4.14691	2.82691	2.76426	2.72126	2.52765	const
1700019D03Rik	chr1	uc007ayr.1	834	0.341928	0	0	0	0	0.0982232	0.30054	98.5934	8
Mstn	chr1	uc007ayt.1	2682	0	0	0	0	0	0	0	0.0648864	low
1700019A02Rik	chr1	uc007ayu.1	627	0.272888	0.121249	2.70351	12.3157	16.3318	40.8937	44.0737	59.9513	7
Pms1	chr1	uc007ayv.1	3031	4.38431	5.2421	4.88739	3.29274	2.11902	1.5135	2.08806	0.516736	2
AK052226	chr1	uc007ayw.1	531	1.71853	1.14536	0.277589	0.960341	0.171164	0.308543	0.354026	0.737395	low
Ormdl1	chr1	uc007ayz.1	1659	3.60972	5.91138	4.9311	5.35717	4.10886	2.39483	3.47496	1.65214	3
Osgepl1	chr1	uc007aza.1	2283	4.57168	4.92834	4.74546	7.78585	8.55931	15.0704	18.3898	9.92851	6
Asnsd1	chr1	uc007azg.1	2362	17.0232	22.4657	20.4999	24.6736	33.3871	58.4386	68.6052	71.9641	6
AK038423	chr1	uc007azi.1	732	0.0779148	0	1.2082	3.58273	6.37374	13.4292	13.0119	10.3417	6
Stk17b	chr1	uc007azj.1	3217	7.02062	12.0049	12.6002	18.7274	18.4582	16.6917	20.1993	10.1159	4
Hecw2	chr1	uc007azk.1	4772	1.733	2.80387	2.0232	1.28233	0.799936	0.472077	0.393939	0.519669	2
4930511H11Rik	chr1	uc007azo.1	3807	0.449438	0.778802	1.47129	1.37775	3.31051	3.22767	3.58824	22.0446	8
Gtf3c3	chr1	uc007azp.1	3005	7.53489	7.79204	9.14811	9.18791	9.90038	11.0405	10.3638	5.15416	4
D230012E17Rik	chr1	uc007azq.1	2456	3.85488	6.9956	5.25142	3.70769	3.0222	2.51825	1.32673	0.992	2
Ankrd44	chr1	uc007azs.1	6165	3.94101	3.84739	2.97669	3.22591	2.79126	2.13266	2.36827	2.20178	const
AK015376	chr1	uc007azt.1	633	0.0901005	0	0.232859	0	0	0	0	1.16842	low
Sf3b1	chr1	uc007azx.1	6192	47.5557	52.8552	49.7641	58.6484	60.2641	61.9612	60.3755	30.5008	3
Coq10b	chr1	uc007azz.1	1733	7.47065	12.941	9.52613	7.23023	10.7688	5.71962	5.31529	12.728	5
Hspd1	chr1	uc007bab.1	2244	12.2505	13.4158	13.9255	10.4858	8.91058	7.66614	5.66867	2.81124	2
Hspe1	chr1	uc007bac.1	588	20.5632	13.5755	9.65118	10.7786	9.37733	5.22437	3.83649	2.51567	1
Mobkl3	chr1	uc007bad.1	2826	8.61761	11.2178	8.86694	9.66677	6.11065	6.02936	5.94252	2.41702	3
Rftn2	chr1	uc007bag.1	3676	4.00291	2.29558	2.26553	2.75462	2.72796	3.04185	3.40928	6.27267	5
AK135004	chr1	uc007bai.1	1943	2.17215	0.978166	0.834482	0.89983	0.748434	0.63241	1.06426	0.604565	1
Mars2	chr1	uc007baj.1	2882	1.62275	2.42683	3.75916	4.32239	3.39542	4.78945	3.71801	2.98898	4
Boll	chr1	uc007bam.1	658	5.28731	12.0158	16.2409	33.4351	33.1046	44.8184	56.4725	39.473	6
Plcl1	chr1	uc007ban.1	4072	1.1205	1.82963	1.30314	0.751387	0.461284	0.39229	0.323162	0.416686	low
AK079812	chr1	uc007bao.1	2136	0	0	0	0.0341052	0	0	0	0	low
AK005643	chr1	uc007baq.1	424	0	0	0	0.687252	0.643075	6.76211	18.7692	46.7898	7
Hsfy2	chr1	uc007bar.1	1403	0	0	0	0	0	0.175164	0.312643	57.5846	8
Satb2	chr1	uc007bas.1	5286	0.647374	0.647188	0.975973	1.00605	1.28382	1.387	0.995773	0.625516	low
AK046727	chr1	uc007bat.1	2626	0	0.0868504	0.0561309	0	0.126906	0	0	0	low
AK046737	chr1	uc007bau.1	2862	0.0996395	0	0.128756	0.152723	0.0317568	0.042934	0	0	low
BC055402	chr1	uc007bav.1	3301	0.0863884	0.0921212	0.0446531	0	0.146845	0.0372242	0	0	low
DQ705824	chr1	uc007baw.1	34	0	0	2.16765	0	0	0	3.68603	0	short
AK016177	chr1	uc007bax.1	2052	0.500295	1.03735	1.61623	3.72764	3.75009	6.54706	7.75648	5.19447	6
AK006906	chr1	uc007bay.1	1141	2.89917	1.8656	2.13155	2.93693	2.15072	4.98976	5.93125	3.0504	4
1110034B05Rik	chr1	uc007bba.1	1174	5.44103	6.86409	4.95937	6.14312	8.28365	5.54727	6.56516	3.70582	3
9430016H08Rik	chr1	uc007bbc.1	3539	5.35043	3.82371	3.87346	4.50802	3.50129	2.75452	2.62053	3.50362	2
2810022L02Rik	chr1	uc007bbd.1	3862	4.81434	3.52359	2.82434	2.05606	2.38477	1.16662	1.0222	0.506935	2
Kctd18	chr1	uc007bbf.1	2428	10.8993	9.76902	8.55988	9.57115	11.4047	10.0373	9.65231	5.64435	3
Sgol2	chr1	uc007bbk.1	4842	5.0885	9.01223	7.64093	12.7884	12.1509	14.6766	18.5063	7.89798	4
Aox1	chr1	uc007bbl.1	4382	3.27989	2.87992	2.52282	2.36069	1.40349	1.27121	1.1583	1.61833	2
Aox3	chr1	uc007bbm.1	4360	0.183136	0.453348	0.236651	0.31746	0.0764348	0.225463	0.186838	6.89515	8
Aox4	chr1	uc007bbo.1	4972	0.332658	0.535158	0.251991	0.293036	0.158426	0.766129	0.983041	0.472514	low
Aox3l1	chr1	uc007bbp.1	4776	0.167184	0.0955063	0.216038	0.0305062	0.0761205	0.0857602	0.0918422	0.127531	low
Bzw1	chr1	uc007bbr.1	2833	42.3978	44.1433	39.3084	37.003	31.8359	20.8193	20.8138	17.6912	2
Clk1	chr1	uc007bbs.1	1818	41.0968	74.3085	48.2414	45.9212	49.5267	31.2488	38.087	12.8748	3
Ppil3	chr1	uc007bbx.1	896	12.2215	12.8968	9.62376	16.4235	18.935	21.7595	13.5676	12.139	4
Nif3l1	chr1	uc007bcb.1	2105	9.88944	9.96787	9.4532	9.51706	9.34066	6.55734	5.32855	4.54698	3
Orc2l	chr1	uc007bcd.1	3371	10.1344	16.2149	15.5883	19.0388	21.3087	19.1612	17.9939	7.91141	4
AK053027	chr1	uc007bcg.1	2613	0.851248	1.19286	1.38205	0.975777	0.672471	0.830781	0.43166	0.832497	low
BC049806	chr1	uc007bci.1	4160	3.23556	5.00729	5.17317	5.63877	3.39373	3.43623	4.02185	1.74653	3
Ndufb3	chr1	uc007bck.1	532	13.1863	9.71723	12.6066	11.9132	15.148	14.2433	17.3147	9.73167	const
AK079804	chr1	uc007bcl.1	936	1.34053	1.78687	0.393696	0.622639	1.16523	1.00647	0.535578	0.185924	low
Als2cr12	chr1	uc007bcm.1	1543	0	0	0.859753	10.5284	19.3007	43.6932	52.5911	50.2733	6
Cflar	chr1	uc007bcq.1	6911	5.85934	6.93019	4.64957	3.87908	3.81823	2.58995	2.08543	0.780608	2
Casp8	chr1	uc007bct.1	2412	5.74593	6.05158	5.53055	5.43647	5.09957	2.17362	2.39012	1.20851	2
Trak2	chr1	uc007bcu.1	5994	10.3525	10.7934	11.398	9.68643	8.52674	6.76501	5.4571	1.967	3
Als2cr2	chr1	uc007bcy.1	2317	10.2892	12.4025	17.6218	14.7144	14.6054	13.8416	14.0632	7.06015	3
4930408G06Rik	chr1	uc007bdb.1	878	0.194876	0.692693	1.00729	5.31016	18.8056	60.6922	90.5681	131.411	7
Als2cr11	chr1	uc007bdc.1	2131	1.49877	2.14049	2.76677	9.70861	22.69	66.3495	86.0692	123.414	7
Als2cr4	chr1	uc007bde.1	1868	10.045	9.31974	8.24587	7.40967	9.89322	9.91087	12.9149	18.3761	5
Mpp4	chr1	uc007bdg.1	2240	0.458306	0.339389	0.197411	0.617914	0.892649	0.969121	0.783282	0.563251	low
Als2	chr1	uc007bdm.1	5839	9.75794	10.1034	9.98401	7.92241	7.31067	7.02877	6.08489	4.62706	3
AK185549	chr1	uc007bdo.1	150	0	0	0	0	0	0	0	0	low
AK184873	chr1	uc007bdp.1	183	0	0.415426	0	0	0	0	0	0	low
AK211120	chr1	uc007bdr.1	468	0.853067	0	0.472435	0.311319	0.712085	0.0875194	0	0.278887	low
Fzd7	chr1	uc007bdu.1	4140	8.77547	6.70251	7.03176	6.2291	6.15433	3.09666	3.51153	1.34512	2
Gm973	chr1	uc007bdv.1	3595	0.666318	0.232616	0.738024	1.66164	3.62372	4.53455	5.17685	13.0821	7
AK006768	chr1	uc007bdw.1	464	0	0	0	0	0	0	0.135049	3.93807	8
Sumo1	chr1	uc007bdx.1	1215	8.49637	8.07158	9.766	13.3706	13.2155	9.84366	11.6042	4.1895	3
Nol5	chr1	uc007bdy.1	1976	33.5679	41.628	32.1878	39.1525	30.8019	31.1753	35.2319	16.535	3
Bmpr2	chr1	uc007bdz.1	3507	19.8244	23.4117	24.2934	16.8049	13.5455	9.02805	7.25435	2.31984	2
Als2cr13	chr1	uc007bea.1	5533	11.0913	13.7399	14.9185	15.5757	17.8775	17.9663	16.5009	13.5874	const
Ica1l	chr1	uc007beb.1	3650	1.04692	1.22887	1.474	1.91602	3.51931	12.0072	18.6099	21.8843	7
Wdr12	chr1	uc007bee.1	2899	3.10842	3.59267	4.95739	6.70942	6.53156	11.416	13.6608	15.3825	6
Carf	chr1	uc007beh.1	2604	3.26345	5.43022	6.50959	5.90288	7.2366	9.65779	13.0427	6.18177	4
Nbeal1	chr1	uc007bej.1	12108	3.70709	6.49222	5.87384	5.79397	5.42215	3.77183	4.20752	1.11029	3
Cyp20a1	chr1	uc007ben.1	1501	6.95347	6.22974	4.36995	5.67842	3.20923	2.72879	2.46309	1.88402	2
Abi2	chr1	uc007beq.1	5589	9.77603	17.1116	17.5382	16.9837	14.2183	11.4911	10.8866	6.16514	3
Raph1	chr1	uc007bes.1	2292	4.15559	5.14117	4.46959	4.57689	2.93443	3.96724	2.70663	1.10094	3
AK136844	chr1	uc007bet.1	2381	3.35351	7.24789	4.73586	5.29309	5.68765	4.14579	2.57914	1.37042	3
AK217854	chr1	uc007beu.1	155	0	0	0	0	0	0	0	0	low
Cd28	chr1	uc007bew.1	4237	0.0673043	0	0	0.0171935	0	0	0	0	low
AK040166	chr1	uc007bex.1	704	0	0	0	0	0	0	0	0	low
AK009383	chr1	uc007bey.1	383	0	0	0	0	0	0	0	0	low
Ctla4	chr1	uc007bez.1	1931	0	0	0	0	0	0.0212113	0.162254	0	low
Icos	chr1	uc007bfb.1	2034	0.280401	0.112128	0.072468	0.0358155	0	0.14096	0.246461	0.0641686	low
Pard3b	chr1	uc007bff.1	3426	4.87766	5.52532	6.38905	8.05887	4.81057	3.83767	2.92645	1.23179	3
AK015421	chr1	uc007bfg.1	1956	0.291583	0.466399	0.188395	0.111731	0.37173	0.335044	0.192217	1.17885	low
AK076674	chr1	uc007bfh.1	733	0	0	0	0	0.82663	0.111757	0	2.01803	8
Nrp2	chr1	uc007bfl.1	6739	3.67304	3.26023	2.94187	2.41064	2.03652	1.33106	1.2646	0.949017	2
A430093A21Rik	chr1	uc007bfq.1	2866	9.65154	6.28662	8.53747	7.62548	6.43763	4.1445	3.30148	3.30927	2
AK017924	chr1	uc007bft.1	1576	3.00368	3.76256	3.74111	4.76105	7.15108	4.6001	3.37964	3.009	4
Ndufs1	chr1	uc007bfu.1	2543	23.6388	29.0879	30.8073	39.6471	42.0188	43.52	40.4362	28.5537	const
Eef1b2	chr1	uc007bfz.1	803	133.67	71.8574	79.2068	68.9478	71.3068	47.9981	47.9139	31.9118	2
Gpr1	chr1	uc007bga.1	1603	0	0.0948509	0	0	0.170096	0.153309	0.0781817	0	low
4930431J08Rik	chr1	uc007bgc.1	1218	4.68257	5.43022	6.47446	8.19399	4.75085	6.49023	7.15115	33.4691	8
Adam23	chr1	uc007bgg.1	6656	4.0873	4.84281	3.88652	3.55707	4.13748	2.5784	1.63811	1.00007	3
Dytn	chr1	uc007bgi.1	2427	0	0	0	0.030016	0	0.0675057	0.154914	0.107556	low
Mdh1b	chr1	uc007bgj.1	1711	0	0.0888639	0.646113	6.68454	16.0068	47.9731	58.8171	55.1775	6
Fastkd2	chr1	uc007bgl.1	3179	4.93371	7.41338	6.14359	8.22671	8.08147	7.21519	8.69273	5.99426	const
OTTMUSG00000013918	chr1	uc007bgm.1	1432	0.039828	0.106177	0	0	0	0	0	0	low
AK150559	chr1	uc007bgn.1	2719	6.90109	9.03106	4.98742	3.34906	2.59616	2.0939	1.75151	0.256014	2
Klf7	chr1	uc007bgo.1	1334	8.67903	5.5849	4.69602	3.11273	2.95238	1.96505	1.03342	0.880562	1
Creb1	chr1	uc007bgr.1	8421	10.105	11.6278	9.18952	8.32211	6.83557	5.61296	6.1911	2.08206	2
2310038H17Rik	chr1	uc007bgu.1	2666	2.80248	2.42384	2.73679	3.79819	4.21598	2.91906	2.11539	0.815947	3
AK013046	chr1	uc007bgw.1	711	2.968	7.16391	6.01209	4.3033	4.34626	13.4802	23.0909	73.2448	7
Ccnyl1	chr1	uc007bgx.1	3057	3.4515	4.15304	5.08691	6.50563	8.23551	9.5665	10.8435	9.36446	4
Fzd5	chr1	uc007bgy.1	6914	8.10878	5.69568	6.45967	3.6456	3.55805	1.7713	1.69481	0.465645	2
9430067K14Rik	chr1	uc007bha.1	8562	4.32315	4.2531	4.59656	4.7732	3.70473	3.79357	3.40319	1.53456	3
4921521F21Rik	chr1	uc007bhc.1	1353	82.7473	66.0777	51.8024	59.8189	39.9244	32.6341	25.9821	54.3105	2
Cryge	chr1	uc007bhf.1	642	0.7107	0.118416	0.114797	0.340415	0.99099	0.191398	0.585632	0.2033	low
Crygd	chr1	uc007bhg.1	599	0	0	0	0	0	0	0	0.871579	low
Crygc	chr1	uc007bhi.1	541	0	0	0	0	0.783999	0.15142	0.463309	0.241255	low
Crygb	chr1	uc007bhj.1	605	0	0	0	0	0	0	0	0	low
Cryga	chr1	uc007bhk.1	615	0.463688	0	0	0.236907	0.0492617	0	0	0	low
D630023F18Rik	chr1	uc007bhm.1	2180	0.183136	0.139492	0.0338073	0.0334169	0.138972	0.112731	0.0862329	0	low
Idh1	chr1	uc007bhn.1	2223	46.6686	49.7245	39.5851	40.4388	31.5498	21.7232	22.748	19.9428	2
Pip5k3	chr1	uc007bhs.1	11255	6.67377	11.5774	11.4921	10.8286	8.8721	6.13931	6.30245	2.10284	3
Pthr2	chr1	uc007bhu.1	2414	0.118131	0.188955	0.122121	0.0301776	0.0251002	0.0678692	0	0.702877	low
Crygf	chr1	uc007bhv.1	622	0	0	0	0	0	0.0658506	0	0	low
Mtap2	chr1	uc007bhz.1	9374	9.60093	6.69885	4.35564	3.27174	2.73743	1.82205	1.80488	6.5162	1
C030018G13Rik	chr1	uc007big.1	2132	0.347766	0.0713162	0.0345685	0	0	0.0384232	0.0587829	0.0204063	low
BC042720	chr1	uc007bih.1	5495	0	0.0138349	0.0402365	0.106058	0.0992407	0.0521772	0.136843	0.89467	low
Rpe	chr1	uc007bil.1	2630	6.89608	10.5796	8.79916	9.39001	7.31481	6.46312	9.4113	3.29192	3
1110028C15Rik	chr1	uc007bin.1	4459	4.92441	9.27484	11.2062	15.2429	17.9439	16.1301	18.4798	11.4059	4
Acadl	chr1	uc007bir.1	1892	16.881	13.2598	13.0884	16.6335	11.9935	8.89756	5.96156	7.08242	2
Myl1	chr1	uc007bit.1	968	0	0	0.152273	0.225771	0	0	0	0.0449445	low
Lancl1	chr1	uc007bix.1	4270	8.78879	8.45689	13.014	15.8152	21.7677	41.6018	46.8135	75.8966	7
Cps1	chr1	uc007biy.1	4704	0.0363735	0.0323227	0.235013	0.154866	0.611845	0.644339	6.16768	0.212722	6
Cps1	chr1	uc007biz.1	454	0	0.334903	0.649339	0.32092	0.467119	0.721746	17.805	0	6
BC108272	chr1	uc007bja.1	1337	0	0	0	0	0	0	0	0.0650805	low
Erbb4	chr1	uc007bjb.1	4257	4.40781	3.53596	2.30258	1.16366	0.989227	0.586917	0.956793	0.327038	1
AK163572	chr1	uc007bjd.1	5263	0.585183	0.866689	0.364089	0.678242	0.615936	0.108954	0.333375	0.0165329	low
Ikzf2	chr1	uc007bje.1	3102	0.588355	0.686217	0.522695	0.258329	0.556696	0.237674	0.181806	0	low
Spag16	chr1	uc007bjh.1	2126	0.241441	0.107276	0.554656	3.4951	10.2174	30.9987	34.2493	42.7287	7
A830006F12Rik	chr1	uc007bjk.1	4655	0	0.0163315	0	0.0782479	0	0.0527937	0	0.0373846	low
AK141227	chr1	uc007bjl.1	1126	3.19105	3.7809	5.30168	7.63424	4.65471	7.74803	7.51283	4.63655	4
Bard1	chr1	uc007bjm.1	2562	8.45932	7.50735	8.7738	8.10378	8.06474	9.11267	8.04684	3.51515	3
Abca12	chr1	uc007bjn.1	626	0.0911081	0.48577	0.706389	0.465487	0.580753	0.13086	0.2002	0.138998	low
AK076440	chr1	uc007bjo.1	2860	0.0797673	0.0797444	0.515384	0.178301	0.042372	0.0429641	0.15337	0.15212	low
Abca12	chr1	uc007bjp.1	4378	0.156328	0.138918	0.336683	0.0831987	0.173001	0.0935566	0	0.0993748	low
Atic	chr1	uc007bjt.1	2594	35.2887	29.6589	30.3153	28.561	21.1044	14.4952	11.861	4.96448	2
Fn1	chr1	uc007bju.1	8312	77.5018	41.1395	42.2054	27.8091	20.5897	12.5065	10.3282	4.68457	1
AK135370	chr1	uc007bke.1	826	6.62861	1.84075	3.83668	2.20487	2.01729	1.04133	0.83449	0.737395	1
Mreg	chr1	uc007bkg.1	2281	6.30095	4.56605	5.68662	6.32357	8.14179	10.8817	11.9501	6.12254	4
AK084284	chr1	uc007bkh.1	3124	1.05888	0.608379	0.589788	0.373105	0.465495	0.275333	0.581695	0.139265	low
Pecr	chr1	uc007bki.1	1171	4.52957	3.89529	5.03501	3.98149	3.4927	3.11303	2.08697	0.854522	2
Tmem169	chr1	uc007bkk.1	2815	0.749643	0.783186	0.68071	0.569333	0.710314	0.232805	0.200342	0.154552	low
Xrcc5	chr1	uc007bkm.1	2404	10.5811	9.55031	12.1096	15.3031	14.5179	13.6644	13.9192	6.62367	4
4-Mar	chr1	uc007bkn.1	4187	0	0	0	0	0.00723572	0.0782595	0.22449	0.13508	low
Smarcal1	chr1	uc007bks.1	3037	10.817	8.71123	9.99815	8.05966	9.55665	7.9032	7.2422	6.44644	const
Ankar	chr1	uc007bkt.1	4571	0	0.0498948	0.19348	1.5459	6.73391	28.7547	41.3455	25.5175	6
Rpl37a	chr1	uc007bkv.1	430	9.81509	5.12713	10.2837	3.89656	6.34102	8.47758	8.30644	5.05887	3
Igfbp2	chr1	uc007bkw.1	1304	50.0356	11.1353	22.0422	15.363	14.5904	6.6904	6.53536	10.3761	1
Igfbp5	chr1	uc007bkx.1	5854	25.4674	18.5318	13.3702	7.82745	9.55353	4.81378	5.12733	0.267548	1
AK048274	chr1	uc007bky.1	1936	0.0294595	0	0	0	0	0	0	0	low
Tnp1	chr1	uc007bkz.1	397	0.143662	0.191494	0	0.366996	0	0	0.473521	1651.38	8
BC100504	chr1	uc007bla.1	384	0	0.197977	0	0	0	0	0	178.557	8
NR_003202	chr1	uc007blb.1	1560	0	0	0	0	0	0	0	0	low
AK079660	chr1	uc007bld.1	2094	0	0.0363052	0	0	0	0	0	0	low
Tns1	chr1	uc007blg.1	2254	24.6201	14.4019	14.4196	14.8671	15.9007	9.54016	9.48001	156.345	8
AK137923	chr1	uc007blh.1	1852	4.21901	4.96695	4.61619	4.79889	3.7461	2.72028	1.75942	2.13773	3
Tns1	chr1	uc007bli.1	1373	5.31705	4.48497	3.9185	5.19969	4.89855	2.74453	2.96655	1.67941	3
AK087231	chr1	uc007blj.1	2903	1.47348	1.25701	0.939338	1.17943	1.59672	0.663134	0.820248	0.479573	low
Rufy4	chr1	uc007blk.1	2306	0.717249	0.13187	0.351561	0.126364	0.262758	0.0710478	0.163042	0.264132	low
Il8rb	chr1	uc007bll.1	3043	0	0	0	0	0	0	0	0	low
Il8ra	chr1	uc007blm.1	1124	0	0	0	0.777745	0.107815	0.109321	0.111499	0	low
Arpc2	chr1	uc007blo.1	1597	111.46	120.247	108.727	126.63	109.821	110.797	128.15	83.3076	const
Gpbar1	chr1	uc007blq.1	990	0.115219	0.0767909	0	0	0.061204	0	0	0.0439458	low
Aamp	chr1	uc007blr.1	1738	60.9715	32.4126	55.4234	68.2381	80.2373	89.0353	103.656	154.775	5
Pnkd	chr1	uc007blt.1	2956	65.6967	57.5059	66.0706	48.8205	43.5376	36.0817	34.0447	16.9109	2
Tmbim1	chr1	uc007blv.1	2126	12.7427	8.97544	8.42384	7.8811	5.70009	4.02655	3.03586	2.63985	2
Gm216	chr1	uc007blx.1	2101	0.352897	0.615132	0.210471	0.554774	0.793088	2.69032	3.07199	6.62638	7
Slc11a1	chr1	uc007bly.1	2281	0.800121	0.466603	0.484655	0.351309	0.650812	0.448916	0.659317	0.17166	low
Ctdsp1	chr1	uc007blz.1	2786	34.4945	16.5362	19.5493	16.8394	14.4846	9.15919	7.64727	6.43381	1
CS444436	chr1	uc007bma.1	22	0	0	0	0	0	0	0	0	low
Vil1	chr1	uc007bmb.1	3049	0.280585	0.174536	0.120859	0.238927	0.0397455	0.0940353	0.0205519	0.14269	low
Usp37	chr1	uc007bmd.1	3594	19.281	31.9618	29.6727	26.3301	24.0075	20.8784	19.545	24.2468	const
Rqcd1	chr1	uc007bmf.1	3105	36.2958	34.1553	34.9155	38.008	31.1058	34.5481	31.2405	16.9401	3
Plcd4	chr1	uc007bmg.1	2734	0.521522	0.778583	0.377395	1.09246	2.68165	13.648	16.7773	56.4595	7
Zfp142	chr1	uc007bmm.1	7472	14.6782	12.5552	15.5547	12.0992	11.8029	9.39011	8.705	6.28256	3
Bcs1l	chr1	uc007bmq.1	1829	5.92476	5.94385	8.50229	8.36426	9.62382	5.01631	4.65944	1.85538	3
Rnf25	chr1	uc007bms.1	1455	14.5426	13.4804	13.9802	14.2193	13.9715	15.1732	14.2121	47.9915	5
Stk36	chr1	uc007bmv.1	5234	2.29922	1.91728	3.15414	6.2911	8.63615	11.6366	12.9659	50.8626	7
Ttll4	chr1	uc007bmy.1	4253	22.6767	21.4681	24.2605	23.9461	25.2811	22.083	22.6016	33.9519	const
Cyp27a1	chr1	uc007bna.1	1890	16.6574	11.2627	11.2305	13.1822	12.9199	6.95654	5.40423	3.98232	2
Prkag3	chr1	uc007bnd.1	1600	0.748567	0.380115	0.276375	0.637427	0.26509	0.255994	0.391641	0.489446	low
Wnt6	chr1	uc007bne.1	2068	41.2032	11.2858	11.2973	8.24304	6.65105	3.06995	1.42415	4.39691	1
Wnt10a	chr1	uc007bnf.1	2464	0.185174	0.061707	0.0299107	0.0295652	0.0614772	0.083115	0.0762937	0.0882839	low
Cdk5r2	chr1	uc007bng.1	1587	0.17969	0.0479036	0	0.13771	0.0190901	0.0516182	0.15794	0.301556	low
Fev	chr1	uc007bnh.1	1490	0.0765552	0	0	0	0.0609986	0	0.336443	2.86149	8
Cryba2	chr1	uc007bni.1	702	0	0	0	0	0.12947	0.350078	0.267789	1.17752	low
Ccdc108	chr1	uc007bnj.1	5718	0.229411	0.186135	1.83025	15.6705	39.3403	88.4868	102.334	77.0605	6
Ihh	chr1	uc007bnl.1	2444	0.746758	0.248848	0.120622	0.238457	0.136357	0.16759	0.128197	0.231417	low
Nhej1	chr1	uc007bnn.1	933	1.71162	3.09633	6.63536	6.16833	9.28687	9.78979	9.20126	7.08784	4
Slc23a3	chr1	uc007bno.1	2058	0.110853	0.110821	0	0.0353978	0	0.0796095	0.0608966	0	low
1810031K17Rik	chr1	uc007bnq.1	2930	12.4968	9.70396	10.9921	11.437	14.8068	17.1105	17.1734	17.3283	const
BC038286	chr1	uc007bnt.1	2557	38.6321	22.4769	35.9709	37.0369	46.457	63.6892	67.5639	73.6221	4
Zfand2b	chr1	uc007bnw.1	1225	6.37846	4.71653	6.01632	4.75747	3.70971	2.57457	1.6369	2.87674	2
Abcb6	chr1	uc007bnx.1	2933	11.3951	6.71325	9.90037	13.8346	14.5644	19.1599	17.0276	20.7667	4
Atg9a	chr1	uc007bob.1	3764	12.5462	7.776	11.9831	12.5608	18.1502	31.8728	37.0582	109.552	7
Ankzf1	chr1	uc007bod.1	2762	8.98249	7.817	9.76618	12.6866	15.4003	15.7934	18.7171	16.9961	4
Glb1l	chr1	uc007bog.1	2040	6.06681	5.10547	6.35843	14.0698	17.3162	33.5704	34.0958	41.9495	6
Stk16	chr1	uc007boh.1	2859	9.51558	7.81769	11.626	14.4729	17.3468	18.8105	17.293	15.8564	4
Tuba4a	chr1	uc007bok.1	2053	5.19498	5.22126	6.38996	6.81294	5.03211	2.87292	2.96068	48.5711	8
AK080399	chr1	uc007bol.1	648	0	0.117319	0	0.112421	0	0	0.483508	5.03545	8
Dnajb10	chr1	uc007boo.1	1855	6.30291	5.45071	7.54878	12.2135	17.1487	41.3565	59.217	78.9915	7
Ptprn	chr1	uc007boq.1	3535	0.0645359	0.0860232	0.0625459	0.123647	0.0342812	0.0231735	0.0709053	0.356912	low
Resp18	chr1	uc007bos.1	710	0	0	0	0	0	0	0	0.245106	low
Dnpep	chr1	uc007bov.1	2488	14.8315	10.9696	21.4761	28.8408	37.5168	42.5066	43.2191	44.7129	4
Des	chr1	uc007box.1	2149	12.7125	3.18384	2.91507	4.54245	3.52443	1.92502	2.1286	2.20669	1
AK039780	chr1	uc007boy.1	671	0.169996	0.113298	0	0	0	0.0610418	0	0	low
Speg	chr1	uc007boz.1	10787	1.31124	0.324192	0.553416	0.357929	0.255579	0.216433	0.0871363	0.11293	low
Speg	chr1	uc007bpb.1	1330	2.53006	0.228641	0.443308	0.602509	0.182231	0.153981	0	0.0327115	1
Gmppa	chr1	uc007bpd.1	1528	21.4249	14.727	15.2416	14.1121	12.7291	18.9784	22.1862	26.7074	5
Accn4	chr1	uc007bpg.1	2650	1.03306	0.860638	1.19589	1.42949	1.44049	1.02011	1.15867	0.164175	low
D1Bwg1363e	chr1	uc007bpj.1	3022	22.6662	10.6412	21.0467	22.9732	19.158	11.6019	10.0982	12.3234	2
A230078I05Rik	chr1	uc007bpm.1	2456	2.80988	1.45484	1.65045	2.04665	2.45476	1.13405	1.04608	1.04514	2
Obsl1	chr1	uc007bpn.1	4958	57.3672	25.4228	26.8459	19.1305	17.3172	11.0205	8.00029	5.30008	1
Inha	chr1	uc007bps.1	1463	325.517	154.073	186.139	165.565	148.208	98.3522	84.5495	64.2038	2
Stk11ip	chr1	uc007bpt.1	4441	13.4846	9.80887	11.6997	10.2195	10.0827	8.66034	8.25436	4.98642	2
Slc4a3	chr1	uc007bpv.1	4057	9.48921	6.7272	8.81057	5.58441	7.44518	3.84654	3.22812	1.80159	2
AK054265	chr1	uc007bpy.1	2004	0	0	0	0	0	0	0	0	low
Epha4	chr1	uc007bpz.1	6328	0.360516	0.28833	0.361046	0.230243	0.23938	0.0841447	0.118829	0.00687521	low
Pax3	chr1	uc007bqb.1	2443	0	0.0622374	0	0.178916	0	0.150893	0.0769496	0.142468	low
Sgpp2	chr1	uc007bqe.1	3998	0.998588	0.551443	0.718934	2.33233	1.48525	4.12869	6.14401	3.97194	6
Farsb	chr1	uc007bqg.1	2132	21.4277	29.9171	32.3561	33.2125	38.9215	46.3191	43.47	26.0793	4
BC035947	chr1	uc007bqj.1	3001	0	0	0	0	0.0302859	0	0.0626417	0.0434918	low
Mogat1	chr1	uc007bql.1	1167	0	0	0	0	0	0	0	0	low
Acsl3	chr1	uc007bqp.1	3005	25.6224	31.6236	22.2939	21.3577	23.8033	24.4119	32.4469	13.3487	3
Utp14b	chr1	uc007bqn.1	3646	4.58334	5.19192	6.04396	5.65447	3.64781	5.15639	7.33871	5.40547	4
Kcne4	chr1	uc007bqq.1	2463	1.62093	1.75936	0.957531	1.74506	1.50065	0.515522	0.508831	0.971517	low
Scg2	chr1	uc007bqr.1	2485	0	0	0	0.0293154	0	0	0.0252163	0	low
Ap1s3	chr1	uc007bqt.1	2543	0.515837	0.77727	0.637593	0.687523	0.297837	0.0644264	0.19713	0	low
Wdfy1	chr1	uc007bqu.1	1414	12.3828	8.92491	8.75643	9.68569	10.0701	17.1773	18.7013	49.783	7
Mrpl44	chr1	uc007bqy.1	1424	13.3372	8.06143	14.6468	12.636	10.978	11.9656	10.3851	5.80491	3
Serpine2	chr1	uc007bqz.1	2150	48.094	16.2654	9.52957	5.01471	4.48099	2.81951	2.85625	1.09272	1
A830043J08Rik	chr1	uc007brb.1	2855	0	0.0532561	0.309772	0.0255162	0.350181	0.387354	0.482864	1.38672	low
Cul3	chr1	uc007brc.1	2764	52.0195	82.5692	78.6328	97.0175	91.699	121.292	145.094	105.555	4
mKIAA0694	chr1	uc007bre.1	3143	0.471802	0.217692	0.398632	0.347671	0.0192784	0.0390955	0.0598116	0.0276846	low
mKIAA0694	chr1	uc007brf.1	4539	0.351827	0.28473	0.178607	0.465436	0.206912	0.144381	0.151859	0.047925	low
9430031J16Rik	chr1	uc007brl.1	4906	0.0116253	0	0	0	0	0	0	0	low
Irs1	chr1	uc007brp.1	5635	2.82385	1.86179	1.42561	0.904954	0.693555	0.66872	0.422569	0.200739	1
Rhbdd1	chr1	uc007brs.1	3439	4.84264	3.89068	3.64321	4.10953	5.24167	7.65824	9.67544	18.7865	7
Col4a4	chr1	uc007brt.1	7799	31.1093	29.1459	28.4159	26.0888	21.5129	15.0413	10.6701	3.59252	2
Col4a3	chr1	uc007brv.1	8609	20.451	21.4761	19.4501	24.6327	17.5779	12.9505	10.2776	3.40106	3
AK043693	chr1	uc007brw.1	1001	5.64069	1.59489	1.54615	1.01886	3.72268	2.04591	1.878	9.56182	5
5230400G24Rik	chr1	uc007brx.1	1865	30.4281	27.352	27.3065	36.1705	38.1258	54.2021	69.8528	65.0845	4
Tm4sf20	chr1	uc007bsd.1	1503	0	0.0505809	0	0	0.060471	0.163509	0.0416917	0	low
Hrb	chr1	uc007bse.1	3137	22.0899	26.5366	27.4172	31.5825	33.5313	44.7586	54.6725	56.1824	4
Slc19a3	chr1	uc007bsi.1	1700	0.0670984	0.0894389	0.433529	0	0	0.216842	0	0.0511839	low
Ccl20	chr1	uc007bsk.1	785	0	0	0	0	0	0	0	0	low
Wdr69	chr1	uc007bsn.1	1349	0	0	0.54633	4.10416	8.12983	14.0882	17.1869	14.0613	6
4930544G21Rik	chr1	uc007bsq.1	6815	0.108795	0.0780868	0.367689	1.28274	3.86313	13.7091	16.7989	17.4025	6
AK017086	chr1	uc007bss.1	1634	0	0	0	0	0	0	0	0.266256	low
5033414K04Rik	chr1	uc007bst.1	2605	5.95514	5.39895	3.4233	3.99899	2.54696	1.83962	1.5395	0.46763	2
Dner	chr1	uc007bsw.1	3632	5.26054	1.65358	1.01459	1.68483	0.967603	0.687914	0.776381	0.622888	1
Trip12	chr1	uc007bsy.1	9632	55.1566	71.7057	74.9777	83.0364	88.0288	121.406	126.034	108.346	4
Fbxo36	chr1	uc007btc.1	884	6.25822	4.38594	8.92069	17.0585	26.5261	51.0135	70.6726	123.776	7
Slc16a14	chr1	uc007btd.1	2349	0.29136	0.194184	0.0941251	0.775317	0.116077	0.470794	0.346792	0.259297	low
BC038927	chr1	uc007bte.1	872	0	0	0	0	0	0	0	0	low
C130026I21Rik	chr1	uc007btf.1	512	0	0	0	0	0	0	0	0	low
Csprs	chr1	uc007bth.1	2780	0	0	0	0	0	0	0	0	low
C130026I21Rik	chr1	uc007btt.1	1971	0	0	0	0	0	0	0	0	low
BC100303	chr1	uc007btk.1	2217	0	0	0	0.0328592	0	0	0	0	low
AK163333	chr1	uc007bto.1	984	0	0	0	0	0	0	0	0	low
AK157632	chr1	uc007btp.1	1721	0	0	0	0	0	0	0	0	low
EG665378	chr1	uc007btq.1	1611	0	0	0	0	0	0	0	0	low
BC038927	chr1	uc007bts.1	1597	0	0	0	0	0	0	0	0	low
BC108341	chr1	uc007btv.1	2384	0	0	0	0	0	0	0	0	low
Csprs	chr1	uc007bty.1	2691	0	0	0	0	0	0	0	0	low
Sp110	chr1	uc007bub.1	1939	0.0294139	0.0784147	0.0760185	0	0.187494	0.0844953	0.0969509	0	low
Sp140	chr1	uc007buc.1	2416	0.0236066	0.0314665	0.0915148	0.0301526	0.0125397	0.339065	0	0.162068	low
Sp100	chr1	uc007buh.1	2158	0.845726	0.598884	0.785495	0.945211	0.786179	0.721244	1.01631	0.302407	low
A630001G21Rik	chr1	uc007buj.1	1302	0.0438046	0.233558	0.339631	0.503563	0.209419	0.22021	0.0962559	0	low
Cab39	chr1	uc007bun.1	2311	20.0395	23.0273	22.8339	23.3583	23.23	23.4837	28.8232	22.4968	const
Itm2c	chr1	uc007buo.1	1955	98.6055	56.4631	73.6622	72.6997	43.4371	34.4224	27.9498	31.4002	2
AK016730	chr1	uc007bup.1	1146	0.248838	0.398026	0.707416	0.127136	0.449417	0.357409	0.273397	0.4176	low
Gpr55	chr1	uc007buq.1	2550	2.21425	4.08437	5.86709	9.19894	5.07309	5.02753	3.63689	3.07103	3
Spata3	chr1	uc007buv.1	1103	0	0.0689239	0.133635	0.066046	0.0549338	0	0	228.102	8
2810459M11Rik	chr1	uc007bux.1	2925	0.545963	0.181935	0.201572	0.174339	0.155364	0.196043	0.171385	0.178487	low
Psmd1	chr1	uc007buy.1	3256	39.7974	42.6345	48.2807	47.7455	47.0723	49.639	44.1486	26.5233	const
Htr2b	chr1	uc007buz.1	2072	0.440414	0.293525	0.355695	0.421904	1.34519	0.0593037	0.302426	0.23097	low
Armc9	chr1	uc007bvg.1	5157	3.59433	3.08102	3.50135	6.00363	7.13779	11.31	13.4633	13.2113	6
B3gnt7	chr1	uc007bvk.1	2348	2.79339	1.39224	1.47525	1.27206	1.07094	0.627993	0.667191	0.0741164	1
Ncl	chr1	uc007bvl.1	8257	47.0388	54.414	48.3865	49.6451	41.6556	23.5873	21.9247	7.69277	3
NR_002851	chr1	uc007bvm.1	68	135.874	53.6633	174.495	157.482	213.854	68.0643	31.3313	64.6197	short
Nmur1	chr1	uc007bvn.1	1218	0.140477	0	0	0.11962	0	0	0	3.25047	8
1700019O17Rik	chr1	uc007bvo.1	1711	0	0	0	0	0.389545	0	0.0732467	52.6602	8
Ptma	chr1	uc007bvp.1	1192	44.4977	14.2862	21.9492	17.5399	17.5371	6.6318	5.15179	4.81781	1
Pde6d	chr1	uc007bvq.1	1092	22.5628	19.9108	36.58	38.6926	43.169	63.0515	74.8279	63.7853	4
Cops7b	chr1	uc007bvr.1	2231	13.4212	8.7234	10.6041	10.9061	13.9598	12.7596	11.2911	7.64432	const
Nppc	chr1	uc007bvt.1	1043	0.984281	0.874666	0.423969	0.419072	0.66808	0.314164	0.180238	0	low
Dis3l2	chr1	uc007bvv.1	3085	10.7597	6.06213	5.92466	5.4548	7.09034	5.20452	6.52016	15.5692	5
AK077157	chr1	uc007bvx.1	885	0	0	0	0	0	0	0	0.147479	low
Akp5	chr1	uc007bvy.1	2112	0	0	0.0348958	0	0.0860681	0.0969675	0.0593396	0.885782	low
Alpi	chr1	uc007bwa.1	2335	0	0.0651161	0.0315631	0.0311986	0	0	0.161017	0.391277	low
Akp3	chr1	uc007bwb.1	1680	0	0.135755	0.043869	0.173449	0.0180333	0.219424	0.0745983	0.207173	low
Ecel1	chr1	uc007bwc.1	2759	0.186047	0.220436	0.10685	0.343253	0.197654	0.979811	1.1356	1.38766	low
AK006434	chr1	uc007bwe.1	884	0.0645177	0.171998	0.166742	0.247224	0.925329	3.1507	5.03286	15.995	7
Chrnd	chr1	uc007bwf.1	2910	0	0	0	0	0	0	0.0215335	0	low
Chrng	chr1	uc007bwh.1	1921	0	0	0	0.0758446	0.0788547	0	0	0	low
Eif4e2	chr1	uc007bwk.1	1809	29.2577	24.0803	29.0074	27.867	28.1523	37.042	40.528	47.4745	const
Efhd1	chr1	uc007bwo.1	1805	75.5814	69.0314	67.2895	77.1672	82.0425	201.142	235.236	265.063	6
Tnrc15	chr1	uc007bwt.1	4024	15.2222	20.2715	23.0587	21.9958	20.388	20.7238	17.581	19.753	const
AK193439	chr1	uc007bwu.1	220	0	2.07336	0	0.662261	0.413127	0	0	1.7798	5
3110079O15Rik	chr1	uc007bww.1	483	0	0	0	0	0	0	0	0	low
Ngef	chr1	uc007bwx.1	2730	2.17271	1.47591	1.37681	0.82722	0.832307	0.615136	0.436113	0.494028	2
Neu2	chr1	uc007bxa.1	1570	0.0363272	0.0968446	0	0.092801	0	0.104354	0	0.055422	low
Inpp5d	chr1	uc007bxc.1	4865	1.17233	0.703194	1.24222	1.70704	1.67515	3.14876	2.42149	5.88431	7
Atg16l1	chr1	uc007bxl.1	3066	13.9887	12.6457	14.7352	13.8284	15.0986	7.34752	6.82626	3.10759	3
Sag	chr1	uc007bxs.1	1718	0.165988	0.132753	0.343189	0.848065	0.229248	0.0715234	0.43769	4.45699	8
Dgkd	chr1	uc007bxt.1	5826	29.6035	27.1418	37.5584	39.1503	40.9094	43.1526	39.0109	33.2159	const
Usp40	chr1	uc007bxw.1	5049	7.65871	9.09446	9.13768	13.8368	12.9188	11.341	9.79219	4.49798	3
Ugt1a1	chr1	uc007byk.1	3229	4.00949	4.70877	4.13121	5.05361	4.3347	3.89422	2.8333	11.8568	5
Dnajb3	chr1	uc007byj.1	1014	3.99348	2.99894	3.34339	11.1357	21.4223	58.6111	85.0951	282.276	7
AK133186	chr1	uc007byl.1	1227	0	0	0.0600651	0.771829	5.92586	13.3192	18.7426	18.8634	6
6430706D22Rik	chr1	uc007bym.1	4164	48.3498	39.7825	45.7881	30.966	44.3235	41.0181	39.8789	17.95	3
A730008H23Rik	chr1	uc007byo.1	1065	7.06896	8.35183	7.95821	5.47221	5.66094	8.38411	4.76589	1.87915	3
Trpm8	chr1	uc007byp.1	4112	0.0832203	0.110929	0.0537694	0.0531484	0.0147354	0.139452	0	1.74575	low
Spp2	chr1	uc007byq.1	870	0	0	0	0	0	0	0	0	low
Glrp1	chr1	uc007byr.1	1957	0.0582868	0	0	0	0	0	0	0.689165	low
AK030268	chr1	uc007bys.1	2623	0	0	0	0.305504	0	0	1.6245	2.90263	7
Arl4c	chr1	uc007byt.1	3966	3.25003	1.93604	1.26364	2.27767	1.01598	0.898497	0.947997	1.75517	2
AK019125	chr1	uc007byu.1	476	0	0	0	0	0.190941	0.258145	0	0	low
Sh3bp4	chr1	uc007byv.1	3673	11.0713	4.51212	5.41764	5.73191	4.0994	3.03318	2.59317	2.27422	1
Centg2	chr1	uc007byw.1	9581	9.41136	6.18119	5.90769	5.07911	4.18028	2.59922	2.20408	3.21495	2
AK016592	chr1	uc007byz.1	2631	0.0650327	0.0288951	0.252109	0.138443	0.27636	0.264654	1.45284	10.9799	8
Gbx2	chr1	uc007bzb.1	2126	0.0804802	0.178794	0.034666	0.0342656	0	0.0192658	0.176846	0.0409278	low
AK036422	chr1	uc007bzc.1	1372	0.0415697	0	0	0	0	0	0	0.0634203	low
Asb18	chr1	uc007bzd.1	1404	0	0	0	0	0	0.0291731	0	0	low
Iqca	chr1	uc007bzf.1	2060	0.0553725	0	0.178883	0.141454	0.0294136	0.119298	0.669212	5.68116	8
Iqca	chr1	uc007bzg.1	1283	0.13336	0	0	0.05678	0	0.127698	0.586088	6.57851	8
Cxcr7	chr1	uc007bzh.1	2579	8.7574	17.6572	16.7747	12.4569	12.7927	9.40201	6.73034	2.22677	3
Cops8	chr1	uc007bzi.1	1843	39.7657	40.5896	47.587	63.2832	61.3152	56.1826	54.3325	28.3039	4
Col6a3	chr1	uc007bzj.1	8704	33.6082	19.5735	13.4462	14.5965	12.9656	7.12455	3.0453	1.38456	1
Mlph	chr1	uc007bzm.1	3094	0.829513	0.270282	0.0952811	0.376723	0.0489592	0.251526	0.0405059	0.46403	low
Rab17	chr1	uc007bzo.1	1788	0.063796	0.170074	0.0412192	0	0.0338881	0.0458155	0	0	low
Lrrfip1	chr1	uc007bzs.1	2760	3.16165	2.34129	1.62888	0.844623	0.911075	0.786533	0.340558	0.0945789	1
Rbm44	chr1	uc007bzv.1	3851	8.05669	13.8583	14.2003	17.2332	27.8179	37.4705	42.5181	29.2151	6
RAMP1	chr1	uc007bzw.1	626	2.00438	1.33587	0.588658	1.51283	0.532357	1.76661	0.5005	0.0694989	2
Ramp1	chr1	uc007bzx.1	1525	4.0391	4.0878	2.12642	1.71971	1.84756	1.63836	1.2738	0.142644	2
Ube2f	chr1	uc007bzy.1	1363	8.41068	10.5417	15.3023	15.6601	13.3587	18.5112	15.8151	20.4923	4
Scly	chr1	uc007caf.1	2207	1.91232	1.58453	1.16878	2.31056	4.72216	12.787	14.0828	13.523	6
Espnl	chr1	uc007cah.1	5442	0.157204	0.139697	0.230228	0.401592	0.356292	0.421483	0.29938	0.271814	low
Klhl30	chr1	uc007cai.1	3020	1.68079	0.251732	0.12202	0.0964884	0.0601907	0.0542504	0.145244	0.158467	low
BC056923	chr1	uc007caj.1	2815	0.729382	0.702167	0.942521	0.750485	0.624215	0.48016	0.601027	0.47911	low
Ilkap	chr1	uc007cal.1	1368	26.2238	24.6186	27.9068	27.2118	25.0695	16.9765	13.925	6.80581	3
DQ692822	chr1	uc007can.1	45	0	0	0	1.61886	20.8706	17.2938	6.96251	12.5685	short
DQ724109	chr1	uc007cao.1	42	0	0	0	1.73449	4.328	11.7026	8.9518	0	short
DQ712111	chr1	uc007cap.1	37	0	0	0	0	0	4.42801	3.38717	5.87923	short
DQ713469	chr1	uc007caq.1	59	0	0	0	8.64307	9.24284	40.9591	22.3036	22.8592	short
DQ555209	chr1	uc007car.1	81	0	0	0	13.4905	5.23634	20.7324	27.85	18.799	short
AK006756	chr1	uc007cas.1	385	0	0	0.574285	16.2727	28.6435	59.4705	68.8475	63.6209	6
Hes6	chr1	uc007cau.1	1335	7.17727	3.18898	5.52059	2.78299	4.94721	2.05562	1.03264	1.98793	2
Per2	chr1	uc007cav.1	5837	3.19513	2.22716	2.27274	1.60999	1.40658	1.87358	1.58884	1.4758	2
Traf3ip1	chr1	uc007cax.1	2448	3.12194	3.57134	5.38901	6.57662	9.10859	8.75065	10.2134	11.1787	4
Asb1	chr1	uc007caz.1	5971	2.42615	3.17028	6.64052	9.74814	6.43364	7.29869	6.43312	11.5779	5
Twist2	chr1	uc007cbd.1	1312	3.52113	2.086	1.79756	0.721825	1.31621	0.374626	0.477611	0	1
Hdac4	chr1	uc007cbf.1	4040	9.38796	6.13453	7.69836	6.5636	4.56689	4.16688	3.48987	4.85677	2
Ndufa10	chr1	uc007cbh.1	1209	32.7389	27.479	32.9181	38.2019	29.3939	29.6437	28.9212	26.3053	const
Olfr1416	chr1	uc007cbi.1	939	0	0	0	0	0	0	0	0	low
Olfr1415	chr1	uc007cbj.1	936	0	0	0	0	0	0	0	0	low
Olfr1414	chr1	uc007cbk.1	939	0	0	0	0	0	0	0	0	low
Olfr1413	chr1	uc007cbl.1	972	0	0	0	0	0	0	0	0.0447596	low
Olfr1412	chr1	uc007cbm.1	966	0	0	0	0	0	0	0	0	low
Olfr1411	chr1	uc007cbn.1	972	0	0	0	0	0	0	0	0	low
Olfr1410	chr1	uc007cbo.1	969	0	0	0	0	0	0	0	0	low
Olfr12	chr1	uc007cbp.1	1002	0	0	0	0	0	0	0	0	low
AK003315	chr1	uc007cbq.1	405	38.4449	27.4058	38.9427	55.5809	65.9031	48.9486	59.2587	76.9148	4
Otos	chr1	uc007cbr.1	704	0	0	0	0.103478	0	0	0	0	low
Gpc1	chr1	uc007cbs.1	3552	11.8499	3.21043	3.88004	2.39958	4.02582	3.20569	3.72236	2.91512	1
Ankmy1	chr1	uc007cbt.1	3246	0.210845	0.187364	0.317868	1.2119	2.67866	8.80759	10.5982	17.3435	7
Dusp28	chr1	uc007cbu.1	1491	2.25686	1.6826	2.76807	2.29637	3.86065	2.44491	2.01731	3.06382	4
AK017177	chr1	uc007cbv.1	1867	0.70261	1.34374	1.18425	1.0145	0.989852	0.767846	0.738392	2.5167	5
Rnpepl1	chr1	uc007cbw.1	2454	27.6801	20.4463	25.6178	18.702	15.9875	11.1828	8.24777	25.228	2
Capn10	chr1	uc007cby.1	2877	9.05957	6.52683	12.168	14.433	16.8697	13.5107	13.6782	14.1997	4
Gpr35	chr1	uc007cbz.2	3997	0.0998838	0.0760801	0.129072	0.164033	0.144014	0.307424	0.203806	0.337427	low
DQ704807	chr1	uc007ccc.1	31	0	0	0	0	0	0	0	0	low
DQ718635	chr1	uc007ccd.1	30	0	0	0	0	0	0	0	0	low
DQ688826	chr1	uc007cce.1	33	0	0	0	0	0	0	0	0	low
DQ725291	chr1	uc007ccf.1	30	0	0	0	0	0	0	0	0	low
DQ701542	chr1	uc007ccg.1	35	0	0	0	2.08139	0	2.34052	1.79036	12.4304	short
DQ563910	chr1	uc007cch.1	39	0	0	0	0	0	3.1507	4.8202	0	short
DQ706488	chr1	uc007cci.1	79	0	0	0	0.922136	4.98541	10.3694	9.51837	6.05784	short
DQ562178	chr1	uc007ccj.1	57	0	0	0	3.83415	13.8192	20.1202	20.8875	30.5307	short
DQ726565	chr1	uc007cck.1	30	0	0	0	0	0	0	0	0	low
DQ708492	chr1	uc007ccl.1	29	0	0	0	0	0	0	0	0	low
DQ705017	chr1	uc007ccm.1	50	0	0	0	1.45698	7.87695	4.09591	7.51951	14.7921	short
DQ544949	chr1	uc007ccn.1	44	0	0	0	1.65565	2.06563	8.37799	2.8483	0	short
DQ690520	chr1	uc007cco.1	36	0	0	0	2.02358	1.68311	1.13775	5.22188	1.20851	short
DQ706333	chr1	uc007ccp.1	31	0	0	0	0	0	0	0	0	low
DQ713653	chr1	uc007ccq.1	56	0	0	0	0	0	2.92565	4.4759	7.76898	short
DQ705130	chr1	uc007ccr.1	47	0	0	0	1.54997	6.44595	6.10029	0	0	short
DQ725337	chr1	uc007ccs.1	33	0	0	0	0	1.83612	3.72355	3.79773	10.547	short
DQ726768	chr1	uc007cct.1	34	0	0	0	0	0	1.20468	1.84302	0	low
DQ725163	chr1	uc007ccu.1	31	0	0	0	0	0	0	0	0	low
DQ548345	chr1	uc007ccv.1	30	0	0	0	0	0	0	0	0	low
DQ561358	chr1	uc007ccw.1	47	0	0	0	1.54997	0	4.35735	0	1.85133	short
DQ710901	chr1	uc007ccx.1	60	0	0	0	2.42829	5.04933	8.87447	3.13313	1.45021	short
DQ685101	chr1	uc007ccy.1	60	0	0	0	2.42829	5.55426	11.6051	11.4881	2.17532	short
DQ688408	chr1	uc007ccz.1	56	0	0	0	0	0	5.8513	5.59487	3.10759	short
DQ692629	chr1	uc007cda.1	30	0	0	0	0	0	0	0	0	low
DQ547453	chr1	uc007cdb.1	29	0	0	0	0	0	0	0	0	low
Aqp12	chr1	uc007cdc.1	1085	2.15519	0.350337	0.0679262	0.201425	0.11169	0.226502	0.173261	0.160392	1
Kif1a	chr1	uc007cdf.1	5392	10.2919	7.13421	9.2535	5.56634	6.07942	2.841	2.20807	5.30919	2
Agxt	chr1	uc007cdi.1	1517	0	0	0	0	0	0	0	0.0573583	low
2310007B03Rik	chr1	uc007cdk.1	2292	0.0497676	0	0.0964659	0	0	0	0	0	low
AK086911	chr1	uc007cdl.1	3134	0.454959	0.048515	0.0705488	0.255691	0.241672	0.18297	0.0799778	0.0971743	low
Sned1	chr1	uc007cdm.1	4474	6.83282	6.59297	5.63375	4.64057	3.64987	2.27957	1.75074	2.3241	2
Mterfd2	chr1	uc007cdo.1	3315	10.0476	13.5764	11.005	10.768	9.22131	9.11849	8.82758	5.24963	3
Pask	chr1	uc007cds.1	4856	11.4514	10.1134	12.5059	15.7069	17.7246	30.5928	29.1763	33.3286	6
Ppp1r7	chr1	uc007cdv.1	3653	9.18034	11.2588	11.2376	11.5465	10.881	11.5937	11.3215	12.1122	const
Tmem16g	chr1	uc007cdw.1	3217	0	0	0.045819	0.13587	0.0282524	0	0.0194786	0.162286	low
Hdlbp	chr1	uc007cdy.1	6238	56.1376	49.2358	53.4378	60.6917	69.9799	97.158	100.744	109.875	4
2-Sep	chr1	uc007cea.1	3169	43.4096	56.5435	48.8155	50.8263	49.5118	43.1046	53.0724	30.464	const
Farp2	chr1	uc007cec.1	3697	2.2832	3.47522	4.76448	4.29565	3.04025	2.67004	2.22039	1.78874	3
Stk25	chr1	uc007ced.1	3254	30.8304	27.3347	42.2857	44.6182	49.1867	55.3086	57.8868	52.6515	4
Bok	chr1	uc007cee.1	1432	39.1907	5.83976	6.48477	6.40988	4.84482	2.94608	1.61908	2.03556	1
Thap4	chr1	uc007cef.1	2160	23.4472	12.3889	18.6638	20.2695	27.7012	43.5949	47.4321	72.0875	6
AK143968	chr1	uc007cei.1	982	16.8429	9.05773	16.3611	16.4689	24.897	35.1197	39.0525	53.0759	6
Atg4b	chr1	uc007cej.1	2964	15.3167	13.876	18.3504	17.4749	14.1872	14.3578	13.2133	10.7151	const
Dtymk	chr1	uc007cem.1	594	29.9571	12.0306	18.8592	18.6414	24.6856	16.3423	14.0305	25.8548	5
Ing5	chr1	uc007cen.1	4538	5.74358	5.05927	5.29444	6.0199	6.49581	5.51476	5.62003	3.66228	const
D2hgdh	chr1	uc007ceq.1	3001	2.45163	2.88791	2.16114	0.801069	1.38306	1.93808	1.54516	1.18878	2
Gal3st2	chr1	uc007ces.1	2846	0.0200399	0	0	0.102388	0	0	0	0	low
EG619597	chr1	uc007cet.1	4059	0	0	0.0363143	0	0	0	0	0	low
Neu4	chr1	uc007ceu.1	4507	0	0	0	0	0	0	0	0	low
Pdcd1	chr1	uc007cev.1	1930	0	0	0	0	0	0.063667	0	0	low
AK015347	chr1	uc007cew.1	1565	0	0	0	0	0	0	0.04004	1.69577	low
Tmem157	chr1	uc007cey.1	1772	2.5427	4.63346	4.53346	5.75555	6.22333	4.55358	6.01165	8.10219	4
St8sia4	chr1	uc007cez.1	5413	0.400384	0.393247	0.0953075	0.201872	0.179101	0.219437	0.104187	0	low
Slco4c1	chr1	uc007cfc.1	2394	0.0952943	0	0	0	0	0	0	0	low
AK035520	chr1	uc007cfd.1	3845	0.0296664	0.0988596	0	0	0	0	0	0.011315	low
Slco6b1	chr1	uc007cfe.1	2475	0	0	0	0	0.195853	1.34048	3.62051	10.0372	8
Slco6c1	chr1	uc007cff.1	2433	0	0	0	2.63489	9.93678	35.6561	58.4387	51.1597	6
D1Ertd622e	chr1	uc007cfh.1	2694	4.99627	4.03537	3.09135	1.974	1.76558	2.03731	2.04689	3.6982	2
Hisppd1	chr1	uc007cfj.1	5214	8.44457	14.668	13.3434	15.6623	12.51	12.3569	14.6501	7.89355	const
Zh2c2	chr1	uc007cfn.1	2041	5.42113	5.58719	6.13865	8.53055	7.92653	7.98712	11.8202	6.28827	4
Pam	chr1	uc007cfo.1	4103	40.228	25.866	16.759	14.7011	14.8859	10.0526	7.55983	5.04728	1
AK021003	chr1	uc007cfs.1	1140	0.450266	0.0666869	0.323245	0.0639024	0	0	0	0	low
AK007349	chr1	uc007cft.1	1687	0.0338077	0	0	0.0431824	0	0.0242792	0.111433	0	low
Slco6d1	chr1	uc007cfu.1	2325	0	0	0	0.657989	3.20551	13.9173	23.8253	18.8995	6
AK144617	chr1	uc007cfx.1	1155	0	0	0	0	0	0	0	0.113003	low
C230078M14Rik	chr1	uc007cfy.1	5120	0	0	0	0	0	0	0	6.75537	8
BC019681	chr1	uc007cga.1	2696	0.232704	0	0	0.162126	0	0	0	0.0322747	low
AK076805	chr1	uc007cgb.1	789	0	0	0	0	0	0.0519126	0.158841	9.75997	8
Cdh20	chr1	uc007cgc.1	3722	0.0612935	0.061276	0.0396023	0.117435	0.0895367	0	0	0.163645	low
Rnf152	chr1	uc007cgd.1	5465	0.939255	2.15619	1.06538	0.839794	0.892525	0.449688	0.412782	0.143296	3
AK039635	chr1	uc007cge.1	1285	0.310689	0.0591619	0.516186	0.170075	0.400803	0.0318748	0	0.033857	low
Pign	chr1	uc007cgf.1	4045	4.46963	8.47624	7.45198	7.85218	7.61706	5.89325	7.29644	5.41005	const
2310035C23Rik	chr1	uc007cgk.1	4298	10.6955	16.1138	16.2044	15.1698	14.0484	9.30108	10.4681	4.10972	3
Tnfrsf11a	chr1	uc007cgp.1	5022	0.4202	0.22707	0.19078	0.333636	0.102555	0.154963	0.0499105	0.0173263	low
Zcchc2	chr1	uc007cgq.1	6137	5.23219	5.06655	4.86369	5.18737	8.62919	24.9879	29.7435	32.1423	6
Phlpp	chr1	uc007cgv.1	4962	4.40223	4.87209	5.73321	4.78611	3.96253	2.61669	3.10661	40.4989	8
Bcl2	chr1	uc007cgw.1	7206	2.23987	1.59304	1.17617	1.0716	0.832446	0.346725	0.252181	0.0845252	1
AK085305	chr1	uc007cgx.1	1041	0.712236	0.584231	0.212392	0.839755	0.0582055	0.0786918	0.180584	0	low
Fvt1	chr1	uc007cgy.1	999	7.19343	7.76211	5.68058	7.14632	2.82035	2.78801	3.88897	1.26295	2
Vps4b	chr1	uc007cgz.1	2853	16.9122	19.4787	14.9828	19.4825	17.9673	13.3803	12.4974	5.42876	3
Serpinb5	chr1	uc007cha.1	2565	0	0	0	0	0	0	0	0	low
Serpinb12	chr1	uc007chc.1	1687	0	0	0	0	0	0	0	0.0257892	low
Serpinb13	chr1	uc007chf.1	1607	0	0	0	0	0	0	0	0	low
Serpinb3a	chr1	uc007chg.1	1609	0	0	0	0	0	0	0	0	low
Serpinb3d	chr1	uc007chh.1	1164	0	0	0	0	0	0	0	0	low
Serpinb3b	chr1	uc007chi.1	1632	0	0	0	0	0	0	0	0	low
Serpinb3c	chr1	uc007chj.1	1186	0	0	0	0	0	0	0	0	low
Serpinb11	chr1	uc007chl.1	1699	0	0	0	0	0.0356633	0	0	0	low
Serpinb7	chr1	uc007chm.1	1886	0	0	0	0	0	0	0	0.0461361	low
Serpinb2	chr1	uc007chp.1	1914	0.148991	0.397195	0.654597	0.647037	0	0.513593	0.491086	0	low
Serpinb10	chr1	uc007chq.1	1444	0	0.315885	0.459349	0.201797	0	0	0	0	low
Serpinb8	chr1	uc007chs.1	2941	0.5236	0.491138	0.200476	0.198161	0.401749	0.18105	0.0639197	0.0295861	low
AK085943	chr1	uc007chu.1	2219	0	0	0	0	0	0	0	0	low
Cdh7	chr1	uc007chw.1	3447	0	0.0661645	0.0641427	0.021134	0.0175782	0	0	0	low
Cdh19	chr1	uc007chx.1	3054	0.0933753	0.0497859	0	0.0477071	0	0	0	0	low
Dsel	chr1	uc007chy.1	5763	4.98785	6.49025	3.59356	3.75431	3.52743	1.78392	1.40265	0.332167	2
AK043174	chr1	uc007chz.1	1342	0	0	0	0	0	0	0	0	low
Cntnap5a	chr1	uc007cia.1	3915	0	0	0	0	0	0.0313863	0	0.555636	low
Tsn	chr1	uc007cib.1	3039	32.2797	33.4211	30.5082	32.577	27.5944	24.4622	24.0011	10.9374	3
Mki67ip	chr1	uc007cic.1	1647	25.3137	21.8791	21.9713	25.7868	32.5585	22.7053	19.8603	11.7813	3
Clasp1	chr1	uc007cif.1	7827	19.4776	17.5512	16.1769	14.0634	10.7335	10.6336	9.03071	14.2353	2
AK019348	chr1	uc007cih.1	598	10.3004	3.17822	7.76437	5.72557	8.61257	4.93153	1.78138	7.2753	2
Tcfcp2l1	chr1	uc007cil.1	9270	1.16282	2.12405	3.40276	2.56189	2.63088	1.55971	1.12887	1.46429	3
Gli2	chr1	uc007cim.1	6708	5.4585	2.71997	3.88935	2.04168	2.48402	1.2212	0.850074	0.525344	1
AK039419	chr1	uc007ciq.1	2701	0	0.0281463	0	0	0	0.0454932	0	0	low
Inhbb	chr1	uc007cir.1	4255	44.3669	28.6225	22.8981	18.7986	18.5621	11.0989	8.82136	5.59294	1
Ralb	chr1	uc007cis.1	2119	30.3874	33.0784	39.1977	37.2667	33.7702	22.1129	15.6435	10.0399	3
AK053246	chr1	uc007cit.1	604	2.45509	1.13279	1.70828	2.41221	2.30731	1.08501	1.97117	2.52106	5
Tmem185b	chr1	uc007ciu.1	2060	17.0824	16.3855	16.7077	15.277	13.5008	14.0772	12.8671	7.30737	3
AK084486	chr1	uc007civ.1	2414	0.0472524	0.0629851	0.152651	0.241421	0.476904	0.118771	0.311496	0.0901125	low
Epb4.1l5	chr1	uc007ciw.1	3348	12.2994	18.6879	19.6357	18.7126	19.0843	16.8828	13.8689	8.97935	3
Ptpn4	chr1	uc007ciz.1	4706	6.16875	11.0174	9.9603	10.6193	9.16733	8.89507	10.2529	12.6655	4
Tmem177	chr1	uc007cja.1	3290	2.51364	1.91791	3.27057	2.23639	2.10875	2.8883	3.12361	6.59868	5
Sctr	chr1	uc007cjb.1	1922	0	0	0	0	0.0472882	0.106553	0	0	low
Tmem37	chr1	uc007cjd.1	1017	2.13105	0.598018	3.04366	2.22056	2.91938	1.36933	1.91007	4.62014	5
Dbi	chr1	uc007cje.1	593	103.68	83.5869	77.677	70.3918	67.0803	44.4817	31.3841	27.8059	2
3110009E18Rik	chr1	uc007cjh.1	488	3.73991	4.82933	3.17151	3.13489	2.7316	5.70741	3.46699	5.70574	5
Steap3	chr1	uc007cji.1	2755	13.0836	11.1482	13.5629	7.69473	5.92723	4.68316	4.36705	1.37388	2
C1ql2	chr1	uc007cjk.1	2000	0	0	0.03685	0.0364244	0.015148	0.0409591	0	0	low
Marco	chr1	uc007cjl.1	1985	0.804505	0	0.0742569	0.146799	0.137362	0.309514	0.0947042	0.17534	low
En1	chr1	uc007cjm.2	2554	0.40196	0.23813	0.25971	0.0570468	0	0.0320745	0.0981403	0.136277	low
AK138346	chr1	uc007cjn.1	1561	0	0	0	0.23334	0.0970403	0.183673	0.240856	0.167225	low
Insig2	chr1	uc007cjq.1	2452	8.58296	13.0839	15.78	20.4999	19.1141	21.6488	25.7346	16.7673	4
Ccdc93	chr1	uc007cju.1	2389	4.84631	4.29599	5.49125	4.54352	3.38595	3.30896	2.41313	6.31925	5
Htr5b	chr1	uc007cjv.1	2010	0	0	0	0	0.195944	0.835484	1.40289	2.3593	7
Ddx18	chr1	uc007cjw.1	2193	5.1234	5.09594	6.62056	6.47766	8.84151	8.33003	9.11508	5.25726	const
Dpp10	chr1	uc007cjx.1	4618	0.0123503	0	0.0159593	0.0315499	0.150889	0.620861	0.597045	0.857313	low
AK043935	chr1	uc007cjy.1	1443	0	0	0	0	0	0	0	0	low
DQ564750	chr1	uc007cjz.1	29	0	0	0	0	0	0	0	0	low
DQ559597	chr1	uc007cka.1	32	0	0	0	0	0.946749	0	0	0	low
DQ696253	chr1	uc007ckb.1	42	0	0	0	0	0	0	8.9518	1.03586	short
DQ726158	chr1	uc007ckc.1	34	0	0	0	0	0	9.63743	9.21509	7.67758	short
DQ549908	chr1	uc007ckd.1	35	0	0	0	0	0	3.51078	7.16144	27.3468	short
Actr3	chr1	uc007cke.1	2508	23.9005	22.431	17.3083	15.3947	14.3024	9.61918	8.66982	2.34185	2
Slc35f5	chr1	uc007ckg.1	2597	13.089	14.0805	13.1678	14.6146	11.4324	8.81637	10.8097	4.3054	3
Gpr39	chr1	uc007ckh.1	2690	0.699669	0.452182	0.630148	0.189569	0.236511	0.182717	0.209652	1.29387	low
Lypd1	chr1	uc007ckj.1	2044	0.725477	0.520706	0.540851	0.142561	0.0296438	0.0601161	0.183941	1.68151	low
E030049G20Rik	chr1	uc007ckm.1	7213	3.46329	4.12103	4.53664	4.29235	3.24255	2.37929	3.04061	0.542849	3
AK016413	chr1	uc007cko.1	387	0	0	0	0	0	0	0	0.224839	low
Mgat5	chr1	uc007ckr.1	3104	10.5101	11.0459	14.4361	19.0806	15.9288	16.6792	12.9605	11.0448	const
AK015544	chr1	uc007ckt.1	3179	11.8768	15.042	17.1325	20.3032	22.7005	21.8775	18.0754	11.2221	4
Tmem163	chr1	uc007cku.1	2663	0.257005	0.770793	0.636537	0.629186	1.05803	0.692136	0.917702	0.294072	low
Acmsd	chr1	uc007ckv.1	2303	0	0.0330104	0.0320017	0.126528	0.065775	0.213421	0.217673	0.132238	low
AK013506	chr1	uc007ckw.1	387	0.589495	0.98221	1.33307	1.69416	1.25255	1.58756	0.809594	1.34903	low
Ccnt2	chr1	uc007ckz.1	3514	22.2032	28.6222	26.2375	24.1931	22.1573	14.7798	14.5511	5.43519	3
Rab3gap1	chr1	uc007clc.1	4224	9.4921	10.8887	12.9987	14.1248	12.9963	11.51	9.7762	4.9954	3
Zranb3	chr1	uc007cld.1	4154	4.09148	3.0746	4.66612	3.43725	3.5372	4.15112	5.05343	3.9694	const
R3hdm1	chr1	uc007clj.1	4812	25.2693	36.0999	40.3726	35.8945	38.4933	43.8616	48.8982	51.77	4
AK037193	chr1	uc007clk.1	1782	1.98434	2.98631	3.76358	1.92138	1.87012	1.56297	2.03952	0.244143	3
Ubxd2	chr1	uc007cll.1	4093	20.0795	20.6913	24.1645	28.6554	29.3781	30.982	36.6667	28.5826	const
Lct	chr1	uc007clm.1	6166	0.101747	0.0986351	0.167337	0.5671	0.368504	0.378636	0.396341	0.402183	low
Mcm6	chr1	uc007cln.1	2901	45.8471	36.5047	41.1815	33.0469	29.8991	23.6916	19.6563	9.64307	2
Dars	chr1	uc007clp.1	2154	23.3536	34.9057	33.0863	47.4498	38.2849	36.6996	43.7824	24.904	4
Cxcr4	chr1	uc007clt.1	1814	5.3135	5.19672	4.1441	5.22069	3.70767	2.84501	2.55625	1.36707	2
Thsd7b	chr1	uc007clv.1	6083	1.23762	0.224957	0.133273	0.203589	0.0647456	1.66314	3.2964	2.97528	7
Daf2	chr1	uc007clx.1	1324	0	0.114838	0.389652	1.15546	2.15092	15.5298	25.6519	37.8544	7
Cd55	chr1	uc007cly.1	2526	2.6417	3.13001	1.89647	1.29778	1.06744	0.826965	1.11632	6.85491	5
Zp3r	chr1	uc007cmb.1	2017	0	0	0	0	0.0300406	0.203069	1.02522	35.9353	8
C4bp	chr1	uc007cmc.1	1883	0	0	0	0	0	0.021752	0.0332781	0	low
Pfkfb2	chr1	uc007cme.1	4506	4.15158	5.46637	5.85543	7.63085	6.9319	5.64483	5.04805	5.51312	const
Yod1	chr1	uc007cmh.1	3790	2.4228	3.97165	3.90862	4.74766	4.63632	3.62039	3.02566	12.5698	5
AA986860	chr1	uc007cmi.1	2905	0.80495	0.549564	1.16702	0.326001	0.531874	0.535781	0.474553	1.99185	low
Fcamr	chr1	uc007cmk.1	1743	0.229051	0.130849	0.0845668	0.0835901	0.0521445	0.0234992	0	0.0499212	low
Pigr	chr1	uc007cmm.1	3531	0	0	0	0	0	0.0115999	0.0354928	0.110891	low
Faim3	chr1	uc007cmn.1	1491	0	0	0.0494299	0.097718	0.0609577	0.109884	0	0.904558	low
Il24	chr1	uc007cmq.2	1116	0	0.272484	0	0	0	0	0	0	low
Il20	chr1	uc007cmr.1	824	0	0	0	0	0	0	0	0	low
Il19	chr1	uc007cms.1	1060	0	0.14344	0	0	0	0	0	0	low
Il10	chr1	uc007cmu.1	1304	0	0	0	0.0558656	0	0	0	0	low
Mapkapk2	chr1	uc007cmv.1	2567	36.3042	28.4013	30.0886	24.86	27.1684	16.674	11.5463	10.0503	2
Dyrk3	chr1	uc007cmw.1	2072	4.26651	2.86187	2.34758	3.37523	3.69927	20.4005	37.2286	105.259	7
Lgtn	chr1	uc007cmy.1	2093	14.6058	9.40753	11.8314	10.6506	12.0721	10.9981	11.1972	8.68879	const
Rassf5	chr1	uc007cnd.1	3405	6.49899	6.05059	4.74017	4.10777	3.63908	2.04495	1.56426	0.511087	2
Ikbke	chr1	uc007cnf.1	3203	1.63818	1.18675	1.47262	1.04622	1.20125	1.4578	1.05644	0.91006	low
Srgap2	chr1	uc007cng.1	7911	8.60804	9.37915	12.1296	11.9987	11.1824	11.9082	9.8695	6.39588	const
2700049P18Rik	chr1	uc007cnk.1	2105	1.32762	1.66131	2.76594	2.14566	2.61941	1.88743	2.70893	1.21942	4
Avpr1b	chr1	uc007cnl.1	4148	0	0	0.0177676	0	0.0219113	0.0394977	0.0151067	0	low
Ctse	chr1	uc007cnn.1	2115	1.15955	1.00645	1.08024	0.654433	0.444054	0	0.0592554	0.0822814	low
env	chr1	uc007cnm.1	3137	0	0.0242343	0.0234938	0	0	0	0	0	low
5430435G22Rik	chr1	uc007cnp.1	2523	14.1058	10.8174	15.6572	16.4292	11.3835	3.65271	3.03006	1.03463	2
Slc26a9	chr1	uc007cns.1	3640	0.297703	0.417709	0.323956	0	0.0332923	0.0900199	0.37873	0.107571	low
4732466D17Rik	chr1	uc007cnt.1	3360	4.76978	7.03666	4.62818	3.03536	3.58863	1.80415	2.3312	0.582674	2
Slc41a1	chr1	uc007cnu.1	4695	20.2867	16.3705	17.9737	16.711	13.467	10.2332	9.78311	6.94062	2
Rab7l1	chr1	uc007cnv.1	1174	4.80948	3.88533	4.01771	3.28874	3.35475	2.02353	1.49451	0.704105	2
Nucks1	chr1	uc007cnx.1	2668	22.5527	29.3777	21.6017	23.2089	17.9641	11.7903	8.40825	4.63111	2
Slc45a3	chr1	uc007coa.1	3340	2.45894	1.8892	1.52254	1.5922	1.8867	1.96211	1.06939	3.16528	5
Elk4	chr1	uc007coc.1	3671	9.39944	10.4374	7.70928	7.48134	5.3313	4.06132	2.09956	1.59993	2
Mfsd4	chr1	uc007cog.1	3252	1.35043	0.467546	0.158641	0.246413	0.316748	0.0629752	0.308303	0.0267566	low
Pctk3	chr1	uc007coh.1	2932	1.36165	0.596361	0.728956	0.968998	0.43398	0.488939	0.534299	5.28248	8
Lemd1	chr1	uc007coj.1	2833	0.100659	0.134174	0.130074	0.0771431	0.235267	0.187952	0.132713	10.9495	8
Klhdc8a	chr1	uc007con.1	4269	2.03071	0.836984	0.690559	0.392486	0.333547	0.230269	0.0587141	0.713385	1
Nuak2	chr1	uc007coo.1	3095	10.9645	7.12332	10.1203	6.84943	7.67433	3.75844	2.97622	2.58648	2
AK155877	chr1	uc007coq.1	5083	0	0	0.0289986	0	0	0.0322322	0.0493115	0.0171184	low
Tmcc2	chr1	uc007cot.1	3410	5.03435	1.5383	2.50709	2.99086	2.86079	2.9308	2.11325	1.42895	2
Ripk5	chr1	uc007cou.1	6385	13.4701	13.9901	12.3276	9.94896	8.71632	6.44697	5.31921	2.92313	2
Rbbp5	chr1	uc007cox.1	2842	8.72964	10.6999	10.762	9.33038	8.40015	6.91779	7.38634	3.38314	3
Tmem81	chr1	uc007coz.1	1740	2.98279	2.66518	1.94839	1.42348	2.15902	1.43592	2.08875	10.5765	8
Cntn2	chr1	uc007cpa.1	9535	0.0538335	0.0239192	0.0386471	0.0229204	0.0317734	0.0472522	0.0525748	0.0045628	low
Nfasc	chr1	uc007cpe.1	4448	0.782161	0.598203	0.8616	0.54047	0.565325	0.276253	0.140878	0.117373	low
BC040754	chr1	uc007cph.1	1521	0	0	0	0	0	0	0	0	low
Lrrn2	chr1	uc007cpi.1	3298	7.6091	2.25902	1.11734	1.43577	0.67059	0.459517	0.437004	0.250643	1
AK043359	chr1	uc007cpj.1	2718	20.7738	27.1591	26.0309	24.5777	26.5954	26.1005	28.5186	10.8526	3
Mdm4	chr1	uc007cpk.1	3490	15.1654	21.3257	17.5486	20.0178	20.695	22.9207	21.3484	13.4009	const
Pik3c2b	chr1	uc007cpr.1	2817	4.27196	1.91609	2.66858	1.78437	1.51641	0.741538	0.645089	0.571435	1
Ppp1r15b	chr1	uc007cpt.1	2719	26.7863	16.1329	18.8926	17.817	15.2538	11.3432	9.3798	9.4245	2
Plekha6	chr1	uc007cpu.1	5602	3.34953	4.00336	3.92049	2.95192	2.94199	2.20808	1.64431	25.2402	8
AK145464	chr1	uc007cpw.1	2575	0.287937	0.206665	0.085864	0.141454	0.176481	0	0.04867	8.36335	8
Kiss1	chr1	uc007cqe.1	498	0	0	0	0.146283	0	0.164494	0	1.22307	low
Golt1a	chr1	uc007cqa.1	1842	0	0	0.0400108	0	0	0	0	0.0236191	low
Ren1	chr1	uc007cqf.1	1534	18.3668	8.12763	4.2279	3.84664	3.69319	2.48318	1.14378	2.15546	1
Etnk2	chr1	uc007cqg.1	2531	33.125	12.3451	13.0161	15.3987	8.54655	6.16571	4.08508	4.48643	1
Sox13	chr1	uc007cqk.1	3531	16.1361	9.7747	10.8118	5.426	4.87344	2.76076	2.73295	1.23212	1
Snrpe	chr1	uc007cql.1	464	28.1481	19.3334	25.8903	24.1783	22.069	18.4492	19.447	10.7828	3
Zc3h11a	chr1	uc007cqn.1	4395	32.8965	32.5195	29.3291	26.0399	24.9675	19.5709	20.0606	9.03783	2
Zc3h11a	chr1	uc007cqr.1	5502	15.3313	17.9487	14.3328	15.1868	16.2327	10.571	10.4096	2.91782	3
Lax1	chr1	uc007cqt.1	2204	0.77632	0.586385	0.601905	0.396636	0.371139	0.111504	0.398038	0.256616	low
Atp2b4	chr1	uc007cqv.1	4120	20.9585	24.2646	21.3587	16.9214	18.7659	25.4404	23.5593	21.9538	const
Optc	chr1	uc007cqy.1	1885	1.02872	1.20992	1.56392	1.00481	0.771462	1.15163	0.531884	0.623167	low
Prelp	chr1	uc007crc.1	3604	8.21322	8.81732	16.2778	11.9865	13.1473	10.5125	13.9443	1.32788	3
Fmod	chr1	uc007crd.1	2859	18.7519	15.1833	10.3113	10.2177	13.5214	10.4009	9.16158	0.639127	2
Btg2	chr1	uc007cre.1	3083	11.9876	7.89081	7.7214	7.58497	3.52782	3.2018	2.2561	1.18538	2
Chit1	chr1	uc007crf.1	1711	0.833338	0.22216	0.172297	0.170307	0.0177066	0.0239387	0.21974	2.08505	8
Chi3l1	chr1	uc007crg.1	1612	0.212284	0.0943214	0.0914391	0.135575	0.394675	0.152453	0.116618	0	low
Mybph	chr1	uc007cri.1	1829	11.5689	8.02211	10.0335	7.16937	5.8803	3.85181	3.18623	3.92484	2
Adora1	chr1	uc007crk.1	4971	44.1836	40.6649	41.0531	31.6543	27.2182	20.6237	17.6479	11.01	2
Myog	chr1	uc007crl.1	1471	0	0	0	0.14857	0	0	0	0.207032	low
Ppfia4	chr1	uc007crp.1	5417	2.60057	1.61393	2.17685	1.53309	1.4653	0.839294	0.98326	1.18865	2
Tmem183a	chr1	uc007crq.1	3169	16.7195	17.6324	17.8145	19.103	17.7914	12.2399	13.8811	12.6579	const
4933406M09Rik	chr1	uc007crt.1	1768	0.483883	0.214997	0.0416855	0.288428	0.0685429	0.162168	0.0708853	21.3348	8
Cyb5r1	chr1	uc007cru.1	1626	24.7637	22.9098	27.6941	27.7327	20.7935	16.6003	16.6484	11.2913	3
Adipor1	chr1	uc007crx.1	2024	93.4405	84.7371	87.9738	84.9062	67.8965	55.4486	54.8298	41.2493	3
Klhl12	chr1	uc007csa.1	3196	13.5268	18.1256	16.2343	14.1093	13.3469	10.4064	9.66604	11.108	const
Rabif	chr1	uc007csc.1	1959	10.8303	7.83903	7.67473	9.2223	6.35612	6.56516	6.68529	11.3485	const
4931440L10Rik	chr1	uc007cse.1	1730	0.164837	0.175776	0.255607	1.22116	1.10326	1.39687	1.8835	22.231	8
Jarid1b	chr1	uc007csh.1	6282	50.1428	56.0794	63.0943	78.3223	86.3691	93.9933	79.5701	52.9043	const
Syt2	chr1	uc007csj.1	3386	1.56649	1.5043	0.348257	0.36575	0.134211	0.0967728	0.0370128	0.141338	low
Ppp1r12b	chr1	uc007csn.1	3183	4.1391	3.96476	5.64963	5.2182	4.74951	4.18212	3.85858	5.23497	const
AK161046	chr1	uc007cso.1	3808	4.88261	3.39389	2.76762	2.83131	2.47428	1.74248	1.31644	0.616949	2
Ube2t	chr1	uc007csp.1	1079	9.93728	14.0914	29.439	47.5306	56.9699	49.5381	60.9204	37.821	4
Lgr6	chr1	uc007csq.1	3623	0.251874	0.146884	0.345818	0.583112	1.07035	1.52621	1.85065	2.17351	6
Ptprv	chr1	uc007csr.1	6011	21.6995	31.0618	34.9557	18.3001	28.2396	17.4848	14.4694	4.47295	3
Ptpn7	chr1	uc007css.1	3264	0.122315	0.116457	0.158057	0.267826	0.232046	0.0627437	0.0383962	0.639799	low
Arl8a	chr1	uc007csu.1	1702	33.2082	26.6661	33.992	29.4905	22.9089	12.8509	13.6959	9.50902	2
Gpr37l1	chr1	uc007csv.1	1557	0	0	0	0	0	0	0	0	low
Elf3	chr1	uc007csw.1	1901	0.900057	0.119973	0.038769	0.191606	0.0637474	0.517106	0.230741	0.961212	low
Rnpep	chr1	uc007csy.1	2233	8.53078	2.96194	3.72955	6.72049	3.8667	3.08156	6.45428	16.5803	5
Timm17a	chr1	uc007csz.1	917	24.3186	16.6637	20.2534	24.3888	33.8641	24.0752	23.9854	20.3535	4
Lmod1	chr1	uc007cta.1	3942	5.78728	3.95351	3.72052	4.52764	3.71206	2.63917	2.40032	1.24714	2
Tmem58	chr1	uc007ctc.1	1190	5.84715	2.23597	2.29151	1.71409	1.04381	1.13584	0.315946	0.1828	1
Ipo9	chr1	uc007cte.1	6236	21.2824	17.8232	21.5923	19.065	18.7091	17.2349	16.3891	9.8231	3
BC028801	chr1	uc007ctg.1	1794	5.94498	3.94099	2.09515	2.11156	1.51986	0.639272	0.733509	0.509271	1
Nav1	chr1	uc007cth.1	8823	17.3758	7.72035	5.25414	4.0788	3.48869	2.01476	1.57669	0.695272	1
EG215714	chr1	uc007ctm.1	2618	1.78639	0.319425	0.394117	0.222609	0.312449	0.0625807	0.0478706	0.0830907	low
Csrp1	chr1	uc007cto.1	1770	85.6471	48.4915	49.3831	53.2578	35.448	32.883	26.4457	11.5525	2
AK188772	chr1	uc007ctp.1	350	100.216	52.7817	55.5908	64.5232	43.1934	34.6397	26.8554	13.7977	2
Phlda3	chr1	uc007ctq.1	1419	11.0128	2.3573	3.68759	3.43965	2.83958	1.67416	1.32479	0.429238	1
AK081809	chr1	uc007ctr.1	2153	0.0529806	0	0	0	0	0	0	0	low
Tnni1	chr1	uc007cts.1	1123	2.03147	0	0.0656277	0.518958	0	0.0364729	0	0.232447	1
Lad1	chr1	uc007ctt.1	2992	1.46778	0.279496	0.640441	0.584348	0.384775	0.136895	0.230377	0.0581635	low
Tnnt2	chr1	uc007ctx.1	1111	13.1932	3.9688	1.59208	4.58993	1.06349	1.54841	1.24084	0.822351	1
Pkp1	chr1	uc007cub.1	4486	0.34327	0	0.180718	0.17863	0.141822	0.0456521	0.18159	1.86206	low
9830123M21Rik	chr1	uc007cuc.1	1372	0.124709	0.443283	0	0.212387	0	0.0298536	0	0.253681	low
Tmem9	chr1	uc007cue.1	1433	36.0988	15.8624	15.9949	17.2336	13.5518	9.46089	5.81586	5.58629	1
Cacna1s	chr1	uc007cuf.1	6251	2.19887	0.510793	0.0471604	0.279694	0	0.183467	0.210513	0.354955	1
BC115961	chr1	uc007cuh.1	2037	0.139994	0.111963	0	0.0715255	0.386694	0.0201075	0	0.640741	low
Kif21b	chr1	uc007cul.1	9119	9.86315	4.97705	3.71773	3.80261	2.31564	3.84483	3.0785	7.76234	5
AK009188	chr1	uc007cun.1	942	0	0	0	0	0	0	0.266083	1.75503	low
5730559C18Rik	chr1	uc007cuo.1	2988	0.648977	0.0508856	0.197322	0.292565	0.212923	2.31663	3.31348	8.53236	7
Camsap1l1	chr1	uc007cuq.1	7823	9.6016	12.4583	11.6443	10.681	11.2656	10.1782	8.36249	10.7111	const
AK079920	chr1	uc007cus.1	2097	1.1967	1.12385	0.878635	0.555832	0.577892	0.234387	0.418348	0.643155	low
Ddx59	chr1	uc007cuu.1	2159	4.14742	5.24661	7.06618	6.81586	7.94234	6.96247	5.89185	5.19899	const
Kif14	chr1	uc007cuv.1	9030	2.7601	2.5341	2.5546	2.85587	2.50957	2.61721	2.22754	1.27195	3
Zfp281	chr1	uc007cux.1	3125	14.0531	18.6348	15.2353	16.6445	14.1737	11.4161	10.5073	4.31583	3
AK051055	chr1	uc007cuy.1	1199	0.285406	0.380432	0.307339	0.243032	0.101071	0.409932	0.20905	0.907137	low
DQ556157	chr1	uc007cuz.1	32	0	0	0	0	0	0	0	0	low
Nr5a2	chr1	uc007cvc.1	3028	0.546227	1.40597	1.09528	0.601459	0.210111	0.446384	0.269027	0	low
AK076660	chr1	uc007cvd.1	382	0.298605	0.796053	0.192932	0.572111	0.396544	0	0	7.97236	8
CS444488	chr1	uc007cve.1	23	0	0	0	0	0	0	0	0	low
Ptprc	chr1	uc007cvh.1	4654	0.428917	0.408375	0.538418	0.594811	0.703044	0.237622	0.309678	0.0654371	low
AK040222	chr1	uc007cvl.1	617	0	0	0	0	0	0	0	0	low
Atp6v1g3	chr1	uc007cvm.1	1887	0	0	0	0	0	0	0	0	low
Nek7	chr1	uc007cvn.1	3366	9.91226	12.6931	8.53921	11.1459	7.83051	5.08642	4.8961	2.06804	3
AK154631	chr1	uc007cvp.1	1930	0	0	0	0	0	0	0	0	low
Lhx9	chr1	uc007cvu.1	2077	8.23789	2.59877	2.30645	1.92907	1.75037	1.0649	0.512886	0.481774	1
2310009B15Rik	chr1	uc007cvw.1	571	3.89547	1.86396	2.06515	2.0413	2.91818	0.932518	1.20716	0.609545	2
AK006139	chr1	uc007cvx.1	408	0	0	0	0	0	0	0	5.11839	8
Dennd1b	chr1	uc007cvz.1	3941	3.18381	3.51083	3.23524	4.38091	3.21333	2.29687	2.32143	1.0929	3
AK019844	chr1	uc007cwa.1	460	0.123986	0	0.320435	0	0	0	0.136223	1.51326	low
AK087124	chr1	uc007cwb.1	2329	2.17947	4.89629	3.35431	3.31557	2.35447	2.28625	1.61432	0.691169	3
Crb1	chr1	uc007cwc.1	4702	0.109167	0.0161682	0.0783708	0.123945	0.0451025	0	0.0266536	1.0363	low
Zbtb41	chr1	uc007cwg.1	4655	8.01289	11.53	9.3728	7.65264	7.12004	3.98592	3.75572	1.458	3
Aspm	chr1	uc007cwh.1	9866	7.28384	7.60539	7.94818	8.18127	7.62159	7.57656	6.21799	3.07358	3
F13b	chr1	uc007cwk.1	2358	0	0	0	0	0	0	0	0.36901	low
Cfhr1	chr1	uc007cwl.1	1732	0	0	0	0	0	0	0	0.753573	low
AK015277	chr1	uc007cwm.1	1415	0	0	0	0	0	0	0	3.32062	8
EG214403	chr1	uc007cwn.1	2640	0	0.0287966	0	0	0	0.0310296	0	0.0329593	low
BC026782	chr1	uc007cwp.1	1536	0	0	0	0	0	0	0	0	low
Cfh	chr1	uc007cws.1	4365	2.86148	6.02611	2.81968	3.02076	4.65024	2.14883	3.10083	0.328914	3
Kcnt2	chr1	uc007cwv.1	3978	0.573491	0.66888	0.111161	0.146503	0.365562	0.102964	0	0.0328102	low
Cdc73	chr1	uc007cwx.1	2678	11.4365	32.7313	27.4655	27.4747	25.6464	20.9537	24.101	8.17165	3
B3galt2	chr1	uc007cwy.2	4578	0.174415	0.481579	0.193185	0.318256	0.330887	0.107363	0.273755	0.17106	low
Glrx2	chr1	uc007cxa.1	3603	3.2767	4.15669	3.191	2.62846	3.59886	2.60328	2.34789	6.44806	5
Trove2	chr1	uc007cxd.1	8720	3.97666	5.22222	2.85672	2.89056	2.16797	1.18368	1.24319	0.279398	2
Uchl5	chr1	uc007cxe.1	1143	11.9257	15.9628	15.4751	14.1491	20.4094	23.4001	29.5496	18.0039	4
Rgs2	chr1	uc007cxg.1	2350	28.0557	33.0619	24.4307	21.9476	21.942	12.1831	11.5726	2.24011	2
Rgs13	chr1	uc007cxi.1	1497	0	0	0	0	0	0	0	0	low
Rgs1	chr1	uc007cxj.1	1261	0	0	0.116891	0.115541	0.0240254	0.0649628	0	0	low
Rgs18	chr1	uc007cxl.1	1859	0.0613595	0.122684	0.0396449	0.0783741	0.0325938	0	0	0.0468061	low
AK158929	chr1	uc007cxm.1	2304	0.0247542	0.0989883	0	0	0.0131493	0.0177774	0	0	low
B830045N13Rik	chr1	uc007cxo.1	3000	0.0950561	0.050682	0	0.0242829	0	0	0	1.01515	low
AK042726	chr1	uc007cxs.1	1491	0	0	0	0	0	0	0	0	low
Pla2g4a	chr1	uc007cxt.1	2846	4.7695	6.25066	4.79075	5.22177	3.42772	2.34586	1.32107	0.443318	2
AK144829	chr1	uc007cxu.1	2994	0	0	0	0	0	0	0	0	low
Ptgs2	chr1	uc007cxv.1	4145	0.0687981	0.0366818	0	0.0351502	0	0	0	0	low
Pdc	chr1	uc007cxw.1	1235	0	0	0	0	0	0	0.152217	0	low
BC003331	chr1	uc007cxz.1	3242	5.99891	10.435	8.0247	9.43753	9.73732	6.7844	6.72627	3.04625	3
Tpr	chr1	uc007cyb.1	7529	37.7017	46.044	43.9713	45.0116	46.7457	41.4215	41.9221	16.5323	3
Prg4	chr1	uc007cyh.1	1425	1.16068	1.28039	0.67235	0.664585	0.446467	0.632351	0.571659	0.305307	low
Hmcn1	chr1	uc007cyj.1	18314	3.6156	2.92237	1.69421	0.97853	0.866828	0.550177	0.448225	0.0546383	1
AK143102	chr1	uc007cyk.1	1660	0.13743	0.045797	0	0	0	0	0	0	low
Ivns1abp	chr1	uc007cyn.1	3513	57.8292	84.7658	70.3433	69.8626	63.5931	57.5619	70.6894	35.4317	3
1200016B10Rik	chr1	uc007cyq.1	3614	9.09003	22.4872	22.3506	20.7823	19.8173	10.7894	12.2759	8.07768	3
1190005F20Rik	chr1	uc007cyv.1	2641	14.4042	17.0987	21.3202	20.7154	23.069	22.643	19.5272	11.4655	3
Rnf2	chr1	uc007cyx.1	3028	22.5837	31.534	29.4751	41.0195	38.5903	33.3841	35.2632	11.2501	3
Niban	chr1	uc007cyz.1	3467	6.23471	6.60021	3.93265	5.94641	4.40414	6.0015	5.34991	9.52446	5
Edem3	chr1	uc007czc.1	6327	9.5011	12.7005	12.2775	10.1323	9.16014	6.61612	6.53664	2.79177	3
1700025G04Rik	chr1	uc007cze.1	1472	14.4521	16.9916	12.567	11.2341	9.0147	7.56852	6.17261	10.1377	2
5730449L18Rik	chr1	uc007czf.1	1129	2.27326	1.81809	4.24313	2.71005	3.38113	2.06791	1.44307	1.04045	3
Glt25d2	chr1	uc007czg.1	4002	0.498795	0.417918	0.276237	0.182031	0.0227106	0.0921119	0.0469735	0.206552	low
Rgl1	chr1	uc007czh.1	3887	24.4891	21.7488	25.028	25.3387	24.2867	25.5955	22.9403	22.0498	const
Apobec4	chr1	uc007czi.1	1566	0	0	0	0.093038	0.135423	0.392328	0.400144	27.7818	8
Arpc5	chr1	uc007czj.1	1781	31.3829	25.8248	26.3184	29.4504	21.6376	12.8328	14.4254	7.18184	2
AK188430	chr1	uc007czl.1	615	22.7207	31.6454	26.2444	35.4175	19.4584	14.7852	13.3476	6.01307	3
Ncf2	chr1	uc007czm.1	3229	0.618203	0.188351	0.319541	0.631702	0.253327	0.317119	0.15525	0.0943153	low
Smg7	chr1	uc007czo.1	5767	24.2	28.619	28.179	28.6241	26.2719	29.9576	29.6308	35.7812	const
Nmnat2	chr1	uc007czq.1	4523	0.189145	0.218505	0.0488834	0.0805315	0	0.0633901	0.0277084	0.269329	low
Lamc2	chr1	uc007czr.1	5164	0.552224	0.353322	0.256894	0.507853	0.463474	0.348993	0.194152	0.235898	low
Lamc2	chr1	uc007czt.1	2255	0.0505842	0.0674262	0	0	0.013435	0.0726547	0	0.11576	low
Lamc1	chr1	uc007czu.1	7622	34.8098	24.2173	22.3459	19.4595	15.772	9.9469	7.44026	2.69988	2
AK154515	chr1	uc007czw.1	1950	0.029248	0.272903	0.113385	0	0	0	0	0.178487	low
1700012A16Rik	chr1	uc007czx.1	2045	3.43039	4.31231	7.2799	18.132	51.0809	111.22	137.888	110.372	6
Dhx9	chr1	uc007czy.1	4613	81.1057	100.694	84.2125	92.352	83.4535	82.8149	71.2069	26.9545	3
Npl	chr1	uc007dac.1	1403	11.2197	9.80768	10.401	12.3059	9.37167	6.07234	5.13628	4.77546	3
Rgs8	chr1	uc007dad.1	5804	0.0589597	0.0261968	0	0.0251029	0	0	0.0215929	0	low
Rgs16	chr1	uc007dae.1	2312	0.83873	0.887812	0.605666	0.252072	0.38001	0.318886	0.352342	0.620981	low
Rnasel	chr1	uc007dai.1	2495	8.06929	6.52061	5.37611	4.93444	3.67923	2.36397	3.18964	0.749808	2
AK161463	chr1	uc007dal.1	2503	0.0683583	0.273355	0.0588893	0.232837	0.0242077	0.147276	0.15021	9.69897	8
5830403L16Rik	chr1	uc007dam.1	1654	0.241376	0	0	0	0.0183168	0.0742909	0.075771	0.447163	low
EG433365	chr1	uc007dao.1	2527	0.157988	0	0	0	0	0	0	0	low
Teddm1	chr1	uc007dap.1	1267	0.0900294	0.300012	0.0581689	0	0	0.0969828	0	0.034338	low
Glul	chr1	uc007daq.1	2782	83.4799	80.8052	76.0047	80.7569	68.7159	52.7374	50.5445	69.7321	const
AK154552	chr1	uc007das.1	5226	0.0327403	0.0727354	0.0564102	0.0557587	0.0173915	0.0862131	0.0719433	0.0166499	low
AK019628	chr1	uc007dat.1	613	0	0	0.120228	0	0	0	0	1.27751	low
AK015950	chr1	uc007dau.1	481	0	0	0	0	0	0	0	4.61293	8
Cacna1e	chr1	uc007dav.1	12697	0.0673785	0.0538873	0.0812632	0.0229499	0.0262468	0.0387106	0.0296114	0.260414	low
AK029591	chr1	uc007daw.1	3203	0.106838	0.356024	0.552232	0.341159	0.936404	0.473146	0.391274	1.24963	low
Ier5	chr1	uc007dax.1	2111	8.29433	3.0971	3.56106	3.10582	3.22908	2.58056	4.037	4.4104	1
Mr1	chr1	uc007day.1	2509	7.09227	7.27203	4.31801	5.8941	2.71686	2.54668	1.22378	1.30051	2
Stx6	chr1	uc007dbb.1	2459	22.3821	16.7257	22.2389	20.2045	18.8626	12.376	11.1361	6.68783	2
BC034090	chr1	uc007dbe.1	3799	28.0589	10.3859	8.47772	3.41329	3.42913	1.32613	0.890703	1.1452	1
Xpr1	chr1	uc007dbf.1	7651	12.2774	16.8521	15.9518	15.2439	16.0726	16.8579	15.8888	15.0006	const
AK147021	chr1	uc007dbi.1	1748	0.130512	0.217457	0.295137	0.500106	0.121323	0.210888	0.39433	0	low
Acbd6	chr1	uc007dbj.1	1487	22.6294	9.7649	16.3062	19.0083	24.8561	37.6537	43.6995	76.8016	7
Lhx4	chr1	uc007dbm.1	1596	0.214412	0.285801	0.0461779	0.0456446	0.0379649	0.128318	0.0392623	0	low
Qsox1	chr1	uc007dbp.1	3361	26.1496	17.7334	21.8622	29.6944	26.0774	28.8578	27.4254	35.4678	4
Cep350	chr1	uc007dbs.1	9415	9.36527	12.4673	11.147	11.3896	12.5978	19.1592	21.684	26.1084	5
Cep350	chr1	uc007dbt.1	1737	3.48046	6.12736	5.72797	6.87806	6.24407	12.3561	11.1472	20.6887	7
Tor1aip1	chr1	uc007dbu.1	1767	30.631	29.1701	27.7365	27.1688	24.3637	17.13	18.9016	109.418	5
Tor1aip2	chr1	uc007dcd.1	5350	10.0422	10.1175	9.13328	9.87203	9.09445	8.54399	7.81233	9.94546	const
Ifrg15	chr1	uc007dca.1	2529	28.5055	34.3592	29.0254	26.0977	25.5282	18.6251	19.5495	12.2313	3
A230106N23Rik	chr1	uc007dce.1	3882	0.367295	0.0587504	0.284776	0.0187658	0.0546295	0.0738572	0.0484255	0.0112072	low
Tdrd5	chr1	uc007dcg.2	3327	6.6685	7.81481	10.921	28.1586	50.1655	63.8085	63.19	31.0049	6
Nphs2	chr1	uc007dch.1	3108	0	0.220144	0.047426	0.351587	0.311928	0.395358	0.302426	0.209973	low
9430070O13Rik	chr1	uc007dci.1	2154	0	0.105882	1.02646	2.5027	5.85103	16.9427	23.4185	25.1262	6
Soat1	chr1	uc007dcj.1	4785	22.8254	40.6409	27.2312	36.6299	32.4107	30.5331	20.9137	11.929	3
Abl2	chr1	uc007dcl.1	10452	9.28734	9.51379	10.6686	10.6081	10.2233	8.67618	7.61999	3.40491	3
Tor3a	chr1	uc007dcm.1	1900	1.38081	1.44044	1.474	1.38029	0.97266	0.797624	0.560665	0.480859	low
C530043G21Rik	chr1	uc007dcp.1	4238	15.5302	22.4768	22.3291	24.8387	28.7948	34.6577	34.8503	22.1638	4
AK008856	chr1	uc007dcs.1	2130	14.6199	15.6329	10.1381	10.0552	10.2409	18.7104	19.2695	12.623	const
Ralgps2	chr1	uc007dcu.1	2930	27.6603	21.4058	23.7701	24.0923	33.8529	57.4825	68.2017	68.7043	6
Angptl1	chr1	uc007ddd.1	2190	1.58861	0.93727	0.336529	0.332643	0.498016	0.504975	0.343357	0.119195	low
1700057K13Rik	chr1	uc007ddf.1	898	0.0635118	0.0846582	0.164142	0.0811233	0.438583	0	1.18626	115.306	8
Rasal2	chr1	uc007ddg.1	3861	6.80977	8.447	10.804	12.5283	12.0289	11.4147	10.2409	12.8682	const
2810025M15Rik	chr1	uc007ddi.1	1194	7.2128	8.65924	7.83911	12.9956	19.8928	36.5338	42.9296	64.1663	7
BC026585	chr1	uc007ddj.1	1289	8.18559	4.60031	4.34538	3.16488	3.05545	2.6374	1.75008	1.92386	1
Sec16b	chr1	uc007ddl.1	4413	0.943452	0.465131	0.751529	1.13904	0.322663	0.361977	0.0993968	0.335195	low
6430517E21Rik	chr1	uc007ddq.1	4165	0.219097	0.164275	0.176951	0.192398	0.283684	0.0688388	0.015045	0.0835655	low
Astn1	chr1	uc007ddt.1	7148	0.119684	0.074449	0.0412423	0	0	0.0573015	0.0438323	0.060865	low
Pappa2	chr1	uc007ddv.1	8585	0.232519	0.141685	0.00858473	0	0.0105868	0.033397	0.291963	0.146964	low
1600012P17Rik	chr1	uc007ddx.1	2475	0	0	0	0	0	0	0	0	low
AK016192	chr1	uc007ddy.1	664	0	0	0	0	0	0	0	0.458651	low
Rfwd2	chr1	uc007ddz.1	5056	1.6131	2.15018	1.8804	2.49265	2.78033	2.61665	3.19758	2.09099	const
Tnr	chr1	uc007dea.1	4948	0.0345798	0.0153644	0	0	0	0	0.0126642	0	low
AK034159	chr1	uc007dec.1	3843	2.64168	2.13648	1.26573	1.5165	1.24558	0.916597	0.717448	5.21895	5
4930562F07Rik	chr1	uc007ded.1	830	2.74861	1.5571	1.42072	1.31654	0.985532	0.444135	0.226491	10.0117	8
Tnn	chr1	uc007dee.1	5772	0.0592865	0.039513	0	0.0126211	0	0.0141923	0	0.00753747	low
Mrps14	chr1	uc007def.1	1970	8.33791	5.71138	6.69659	8.06144	7.84312	4.96915	6.0436	5.01316	const
Cacybp	chr1	uc007deg.1	1446	36.0898	43.1638	41.3352	38.0365	40.1851	26.1164	29.1645	15.7357	3
Rabgap1l	chr1	uc007dej.1	2740	4.9332	8.54566	13.6372	16.484	15.3691	15.1877	16.7863	11.7975	4
Rc3h1	chr1	uc007del.1	3830	9.18793	12.3661	15.3365	12.2302	9.57922	10.3841	8.91674	16.2439	const
Serpinc1	chr1	uc007den.1	2047	0.0557241	0.111416	0.144016	0.142352	0.281203	0.060028	0.183672	0.276298	low
Zbtb37	chr1	uc007deq.1	3908	2.58315	3.6961	4.29979	4.3247	3.2172	3.09184	2.51741	2.29332	const
Gas5	chr1	uc007deu.1	2554	22.7554	14.9427	10.1287	13.1208	10.7115	5.58096	6.67354	4.12237	2
Dars2	chr1	uc007dey.1	3581	6.97591	6.3901	8.68511	6.91667	7.69878	6.21077	3.7797	3.04945	3
Cenpl	chr1	uc007dfe.1	4261	2.42269	2.64056	2.16205	2.29095	2.99334	2.58578	3.42652	3.28773	const
Klhl20	chr1	uc007dff.1	4037	9.9883	12.523	12.2316	13.7505	13.3281	11.1098	10.0738	4.60173	3
Ankrd45	chr1	uc007dfj.1	2294	1.98897	1.55758	2.89145	7.43095	8.71636	13.4983	16.5534	14.1291	6
AK015528	chr1	uc007dfk.1	1192	0	0.382666	0.309144	0.366688	0.0762483	1.09957	1.26166	43.2508	8
Prdx6	chr1	uc007dfl.1	2334	47.2104	38.9561	45.4072	38.8589	33.6189	30.3245	35.0363	40.8408	const
Tnfsf4	chr1	uc007dfn.1	1589	0.0358928	0	0	0	0.0953303	0	0	0	low
Tnfsf18	chr1	uc007dfo.1	2066	0.0552117	0	0.142691	0.105782	0.117313	0.178428	0.0606608	0	low
AK181631	chr1	uc007dfp.1	392	0	0	0	0	0	0	0	0	low
Fasl	chr1	uc007dfr.1	1937	0	0.0784956	0	0.0752181	0	0	0.097051	0.449213	low
AI848100	chr1	uc007dft.1	3793	19.5325	39.2442	37.6952	42.9064	46.0949	42.0497	54.6997	30.9694	4
AK135878	chr1	uc007dfv.1	576	0	0	0	0	0	0	0	0.604254	low
AK016179	chr1	uc007dfw.1	1004	0.170419	0.757202	1.54153	1.37861	1.62946	3.59004	2.93341	15.1232	8
Pigc	chr1	uc007dfy.1	3288	4.18039	3.51445	3.74328	4.25394	4.42277	5.4936	6.23196	7.29075	4
Dnm3	chr1	uc007dga.1	7519	1.85081	4.08476	3.99915	5.16404	4.56515	6.49876	7.26716	4.95876	4
AK013293	chr1	uc007dgc.1	919	0.682666	0.579066	0.721762	0.634157	0.560426	1.20337	0.409114	0.757455	low
Dnm3os	chr1	uc007dgf.1	7928	3.9279	5.45624	3.54184	2.31558	2.62529	1.23993	1.69935	0.224995	2
5630401D24Rik	chr1	uc007dgh.1	2790	9.77136	6.34888	7.26433	7.70265	6.34152	4.49229	3.77323	2.82245	2
Vamp4	chr1	uc007dgl.1	2532	6.23946	9.63799	7.13131	8.31489	11.4986	15.5457	21.036	11.2202	4
Myoc	chr1	uc007dgm.1	2060	1.55043	0.959514	0.787087	0.990177	2.32367	1.47135	1.30801	0.781424	4
BC099523	chr1	uc007dgn.1	781	0	0	0.0943661	0.279829	0.0387913	0.524444	0.0802338	0.501353	low
Bat2d	chr1	uc007dgr.1	10444	50.6007	52.3368	49.679	44.6063	38.8591	31.9704	28.0614	11.8805	3
Fmo4	chr1	uc007dgv.1	1891	1.65883	1.00506	0.662559	1.11719	0.785036	0.62814	0.72902	0.207063	low
Fmo1	chr1	uc007dgx.1	2326	8.14066	8.792	7.35098	7.54796	6.05659	3.59228	3.71773	1.10356	2
Fmo2	chr1	uc007dhb.1	3336	2.64994	4.78562	2.67317	3.90885	4.35913	2.84847	3.32472	0.691197	3
BC051402	chr1	uc007dhd.1	1957	0	0	0	0.0372247	0	0.041859	0	0.0222311	low
Fmo3	chr1	uc007dhe.1	2010	0	0.0756448	0	0.108729	0.165799	0.0203777	0.218228	0.12987	low
4921528O07Rik	chr1	uc007dhg.1	2908	0	0	0	0	0	0.0704248	0.51716	11.7892	8
Prrx1	chr1	uc007dhi.1	4892	2.76308	4.10263	3.04321	2.05501	2.00033	1.02984	0.922262	0.266801	2
Scyl1bp1	chr1	uc007dhl.1	2509	5.13735	5.84793	5.22861	5.28437	5.02317	3.59147	5.16985	1.94209	3
Kifap3	chr1	uc007dho.1	3907	8.08719	10.9549	10.5825	14.7674	16.9353	18.9123	16.9046	55.9558	7
Scyl3	chr1	uc007dhq.1	4069	10.0079	9.62199	11.266	13.2306	12.9106	14.3241	16.17	12.157	const
BC055324	chr1	uc007dhu.1	2910	20.1284	24.2176	28.7962	26.8614	21.5299	15.6658	13.7169	4.7244	3
2810422O20Rik	chr1	uc007dhw.1	1457	2.07466	2.08711	1.97275	3.79994	2.12093	3.12042	3.35462	1.91105	const
Sele	chr1	uc007dhx.1	2912	0.0391715	0.0261068	0	0	0	0.0421969	0	0.448211	low
Sell	chr1	uc007dhy.1	2179	0.0261742	0.034889	0.0676456	0.167161	0.792506	2.78198	3.73848	2.47581	6
Selp	chr1	uc007dhz.1	3156	0.198786	0.168619	0.256876	0.115413	0.19199	0.0389345	0.258116	0.151638	low
AK149537	chr1	uc007dib.1	1226	0.279121	0.062009	0.120228	0	0.19769	0	0.204446	0	low
F5	chr1	uc007dic.1	7406	0.377349	0.626169	0.616986	0.570514	0.470434	0.176977	0.270754	3.2897	8
Slc19a2	chr1	uc007did.1	3545	12.1468	15.4191	12.8689	11.6106	12.0842	11.1728	10.8709	5.39994	3
4930455F23Rik	chr1	uc007dif.1	1883	6.11832	9.32625	13.2683	23.1739	44.6475	85.7248	107.089	124.304	6
Blzf1	chr1	uc007dig.1	3948	5.40288	7.87574	9.63251	12.5659	9.96053	13.3833	12.523	11.7802	4
Nme7	chr1	uc007dio.1	1648	11.2475	15.3615	14.6237	20.0246	23.347	39.0453	39.5824	49.5782	6
Atp1b1	chr1	uc007dip.1	2422	33.7681	65.1626	65.1189	64.4871	58.1402	27.4977	25.6135	12.9513	3
Dpt	chr1	uc007diq.1	1636	18.4418	9.94433	4.36974	4.6755	4.37032	1.42706	1.18737	0.212745	1
AK042927	chr1	uc007dir.1	1576	0	0	0	0.0462238	0	0.103957	0.159042	0.110422	low
Xcl1	chr1	uc007dis.1	502	0.454451	0.302881	0.440438	0.290234	0	0.163184	0	0.0866659	low
AK076808	chr1	uc007diu.1	443	0	0	0	0	0	0.184917	0	5.30325	8
AK016251	chr1	uc007div.1	3591	0	0	0.0615705	0.0202865	0.742424	1.53981	1.32619	1.1025	low
Tbx19	chr1	uc007diw.1	2662	0.0214251	0	0.0553719	0	0	0.123093	0.0941587	1.73241	low
Sft2d2	chr1	uc007dix.1	5257	17.1199	17.3825	18.8421	15.4649	14.0156	10.6897	8.64188	4.12966	3
Tiprl	chr1	uc007diz.1	4380	6.52371	4.99878	5.04794	6.27032	4.89716	7.71489	9.51384	13.3697	5
Gpr161	chr1	uc007dja.1	1943	2.49504	0.978166	1.47931	1.27476	1.10706	0.505928	0.483757	0.134348	1
Iqwd1	chr1	uc007djb.1	3129	17.0791	27.7706	29.2774	36.762	44.8098	57.7406	68.31	70.703	6
Brp44	chr1	uc007djd.1	854	38.4677	16.2016	27.4433	28.15	41.9319	35.0598	45.4927	120.381	5
Sacy	chr1	uc007djf.1	5209	0.864976	0.934052	0.933806	1.32859	2.77427	11.2443	15.4702	65.9819	8
Mpzl1	chr1	uc007djh.1	2356	36.3602	31.9452	39.5089	44.3091	39.8888	27.364	25.7459	13.8127	3
Rcsd1	chr1	uc007djj.1	2670	8.15987	4.52721	4.22325	4.72016	2.88209	2.14767	0.82142	0.912492	1
Creg1	chr1	uc007djm.1	2125	9.04486	19.5334	21.8152	30.4422	25.5484	23.0142	22.647	17.5049	4
Cd247	chr1	uc007djo.1	1315	4.16367	5.6656	7.84638	3.98868	4.83814	3.89345	4.43165	2.21667	3
Pou2f1	chr1	uc007djz.1	2586	10.1673	6.79092	10.1459	9.29625	9.03256	6.58893	6.44557	5.78738	const
Dusp27	chr1	uc007dkh.1	4020	0.0993123	0.113467	0.11	0.0362432	0.0904357	0.0203777	0	0.0108225	low
Gpa33	chr1	uc007dkj.1	2293	0.0746188	0.0331544	0	0.0317701	0.0396371	0.0357253	0	0	low
Mael	chr1	uc007dkk.1	1546	74.6307	93.3815	117.367	198.284	282.442	488.171	569.354	705.528	6
Tada1l	chr1	uc007dkm.1	2011	9.04711	7.4095	7.91605	10.5777	15.2911	15.2553	16.2966	9.71374	4
Pogk	chr1	uc007dkp.1	3373	8.70807	6.2883	7.86599	9.84851	8.53281	10.1517	8.26708	5.6108	const
Fmo9	chr1	uc007dkq.1	3065	0	0	0	0	0	0	0	0	low
BC056189	chr1	uc007dkr.1	934	0	0.32558	0.157816	0.311986	0	0.219267	0	0.558967	low
C030014K22Rik	chr1	uc007dks.1	4318	1.17554	0.933122	0.477906	0.421774	0.280648	0.303541	0.290239	0.0201511	low
Uck2	chr1	uc007dku.1	1335	22.7707	17.5394	17.8315	14.7335	15.477	26.9992	27.365	67.948	5
Tmco1	chr1	uc007dkv.1	4474	4.33425	5.59043	5.9632	7.9948	8.13265	5.93238	5.37828	3.42294	3
AK212965	chr1	uc007dkw.1	410	8.76371	14.8338	10.9651	22.743	16.1825	11.6883	9.93431	3.71395	3
Aldh9a1	chr1	uc007dkx.1	2833	26.4332	21.8167	22.4248	21.6515	20.7249	23.2627	24.4855	30.6525	const
Mgst3	chr1	uc007dky.1	635	23.6218	8.73966	12.5348	9.98085	6.34546	7.99831	6.90769	10.3456	1
Lrrc52	chr1	uc007dkz.1	1137	0	0.0668628	0	0	0	0	0.440898	19.9356	8
Rxrg	chr1	uc007dla.1	2110	0.189211	0	0	0.0345255	0.129225	0.0582357	0	0.309287	low
Lmx1a	chr1	uc007dlc.1	3338	0.324637	0.1822	0.0441581	0.0436481	0.117989	0.0122705	0.0563175	0.0391009	low
Pbx1	chr1	uc007dle.1	6910	13.9076	11.1229	7.02869	5.42939	4.27914	3.14751	2.69331	1.21515	1
BC039791	chr1	uc007dlh.1	1329	0.214574	0.17161	0	0.0548147	0.341941	0.184917	0	0.0654722	low
Nuf2	chr1	uc007dlj.1	2405	8.4424	7.33361	10.6336	17.4474	24.01	29.838	33.533	21.1471	4
Rgs5	chr1	uc007dlm.1	1809	9.8997	12.1872	9.04444	9.02052	4.97397	4.61893	3.60249	2.45309	2
Rgs4	chr1	uc007dln.1	2941	1.53202	1.26662	1.60381	1.90729	1.6688	0.919177	0.767036	0.384619	low
1700084C01Rik	chr1	uc007dlo.1	1440	0.0396067	0	0	0	0	0.0568876	0	0.513616	low
Hsd17b7	chr1	uc007dlp.1	4574	5.41159	5.784	4.73716	4.6506	3.07331	2.49838	1.65767	1.27456	2
AK014177	chr1	uc007dls.1	1134	1.15677	1.40783	1.29982	0.899367	0.641185	0.686263	0	0.0767307	low
AK028767	chr1	uc007dlt.1	3429	7.13544	7.05026	5.05089	5.18376	3.30437	2.819	1.77261	0.342569	2
Ddr2	chr1	uc007dlu.1	3249	7.74141	5.45194	4.03773	4.77587	3.19837	2.62219	2.10225	0.816831	2
Uap1	chr1	uc007dlw.1	2283	10.3925	12.5873	15.9796	19.6242	18.9632	16.2186	13.312	7.29869	3
Uhmk1	chr1	uc007dma.1	2024	8.00274	8.97703	7.46467	6.55063	6.91538	4.73539	3.37462	3.89063	2
Sh2d1b2	chr1	uc007dmb.1	399	0	0	0	0	0	0	0	0	low
Sh2d1b1	chr1	uc007dmc.1	1433	0	0.0530517	0	0	0	0	0	0	low
1700015E13Rik	chr1	uc007dmd.1	713	0.399955	0.106624	0.206732	0.204344	0	0.976584	2.02137	144.98	8
Nos1ap	chr1	uc007dmf.1	4836	0.542504	0.345845	0.426716	0.346468	0.225528	0.143984	0.0907027	0.287883	low
Olfml2b	chr1	uc007dmi.1	2794	30.9868	23.8898	27.1165	24.1699	19.8539	14.1172	9.62142	4.3444	2
Atf6	chr1	uc007dmj.1	7463	8.23828	9.71807	10.9518	11.206	9.12573	8.33671	7.25452	5.33408	3
Dusp12	chr1	uc007dml.1	1374	7.43015	6.6949	8.68951	10.1267	8.5111	4.94848	3.7853	2.84976	3
Fcrlb	chr1	uc007dmp.1	1284	0.133256	0	0	0	0	0.0318996	0	0.0338834	low
Fcrla	chr1	uc007dmq.1	1320	0	0	0	0.0551885	0	0.124118	0.332302	2.90042	8
Fcgr2b	chr1	uc007dms.1	1547	1.47469	2.2114	2.0009	2.63706	0.665846	1.19144	1.21518	2.95292	5
Fcgr4	chr1	uc007dmw.1	1227	0	0	0.12013	0	0	0.100144	0	0.0354575	low
Fcgr3	chr1	uc007dmx.1	1302	1.9274	1.81007	2.151	3.18923	4.79337	12.4261	12.2245	35.6872	7
1700009P17Rik	chr1	uc007dna.1	1034	0.33095	1.61751	2.70851	6.97488	9.37593	35.5718	41.7549	173.941	8
Sdhc	chr1	uc007dnb.1	1170	54.3526	40.3507	52.0309	64.0695	65.719	53.3518	54.8432	36.1809	const
Mpz	chr1	uc007dnc.1	1993	0.372021	0.22887	0.480732	0.657942	0.471237	0.184963	0.125765	0.742205	low
Pcp4l1	chr1	uc009uzy.1	1593	13.2828	12.933	13.6019	9.46622	11.7532	7.9964	6.37247	3.11345	2
Nr1i3	chr1	uc007dnf.1	1413	0.322908	0.269013	0.0521585	0.412449	0.0857635	0.231899	0.0443472	0.06158	low
Tomm40l	chr1	uc007dnj.1	2920	3.96501	2.47335	3.25592	2.89399	3.29936	2.34252	1.71678	2.13062	2
Apoa2	chr1	uc007dnk.1	477	0.358702	0.478132	1.69958	1.06906	0.0635136	0.601077	0.394104	2.2802	5
Fcer1g	chr1	uc007dnl.1	658	11.7014	5.31468	11.3126	14.3926	8.97829	6.10029	5.14252	6.08295	3
Ndufs2	chr1	uc007dnm.1	1606	46.7349	34.6033	42.3109	46.6758	47.8209	53.711	57.5122	62.9297	const
Adamts4	chr1	uc007dnn.1	3673	0.916141	0.890006	1.26412	1.11068	0.668112	0.524116	0.238845	0.450106	low
B4galt3	chr1	uc007dnp.1	1938	15.3326	11.886	16.2003	14.472	14.21	9.17247	7.14573	6.15105	3
Ppox	chr1	uc007dns.1	1821	11.4944	6.30394	8.13492	6.56079	5.82295	3.21645	4.71432	1.1229	2
Usp21	chr1	uc007dnt.1	2145	18.1604	13.3262	15.0492	16.3697	15.3387	19.0951	20.3617	17.1794	const
Ufc1	chr1	uc007dnw.1	964	22.778	16.561	17.9663	19.7236	21.4963	18.1852	14.7556	20.1284	const
Dedd	chr1	uc007dnx.1	1448	19.0243	11.7605	18.6795	18.011	18.6211	32.5014	35.0962	73.462	7
Nit1	chr1	uc007doa.1	1316	11.9181	8.20309	12.3767	16.2194	17.312	27.2957	29.2838	33.3901	6
Pfdn2	chr1	uc007doc.1	622	33.9268	29.8225	31.281	37.9469	44.8108	25.2866	27.2008	14.8285	3
Klhdc9	chr1	uc007dod.1	1555	1.98059	1.61335	1.61145	5.20014	3.01986	4.21444	4.99689	3.49729	4
Pvrl4	chr1	uc007dof.1	3590	0.158868	0	0.164234	0	0.0759509	0.0342276	0.0523643	2.15714	8
Arhgap30	chr1	uc007doh.1	4435	0.475816	0.42854	0.548387	0.821294	0.362049	0.858894	0.565164	3.52171	8
Usf1	chr1	uc007dol.1	1821	19.2305	11.3137	15.258	12.6415	10.2151	6.88274	5.54019	4.15711	2
AK085275	chr1	uc007don.1	954	0.956539	0.876576	0.927043	1.3745	0.920947	0.386406	0.394104	0	low
F11r	chr1	uc007doo.1	2482	55.9766	44.0762	53.4488	38.567	30.5279	19.2914	19.0361	7.20431	2
Refbp2	chr1	uc007dop.1	1273	1.7473	1.43327	1.67895	2.28904	2.1419	1.64094	1.27983	0.956934	3
Itln1	chr1	uc007doq.1	1138	0	0	0	0	0	0	0	0.114691	low
Cd244	chr1	uc007dos.1	3758	0	0.0404593	0.0784459	0	0	0	0	0	low
Ly9	chr1	uc007dou.1	2449	0.0232885	0.0310425	0.180563	0	0.185561	0.367946	0.434979	0.817187	low
Slamf7	chr1	uc007dox.1	3977	0.0860452	0.0191157	0.0370631	0.0732701	0.777015	5.39667	6.12918	10.0643	7
Cd48	chr1	uc007doz.1	1142	0.549361	0.19971	0.322679	0.127581	1.24686	0.143464	0.164613	0.22858	low
Slamf1	chr1	uc007dpc.1	2688	0	0.0282824	0	0.0271015	0	0.060951	0.11656	0.339893	low
Cd84	chr1	uc007dpe.1	1133	0.201354	0.201297	0.585436	0.578675	0.427834	0.253057	0.387148	0.383992	low
Slamf6	chr1	uc007dpg.1	2443	0.0233457	0	0	0	0.0620057	0	0	0	low
Vangl2	chr1	uc007dpi.1	3037	2.7606	2.15278	1.48031	0.98347	1.02749	0.458547	0.26823	0.773573	1
Nhlh1	chr1	uc007dpj.1	2442	0.0467106	0.0311315	0	0	0.0124062	0.0503183	0.102641	0	low
Ncstn	chr1	uc007dpk.1	2715	45.1438	44.0458	50.3005	45.5607	39.4796	37.7155	35.4511	28.5395	const
Copa	chr1	uc007dpn.1	4347	64.0136	74.0818	75.904	78.865	80.3084	80.3917	68.2701	40.9542	const
Pex19	chr1	uc007dpq.1	2397	37.1183	30.3521	32.776	33.6435	31.6231	27.6649	23.2665	16.0993	3
Wdr42a	chr1	uc007dpw.1	2859	30.1426	22.8947	28.3045	35.4689	37.8832	37.5924	41.3586	40.265	const
Pea15a	chr1	uc007dpy.1	2477	42.7349	29.8322	30.5273	31.5276	24.8899	19.4957	16.4942	11.6977	2
Casq1	chr1	uc007dqa.1	1374	1.74339	0.829946	0.643668	0.159058	0.220495	0.238481	0.501666	3.41971	8
Igsf8	chr1	uc007dqe.1	2232	16.737	7.86798	12.7456	13.2838	10.0172	7.67065	4.52002	9.64858	2
Atp1a2	chr1	uc007dqc.1	6227	11.1832	9.2175	7.94165	7.83823	5.42963	4.45307	3.33087	9.12466	2
Kcnj9	chr1	uc007dqg.1	3270	0.0174415	0.0464973	0.0225382	0.623781	1.49164	6.5259	7.56933	17.2429	7
Kcnj10	chr1	uc007dqj.1	5407	0.263703	0.239022	0.327131	0.202096	0.0728403	0.0984775	0.197016	0.0965555	low
Pigm	chr1	uc007dqk.1	3978	5.24744	6.01992	6.59557	5.62206	4.798	4.02589	4.03259	5.81834	const
Slamf9	chr1	uc007dql.1	1297	0	0.351687	0.397764	0.561671	0.186868	0.126319	0.096627	1.00631	low
Igsf9	chr1	uc007dqo.1	4188	3.82676	1.48851	2.21733	1.37418	1.35276	0.743288	0.733158	7.90552	5
Tagln2	chr1	uc007dqp.1	1382	40.2785	14.9626	17.865	11.3859	10.3033	7.64648	5.57706	3.02215	1
Ccdc19	chr1	uc007dqq.1	1813	0.0629163	0.0419322	0.365857	1.52689	4.31129	16.4017	20.5649	71.5826	7
AK017125	chr1	uc007dqr.1	941	0.121219	0	0	0.0774163	0	0.391745	0.599323	1.61819	low
Vsig8	chr1	uc007dqs.1	1800	0	0	0	0	0	0	0	0.531744	low
Slamf8	chr1	uc007dqu.1	2040	0	0.0745324	0.0722548	0.107131	0	0	0	0	low
Fcrl6	chr1	uc007dqv.1	735	0	0	0	0	0	0.111453	0	0	low
Dusp23	chr1	uc007dqw.1	1417	2.09298	1.07301	1.97643	1.4395	1.62491	1.99448	2.91865	1.25883	4
Crp	chr1	uc007dqx.1	1622	0.0703251	0	0.272626	0.0449129	0.168103	0.479792	0.888557	0	low
Apcs	chr1	uc007dqy.1	970	0	0	0	0	0	0	0	0	low
Olfr16	chr1	uc007dqz.1	930	0	0	0	0	0	0	0	0.046781	low
Olfr1408	chr1	uc007dra.1	933	0	0	0	0	0	0	0	0	low
Olfr1406	chr1	uc007drb.1	933	0	0	0	0	0	0	0	0	low
Olfr218	chr1	uc007drc.1	942	0	0	0	0	0	0	0	0	low
Olfr1404	chr1	uc007drd.1	942	0	0	0	0	0	0	0	0	low
Fcer1a	chr1	uc007dre.1	998	0	0	0	0	0	0	0	0	low
Olfr1403	chr1	uc007drf.1	933	0	0	0	0	0	0	0	0.0932611	low
Darc	chr1	uc007drg.1	1158	0.394015	1.24736	0.891018	0.251636	0.34011	0.212223	0	0	low
Cadm3	chr1	uc007dri.1	4159	4.14142	5.44719	2.95934	0.998408	1.3112	0.246207	0.0452002	0.198754	1
BC033443	chr1	uc007drl.1	744	1.53316	0.204363	0.297177	0	0	0	0	0.0584762	low
Aim2	chr1	uc007drm.1	1423	0.200399	0.373971	0.362544	0.460744	0.0425804	0.0287836	0.132107	0	low
BC094916	chr1	uc007drn.1	1789	0	0	0	0	0	0.0457899	0	0	low
AK145253	chr1	uc007drp.1	1694	0	0	0	0	0	0.0241789	0	0	low
E430029J22Rik	chr1	uc007drq.1	2675	0	0	0	0	0	0	0	0.113848	low
Pyhin1	chr1	uc007drr.1	1816	0	0	0.0811673	0.0802299	0	0.0225546	0	1.1739	low
E430029J22Rik	chr1	uc007drt.1	2987	0	0.0254513	0.0740207	0.0487772	0.0608557	0	0	0.0145652	low
AI607873	chr1	uc007dru.1	824	0.276862	0.461305	0.357767	0.176817	0.514737	0.546784	0.152094	0.527989	low
Ifi204	chr1	uc007drv.1	2295	10.5866	10.3352	5.87673	7.7134	3.74904	3.15894	3.71334	0.018957	2
AK136391	chr1	uc007drz.1	1907	0.209353	0.279057	0.425118	0.955018	0.0953203	0.472522	0.755763	0.068442	low
Ifi203	chr1	uc007dsg.1	4872	0.304367	0.468122	0.347927	0.373813	0.198988	0.269025	0.450162	0.107158	low
Ifi202b	chr1	uc007dsl.1	1858	0.0920888	0.163666	0.237998	0.117624	1.20662	0.198402	0.0337258	0.16391	low
Ifi205	chr1	uc007dsm.1	1649	0	0.230513	0	0.0883551	0	0.0248387	0	0	low
Olfr433	chr1	uc007dsn.1	945	0	0	0	0	0	0	0	0	low
Olfr432	chr1	uc007dso.1	939	0	0.0809617	0	0	0	0	0	0	low
Olfr430	chr1	uc007dsp.1	954	0	0	0	0	0	0	0	0	low
Olfr429	chr1	uc007dsq.1	939	0	0	0	0	0	0	0	0	low
Olfr427	chr1	uc007dsr.1	948	0	0	0	0	0	0	0	0	low
Olfr244	chr1	uc007dss.1	924	0	0	0	0	0	0	0	0	low
Olfr424	chr1	uc007dst.1	948	0	0	0	0	0	0	0	0	low
Olfr421	chr1	uc007dsu.1	945	0	0	0	0	0	0	0	0	low
Olfr420	chr1	uc007dsv.1	966	0	0	0	0	0	0	0	0	low
Spna1	chr1	uc007dsw.1	7931	0.29484	0.124612	0.0929264	0.0826679	0.00763989	0.072302	0.0395048	2.2875	8
Olfr419	chr1	uc007dsx.1	942	0	0	0	0	0	0	0	0	low
1810030J14Rik	chr1	uc007dsy.1	798	0	0	0	0	0	0	0	0	low
Olfr417	chr1	uc007dsz.1	930	0	0	0	0	0	0	0	0	low
Olfr415	chr1	uc007dta.1	930	0	0	0	0	0	0	0	0	low
Olfr414	chr1	uc007dtb.1	954	0	0	0	0	0	0	0	0	low
Fmn2	chr1	uc007dtc.1	5770	0.513995	0.144931	0.306551	0.088378	0.0892602	0.0922821	0.119461	0.550426	low
Grem2	chr1	uc007dtf.1	3745	13.752	7.22676	4.19175	2.5288	1.46424	1.19213	0.752955	0.0116172	1
Rgs7	chr1	uc007dtk.1	2113	0.0269918	0.0359787	0.209276	0.137906	0.143379	0	0.20759	0	low
AK136128	chr1	uc007dtm.1	943	0	0	0	0	0	0	0	0	low
Fh1	chr1	uc007dtn.1	1575	26.9416	18.9696	22.9289	23.8666	20.7744	13.0289	11.7368	12.679	2
Kmo	chr1	uc007dtp.1	2498	0	0	0	0.0583257	0	0.131174	0.150511	0.139332	low
Opn3	chr1	uc007dtq.1	1720	3.54802	2.47517	3.04226	3.55773	3.99836	2.88142	2.76881	4.78063	const
Chml	chr1	uc007dtr.1	1866	4.43187	7.90379	7.58327	6.24641	6.3969	4.32419	3.89542	3.00767	3
4930511H01Rik	chr1	uc007dts.1	1390	0	0.0546928	0.106043	0	0	0	0.045081	20.1569	8
AK015753	chr1	uc007dtt.1	2161	0	0.105539	0.272836	0	0	0.0379075	0.0869911	48.6804	8
Exo1	chr1	uc007dtu.1	3383	11.6158	10.2697	10.9363	11.133	8.6867	7.76079	7.27946	4.64256	3
Pld5	chr1	uc007dtw.1	3571	0.0319427	0.021289	0.0619154	0.0612003	0	0.0114699	0	0	low
B020018G12Rik	chr1	uc007dty.1	1338	1.27878	0.738639	1.48722	0.54446	0.769853	0.948977	0.796162	0.325159	low
AK158658	chr1	uc007dua.1	955	0	0	0	0	0	0	0	0	low
Cep170	chr1	uc007due.1	6930	10.057	13.5152	13.4638	15.3161	15.4715	14.2086	14.0335	14.9164	const
Sdccag8	chr1	uc007duj.1	2619	3.02699	3.54136	3.43314	4.47829	5.34431	6.92817	8.13489	9.20294	4
Akt3	chr1	uc007duk.1	4734	11.5296	15.5129	13.015	15.2499	13.7849	10.495	9.83488	5.90009	3
Zfp238	chr1	uc007dun.1	3840	15.2832	19.1641	20.3826	23.9225	23.1559	25.2901	28.7204	15.5218	const
AK082514	chr1	uc007duo.1	1257	0	0	0.0586316	0.289772	0	0	0	0	low
AK156859	chr1	uc007dup.1	1233	0	0	0	0	0	0	0	0	low
AK009784	chr1	uc007duq.1	695	0	0	0	0	0	0	0	0	low
1700016C15Rik	chr1	uc007dur.1	749	0	0	0.0983978	0.291784	0	0	0	53.2066	8
Adss	chr1	uc007dut.1	2553	19.0559	29.2717	28.8968	37.9224	33.3339	32.6967	44.4504	26.039	4
EG545391	chr1	uc007duv.1	1587	0	0.143711	0.325078	0.642648	2.63443	6.09095	8.80514	1.91899	6
5830417C01Rik	chr1	uc007dux.1	4213	7.79762	12.2344	10.8809	9.078	8.99603	6.72767	7.19884	3.5627	3
AK046316	chr1	uc007duy.1	2560	0.824314	0.534537	0.978827	1.36591	1.77515	1.69596	1.4197	0.662791	low
2310005N03Rik	chr1	uc007duz.1	448	19.2234	36.4843	29.6116	22.9278	34.2182	24.1366	30.6319	26.4145	const
BC033430	chr1	uc007dva.1	1376	28.8899	56.4648	35.9394	31.289	29.1511	18.8126	25.2745	12.0148	3
AK080656	chr1	uc007dvc.1	3870	28.841	42.9422	33.3649	32.0572	35.6584	32.4709	31.558	13.985	3
Hnrnpu	chr1	uc007dvd.1	2574	150.938	165.78	159.254	173.263	179.375	169.883	167.66	131.161	const
Efcab2	chr1	uc007dve.1	2538	1.52809	4.01382	6.56272	13.4905	17.4757	23.5458	26.0971	15.0678	6
D230039L06Rik	chr1	uc007dvf.1	2135	0.240423	0.106824	0.172599	0.136485	0.468275	0.0767383	0	0.142644	low
Kif26b	chr1	uc007dvh.1	5613	0.284508	0.148985	0.210084	0.259572	0.0539747	0.00729718	0.0223277	0.224779	low
BC023483	chr1	uc007dvi.1	2090	0.0818665	0.0727493	0	0	0.0289914	0.0587929	0	0	low
Smyd3	chr1	uc007dvj.1	3761	3.42717	2.97139	3.782	3.21534	3.0449	2.18899	2.13263	0.948555	3
Tfb2m	chr1	uc007dvl.1	2448	0.605749	0.96271	1.29457	1.13082	1.31184	0.903509	0.947106	0.533165	low
9630058J23Rik	chr1	uc007dvo.1	4545	7.02725	8.64773	11.0266	10.7871	8.8055	10.9224	10.561	11.4485	const
Sccpdh	chr1	uc007dvp.1	1922	18.4573	19.9748	22.4704	46.696	62.0579	113.074	150.266	141.339	6
Ahctf1	chr1	uc007dvr.1	7277	20.6754	29.6591	30.8999	35.2181	35.142	44.7246	44.1058	45.1265	4
Cdc42bpa	chr1	uc007dvs.1	2514	11.8423	21.7425	19.8175	20.6608	19.0766	13.3272	11.6153	4.56868	3
Cdc42bpa	chr1	uc007dvu.1	1020	17.6692	31.6763	21.2429	30.9964	24.712	17.9497	14.1298	8.99983	3
Cdc42bpa	chr1	uc007dvw.1	4471	15.7286	15.2352	15.7092	14.3221	14.0062	10.9383	11.9411	4.554	3
Cabc1	chr1	uc007dvy.1	4116	9.24233	9.32741	11.8536	9.57512	7.53719	5.45325	5.16099	5.13704	3
Cabc1	chr1	uc007dvz.1	542	6.52414	5.89108	10.3343	7.79562	5.98094	3.24952	1.84982	2.00675	3
Psen2	chr1	uc007dwc.1	1955	5.19283	3.61644	3.80752	4.13617	3.82768	2.51411	2.59625	2.84849	2
MGC68323	chr1	uc007dwf.1	3581	0.382242	0.318443	0.432197	0.305147	0.186124	0.114379	0.0699945	0	low
Itpkb	chr1	uc007dwg.1	5101	23.7258	14.5459	21.3543	21.3648	16.1725	11.9641	10.6751	7.72725	2
6330403A02Rik	chr1	uc007dwh.1	4695	0.170068	0.340039	0.0313951	0.108614	0.219396	0.0697918	0.133467	0.120465	low
Parp1	chr1	uc007dwi.1	3827	81.2361	52.5228	62.8963	58.0201	59.2857	51.0196	49.0723	34.1616	2
Lin9	chr1	uc007dwm.2	2976	3.39212	8.65988	9.11343	14.0018	14.8629	15.9928	20.1295	6.57857	4
Mixl1	chr1	uc007dwp.1	2289	0.0747492	0.166062	0.0643949	0.127302	0.0794128	0.0178939	0	0.0570201	low
Acbd3	chr1	uc007dwq.1	3432	14.8068	18.6735	18.2747	22.5424	18.167	16.0041	12.1053	12.9936	const
H3f3a	chr1	uc007dwr.1	1076	22.5802	7.70122	12.2605	9.68157	13.346	5.70991	10.6573	13.3834	2
BC031781	chr1	uc007dwt.1	3190	9.45793	9.15136	9.77275	10.1623	9.07929	7.11327	6.24662	5.31895	const
Lefty2	chr1	uc007dwu.1	2461	0.115875	0.308911	0.0898414	0.0888039	0	0.0332865	0	0.247496	low
Pycr2	chr1	uc007dwv.1	1564	11.8516	5.49271	7.06841	6.7073	7.57399	4.81872	4.64761	6.67616	2
Lefty1	chr1	uc007dww.1	1604	0.284457	0.189584	0.551371	0.635837	0.831062	0.102142	0.0390665	0.244113	low
Tmem63a	chr1	uc007dwx.1	3239	6.65598	5.46878	5.30166	4.8131	4.12489	3.52812	2.41828	1.78646	2
Ephx1	chr1	uc007dwz.1	1665	13.8045	10.9126	11.8185	14.2635	9.78933	10.8732	8.24211	74.9145	8
9130409I23Rik	chr1	uc007dxa.1	1898	0	0	0.0776606	0	0.0798103	0.0215801	0	0	low
Nvl	chr1	uc007dxb.1	3060	13.5129	15.2791	13.8488	13.8794	14.8807	13.5593	13.8022	7.2084	3
Cnih4	chr1	uc007dxe.1	643	20.3121	24.8287	27.7378	42.9388	27.092	26.8814	25.6303	14.8179	3
Wdr26	chr1	uc007dxf.1	1972	36.4414	45.4905	47.8377	58.9587	46.3965	44.1785	48.0456	36.1817	const
Cnih3	chr1	uc007dxh.1	1995	0.0285883	0	0	0	0	0.0410617	0	0	low
AK139544	chr1	uc007dxj.1	802	0.284457	0.379167	0.18379	1.36251	1.47325	5.77104	4.84424	4.33978	6
A230079K17Rik	chr1	uc007dxl.1	1986	0.40205	0.459354	0.296878	3.08122	9.12235	22.6863	28.3023	22.1256	6
AK133142	chr1	uc007dxm.1	1999	2.4822	2.28183	3.46563	5.46639	8.36587	22.6412	27.3032	12.5361	6
Lbr	chr1	uc007dxo.1	3462	16.8366	13.5489	16.988	18.8119	22.4551	20.2784	17.5209	8.11816	3
Enah	chr1	uc007dxq.1	4276	33.8654	40.305	33.5407	28.1957	22.474	13.4774	13.5847	20.4305	2
Srp9	chr1	uc007dxu.1	1348	5.75414	8.51593	10.388	11.9973	18.6765	15.3141	18.6407	20.7526	4
Degs1	chr1	uc007dxw.1	2005	23.0979	21.0438	17.6806	25.2155	27.8028	17.6706	14.2514	8.87485	3
AK047804	chr1	uc007dxy.1	2404	0.0237245	0	0.0613144	0.272728	0.201637	1.43118	2.21561	2.35267	7
Fbxo28	chr1	uc007dyb.1	4913	8.21897	10.2282	10.0807	11.447	10.4275	8.27018	9.83368	5.65856	3
Trp53bp2	chr1	uc007dyc.1	4370	10.963	10.9424	12.2777	9.6187	7.85477	6.2329	5.49194	2.90706	2
Capn2	chr1	uc007dye.1	3225	14.0064	7.94411	5.0733	6.46039	6.2095	4.57218	3.94434	2.56316	1
AK039110	chr1	uc007dyg.1	1389	1.27289	0.930448	0.636716	0.576916	1.156	3.06677	2.97749	4.44773	7
Capn8	chr1	uc007dyi.1	2406	0	0	0	0.030278	0.251837	0.0340474	0.0260443	0.180824	low
4922505E12Rik	chr1	uc007dyj.1	2055	0	0	0	0	0	0	0	58.9611	8
Susd4	chr1	uc007dyk.1	2035	10.0054	4.3335	5.90324	3.15022	2.14379	1.67057	2.24785	0.470338	1
Tlr5	chr1	uc007dyl.1	3199	0.659658	0.451528	0.506845	0.250496	1.11751	0.0640186	0.156705	0.285599	low
Dusp10	chr1	uc007dym.1	2712	2.71288	1.26144	1.76641	1.71914	0.815489	0.453087	0.808699	7.36335	8
Hlx	chr1	uc007dyn.1	2262	0.52949	0.168044	0.358399	0.418671	0.147328	0.108645	0.166214	0.0769342	low
Mosc1	chr1	uc007dyo.1	2161	0.131961	0	0	0.0337107	0	0	0	0	low
Mosc2	chr1	uc007dyq.1	1883	19.5362	12.3139	10.0197	14.0436	9.50872	7.17817	6.65561	9.01087	2
C130074G19Rik	chr1	uc007dys.1	2853	5.17761	4.18353	4.00403	7.81343	2.01761	3.34506	3.25064	6.75545	5
Mark1	chr1	uc007dyt.1	3316	4.09349	3.0721	3.46719	4.34984	2.9693	2.89036	2.58889	2.05986	3
Rab3gap2	chr1	uc007dyv.1	3957	17.4402	15.293	20.0593	18.2996	16.5912	16.158	14.1098	9.75236	3
Iars2	chr1	uc007dyz.1	3540	24.6824	23.3008	22.8387	22.863	24.6133	20.4217	19.9671	9.65987	3
Bpnt1	chr1	uc007dzc.1	2182	8.46879	7.03788	9.6938	12.186	12.1906	10.0614	11.0851	5.6626	4
Eprs	chr1	uc007dzg.1	4850	38.042	39.4379	41.0592	40.4498	41.9334	41.4827	31.6026	23.0718	const
9630028B13Rik	chr1	uc007dzi.1	3406	0.0334901	0.0446407	0.0649148	0.0213884	0.0177898	0.0481023	0	0.89414	low
AK138296	chr1	uc007dzj.1	2761	0.454451	0.165208	0.0800796	0.0791548	0.471832	0.0296697	0.113478	0	low
Slc30a10	chr1	uc007dzk.1	5835	0.136842	0.117259	0.0126307	0.0249696	0	0.0350978	0.0322173	0.0223683	low
Lyplal1	chr1	uc007dzm.1	1429	6.74506	10.5868	11.1917	11.8781	6.52985	7.39499	4.77972	4.14056	3
AK042551	chr1	uc007dzn.1	1704	0	0	0	0	0	0	0	0	low
Tgfb2	chr1	uc007dzo.1	4260	3.74869	4.88974	2.33556	2.37699	2.28998	1.02878	1.00025	0.040851	2
Rrp15	chr1	uc007dzq.1	1213	12.2719	12.6601	6.8657	11.8912	8.99139	9.38716	8.47211	4.26814	3
AK020767	chr1	uc007dzr.1	1275	0.268394	0.417381	1.09827	0.971317	1.16432	0.835244	1.03209	0.0682452	low
D1Pas1	chr1	uc007dzs.1	3212	3.94193	7.14787	13.5377	25.674	38.7754	60.1634	59.9704	60.0447	6
Spata17	chr1	uc007dzt.1	1323	0.689749	0.861939	1.89403	3.74431	5.54167	14.1174	23.5873	41.8292	7
AK005744	chr1	uc007dzu.1	823	0	0	0	0.0885161	0.22087	0.149304	0.0761392	7.55942	8
Gpatch2	chr1	uc007dzy.1	4521	7.30424	6.60851	7.10754	8.26618	10.7152	16.4887	18.9609	20.0835	6
BC072557	chr1	uc007dzz.1	2760	1.90112	2.36883	2.37656	2.03237	2.4588	5.06052	4.54077	3.1211	4
Esrrg	chr1	uc007eab.1	5260	0.271072	0.289061	0.294239	0.193894	0.0172791	0.171312	0.0476522	0.148881	low
AK084554	chr1	uc007eac.1	2212	0	0	0	0	0	0	0	0	low
Ush2a	chr1	uc007eaf.1	15889	0.132812	0.0861234	0.134514	0.137546	0.322237	1.14455	1.21863	2.23706	7
Kctd3	chr1	uc007eai.1	3703	12.5526	10.1624	15.0863	14.9711	12.714	11.4924	9.78098	5.95671	3
Kcnk2	chr1	uc007eal.1	3576	0.47847	0.807851	0.741946	0.468546	0.779427	0.962126	1.52451	2.46974	7
Cenpf	chr1	uc007eao.1	11011	16.0415	21.9487	21.0304	20.1788	18.2282	17.7696	19.1897	10.68	3
Ptpn14	chr1	uc007eau.1	10744	4.87313	2.65345	2.18136	1.81715	1.7793	1.04456	0.845688	0.765329	1
Smyd2	chr1	uc007eax.1	1605	27.7528	18.7571	19.5156	19.3356	22.4813	13.2957	10.3852	7.40014	2
AK083547	chr1	uc007eba.1	2887	0.0987767	0.816319	0.306338	0.428967	0.146915	0.283748	0.217051	0.0301395	low
Prox1	chr1	uc007ebb.1	4135	0.248272	0.569943	0.356469	0.616616	0.168514	0.336786	0.0909252	2.75663	8
AK142161	chr1	uc007ebd.1	828	0	0	0	0	0	0	0	0.0525438	low
BC030469	chr1	uc007ebe.1	1409	0	0	0	0	0	0	0	0	low
Rps6kc1	chr1	uc007ebh.1	5328	3.33981	2.41139	2.68352	2.44743	2.20624	2.46	1.88176	2.19655	const
Angel2	chr1	uc007ebm.1	2437	17.3418	20.2146	23.5888	30.2515	29.2268	28.4041	28.8757	15.2281	const
Vash2	chr1	uc007ebs.1	3696	1.83631	1.33699	1.19643	0.709566	0.516409	0.354624	1.35633	33.7598	8
Flvcr1	chr1	uc007ebv.1	4087	1.04662	1.20908	1.33443	1.28336	1.28241	1.69368	1.27257	1.46902	low
AK006255	chr1	uc007ebw.1	427	0	0	0.172599	0	0.354754	0.287769	1.46751	72.7482	8
Tatdn3	chr1	uc007eby.1	1202	3.17908	3.03586	3.31098	5.03032	6.37677	10.4272	15.1183	10.8947	6
Nsl1	chr1	uc007ecb.1	2957	3.14389	2.62237	3.01579	3.15341	3.04292	3.0612	1.80126	1.39773	3
9130211I03Rik	chr1	uc007ecd.1	712	0.320414	0.213548	0	0.511578	0.85101	0.287634	0.704074	0	low
Atf3	chr1	uc007ece.1	1976	1.35657	0.654044	1.67839	0.368668	0.444627	0.186554	0.0634237	0.220174	low
AK021325	chr1	uc007ecf.1	547	0.521331	0.833891	1.75155	1.59814	3.877	0.748795	1.14557	1.35212	4
Nenf	chr1	uc007ecg.1	658	63.7945	29.924	35.3939	30.4459	25.968	13.7568	7.80902	11.2402	1
2310028N02Rik	chr1	uc007ech.1	4204	33.0752	31.0675	23.807	20.5689	17.7783	12.2078	12.1331	8.41356	2
Ppp2r5a	chr1	uc007eci.1	3082	5.38507	5.72269	4.92608	3.97099	3.12593	2.37887	2.07384	3.4726	2
Dtl	chr1	uc007eck.1	4202	11.1706	13.7862	19.8369	24.7741	27.412	26.2013	25.3514	15.3856	4
Ints7	chr1	uc007ecp.1	3252	22.7644	17.8603	23.1615	28.8976	23.5604	22.1043	18.9414	14.1409	3
Lpgat1	chr1	uc007ect.1	1332	6.03734	7.19137	7.80157	7.87554	7.61948	19.0035	20.6523	19.6954	6
AK017306	chr1	uc007ecv.1	1190	0.19171	0.191655	0.371596	0.24487	0.611011	0.172097	0.368603	0.0731198	low
Nek2	chr1	uc007ecx.1	1945	16.0984	9.1853	18.3018	39.7765	49.3614	84.024	82.8628	79.7429	6
AK076925	chr1	uc007ecz.1	926	0.800688	1.47777	0.636716	0.472022	0.294453	0.619252	0.947383	8.36298	8
AK137370	chr1	uc007edb.1	2074	2.72244	1.09966	1.45694	1.44012	1.46075	0.888697	0.876189	4.02758	5
Slc30a1	chr1	uc007edc.1	5230	11.8211	13.2132	11.9357	12.0904	10.3748	7.13455	6.88929	8.17719	const
3322402L07Rik	chr1	uc007edd.1	1336	0.170759	0	0.0551646	0.0545275	0.0453533	0.030658	0	0.130258	low
Traf5	chr1	uc007edf.1	2069	2.67388	1.65347	2.27975	1.4436	1.47892	0.791862	0.817733	0.946246	2
Rcor3	chr1	uc007edh.1	1594	9.62487	6.29551	9.01599	7.358	9.88325	18.2183	25.6311	32.5615	6
AK142593	chr1	uc007edm.1	2612	0.45854	0.756738	0.648966	0.864591	1.12508	1.27017	0.623747	0.399752	low
Kcnh1	chr1	uc007edo.1	7143	0.431166	0.159645	0.0722245	0.0917876	0.0169654	0.0630757	0.0701807	0.109634	low
Hhat	chr1	uc007edp.1	2637	1.38421	1.15317	0.8664	0.773517	0.459552	0.310649	0.190103	0.989905	low
AK006895	chr1	uc007edr.1	371	0	0	0	0	0	0	0	5.62885	8
Sertad4	chr1	uc007eds.1	3315	14.4864	13.2094	10.6937	7.14204	7.40264	3.00243	2.40065	0.866189	2
AK145301	chr1	uc007edt.1	383	0.148913	0	0	0	0	0.320828	0	0	low
Syt14	chr1	uc007edu.1	1731	4.71162	4.61145	5.19433	2.60926	2.87033	2.34255	1.99101	0.452405	2
AA408296	chr1	uc007edw.1	5548	4.17369	5.46741	6.05753	5.23912	5.71735	4.62155	4.12254	2.28981	3
Irf6	chr1	uc007edy.1	4124	1.2585	1.05075	0.643355	0.494608	0.624432	0.347616	0.866093	3.65014	5
A130010J15Rik	chr1	uc007eeb.1	2197	2.23254	2.73365	2.68366	1.95634	2.19256	1.13723	1.76836	2.47532	3
Traf3ip3	chr1	uc007eec.1	2057	0.665439	0.443498	0.465775	0.495811	0.515488	0.219032	0.121852	0.486458	low
Lamb3	chr1	uc007eek.1	4055	0.22504	0.0562439	0.0908754	0.107791	0.0522988	0.0505044	0.0772658	1.30894	low
Hsd11b1	chr1	uc007eeh.1	1373	0.664631	0.71981	0.53678	0.371407	0.375114	0.178991	0.228196	0.031687	low
G0s2	chr1	uc007eei.1	745	4.66987	2.44906	3.56134	2.83572	5.28655	2.14417	0.841109	1.05116	2
AK076929	chr1	uc007eej.1	246	0	0	0	0	0	0	0	1.9454	low
Camk1g	chr1	uc007eel.1	2453	0.976524	0.464878	0.330493	0.237583	0.271713	0.584414	0.229908	1.96869	low
AK014513	chr1	uc007eem.1	1739	0.163984	0	0	0.0418912	0	0.0471065	0	0	low
Plxna2	chr1	uc007een.1	11035	1.05953	0.93694	1.02185	0.924225	0.823633	1.69998	1.97613	5.12535	7
Cd34	chr1	uc007eeq.1	2357	51.9764	46.1557	34.1765	33.2255	27.4682	19.4803	11.937	8.56467	2
AK045637	chr1	uc007eer.1	5192	0.494321	1.1421	0.78072	0.617362	0.577677	0.583777	0.639661	1.15637	low
Cd46	chr1	uc007eet.1	1213	0.987392	0.87743	0.546826	0.54051	0.299713	0.1013	0.981525	5.52347	8
Crry	chr1	uc007eew.1	1662	9.43697	9.69728	6.829	6.26797	3.4999	3.89382	2.413	1.8324	2
Cr2	chr1	uc007eez.1	6207	0.12864	0.171471	0.0118737	0.0704193	0.0146428	0.0197966	0.0706683	0.0700923	low
Cnksr3	chr10	uc007efb.1	3448	11.893	10.01	13.1454	10.1414	8.6811	5.79699	6.05181	4.12603	2
A130090K04Rik	chr10	uc007efv.1	5382	0.339108	0.310759	0.0821627	0.203034	0.00562913	0.0228311	0.011643	0	low
Oprm1	chr10	uc007efn.1	2670	0.149526	0	0	0	0	0.0613619	0	0.0162945	low
Rgs17	chr10	uc007egg.1	1467	3.53787	5.44132	3.5167	4.12164	2.5195	1.17265	1.79402	0.0889699	2
Mtrf1l	chr10	uc007egi.1	2621	3.6122	4.58285	4.07726	3.14075	3.54859	2.10968	2.10389	0.730361	3
Fbxo5	chr10	uc007egj.1	1807	9.72128	8.246	8.23873	5.40218	6.33751	2.99203	2.80889	0.866755	2
Vip	chr10	uc007egk.1	1527	0	0	0	0.190828	0	0	0	0.0284914	low
Myct1	chr10	uc007egl.1	2777	1.31442	1.28667	0.636946	0.577124	0.589119	0.50148	0.0676946	0.156667	low
Syne1	chr10	uc007egn.1	6982	0.302241	0.41376	0.348338	0.260845	0.164888	0.258121	0.215397	0.180705	low
Syne1	chr10	uc007egq.1	10869	2.80734	2.24523	1.87827	1.9303	1.87869	1.2775	0.749484	0.940655	2
Esr1	chr10	uc007egv.1	4319	5.33494	3.97805	3.94181	3.98062	2.27272	1.71651	1.24774	1.76282	2
1700052N19Rik	chr10	uc007egy.1	2290	7.79543	6.24119	14.5147	37.0288	60.3935	65.9996	71.6926	47.04	6
Rmnd1	chr10	uc007ehd.1	1829	2.46345	3.20053	2.94155	1.55336	3.08095	1.61239	1.4732	11.2988	5
Zbtb2	chr10	uc007ehf.1	3215	5.05586	4.11447	3.80535	2.69642	2.70449	2.34416	2.00754	1.58328	2
Akap12	chr10	uc007ehi.1	6198	49.074	59.6973	60.6318	59.2616	51.3976	57.5925	58.1434	283.809	8
Mthfd1l	chr10	uc007ehj.1	3669	4.4458	2.88013	2.85238	3.8122	1.8166	2.13224	1.72497	1.10278	2
Plekhg1	chr10	uc007ehl.1	4436	12.9341	13.7102	15.3348	11.9061	10.4902	7.85757	6.24366	4.49186	3
Iyd	chr10	uc007ehp.1	1540	0.0740697	0	0	0.0473044	0	0	0	0	low
Ppp1r14c	chr10	uc007ehq.1	2524	0.0903861	0.0602401	0.145998	0.0288624	0	0.0649114	0.0993068	0.482637	low
AK014573	chr10	uc007eht.1	2383	0	0	0	0	0	0	0	0	low
9230019H11Rik	chr10	uc007ehu.1	2801	0	0	0	0.0260081	0	0	0	0	low
Lrp11	chr10	uc007ehw.1	3378	0.928612	0.832698	1.83268	1.42333	1.94619	1.56416	2.05907	1.95765	4
Pcmt1	chr10	uc007ehx.1	1583	10.6645	13.0627	17.552	23.5159	28.4778	41.3213	50.8268	66.9497	6
BC018310	chr10	uc007eib.1	981	1.04649	1.85989	2.17869	3.41595	5.3736	6.59687	6.51538	15.7439	7
Nup43	chr10	uc007eid.1	1270	13.3378	11.4932	14.6239	13.5372	12.19	10.9977	10.9043	10.1401	const
AK030763	chr10	uc007eie.1	1577	2.89327	1.63905	1.96284	2.58689	1.11425	1.68823	1.98677	1.07593	2
Lats1	chr10	uc007eig.1	3153	17.0757	18.5416	18.3958	14.8562	12.4528	9.56102	9.95685	9.75546	const
AK047022	chr10	uc007eih.1	2675	12.7286	20.576	15.5665	15.0599	15.618	8.22244	10.1666	3.95216	3
Katna1	chr10	uc007eii.1	1752	9.66837	11.7159	10.4324	8.73187	10.8595	9.67869	8.90581	7.25105	const
BC013529	chr10	uc007eij.1	1533	19.0112	22.5639	17.3553	18.3429	15.4938	12.237	16.8	10.9262	3
AK165776	chr10	uc007eim.1	834	2.94058	0.182309	0.972062	0.960835	1.85263	0.785786	0.375675	1.72147	1
AK084809	chr10	uc007ein.1	1435	0.715405	1.53635	1.38669	1.01531	1.60453	0.599401	0.960681	0.45477	low
Ppil4	chr10	uc007eip.1	3441	10.4918	19.0002	17.1988	22.5257	20.8136	18.0215	17.4639	8.78724	3
Zc3h12d	chr10	uc007eiq.1	4092	0.0139378	0.0185785	0.0360215	0.0356055	0	0.0600573	0.0153134	0	low
Map3k7ip2	chr10	uc007eir.1	3464	35.7613	47.0096	40.2754	36.9712	31.4067	27.6687	25.8682	13.4638	3
Ust	chr10	uc007eit.1	4284	2.75583	1.56163	1.51391	1.81952	1.50631	1.57756	1.22868	0.639799	2
Sash1	chr10	uc007eiu.1	7183	9.5281	7.98014	7.43874	7.10942	6.21272	3.87751	3.87334	2.86489	2
Samd5	chr10	uc007eiw.1	2495	0.937226	1.00552	0.472625	0.642354	0.740703	0.311913	0.0753458	0	low
AK139890	chr10	uc007eix.1	2977	0	0.0255368	0.0495129	0.0244705	0.0508834	0	0	0	low
Stxbp5	chr10	uc007ejb.1	8834	4.95187	6.19613	6.47398	5.58282	5.51802	6.38913	6.20668	4.04332	const
AK016412	chr10	uc007ejd.1	873	0	0.261248	0.675372	1.33514	4.06029	6.75614	6.89073	3.937	6
9130014G24Rik	chr10	uc007eje.1	3756	0.121477	0.222645	0.51017	1.74558	2.58919	3.40235	3.43677	24.2783	8
9130014G24Rik	chr10	uc007ejf.1	1893	0.180772	0.12048	0.27253	0.538765	1.07228	1.12513	1.4234	9.51485	8
Rab32	chr10	uc007ejg.1	2054	2.41574	1.29543	0.897029	1.02854	1.04723	0.658057	0.640659	0.105906	1
Grm1	chr10	uc007eji.1	4232	0	0	0	0.0344276	0.186128	0.135498	0.118455	2.84765	8
AK019790	chr10	uc007ejm.1	445	0	0	0	1.63705	4.69758	24.6675	33.6547	43.213	7
Shprh	chr10	uc007ejq.1	6949	7.82171	10.3713	10.8286	11.7623	9.52172	7.71556	8.78304	3.11788	3
Fbxo30	chr10	uc007ejt.1	3929	5.93707	9.92614	9.94171	15.1853	15.1287	20.5577	30.1431	40.6937	6
Epm2a	chr10	uc007ejv.1	1079	1.05716	1.26822	1.22947	2.09297	1.2635	0.986966	0.290373	2.17733	5
Utrn	chr10	uc007ejw.1	12382	11.7596	11.9603	10.1485	8.86634	7.18618	5.15048	5.17212	2.54039	2
AK045519	chr10	uc007ekf.1	1153	0.296793	0.329675	0.511361	0.126364	0.157655	0.17762	0.489127	0.0754663	low
Stx11	chr10	uc007ekh.1	2032	0.308745	0.748258	0.326427	0.752866	0.998932	0.20157	0.339217	0.107053	low
Sf3b5	chr10	uc007eki.1	712	42.615	10.7842	18.3215	24.5558	24.8921	20.5371	18.0419	29.8189	5
Plagl1	chr10	uc007ekj.1	2769	27.1265	9.80145	4.33842	2.7361	1.84905	1.27211	0.746791	0.974139	1
4930519B02Rik	chr10	uc007eko.1	1125	0	0	0	0	0	0.0364081	0	3.24847	8
Ltv1	chr10	uc007ekp.1	1768	19.936	28.1646	30.0135	33.7873	27.023	30.0938	27.8225	13.9525	3
Phactr2	chr10	uc007ekq.1	2606	14.7946	14.4111	14.3667	15.4867	11.2883	8.51873	6.82892	3.80638	3
Fuca2	chr10	uc007ekw.1	3954	5.68317	7.19085	6.74744	8.05132	5.28685	4.46468	3.53408	5.18247	3
Pex3	chr10	uc007eky.1	2084	10.9196	10.7614	11.9179	16.8139	15.8167	17.8066	19.5745	40.6254	5
Deadc1	chr10	uc007ela.1	1123	3.91059	2.30168	1.11567	1.94609	2.94057	1.45892	2.06457	6.1211	5
Aig1	chr10	uc007elc.1	1054	4.43715	2.66874	3.35635	2.21173	1.81086	1.78759	1.3674	0.990656	2
AK075633	chr10	uc007elf.1	633	0	0	0	0	0	0	0	0	low
Hivep2	chr10	uc007eli.1	9768	4.85206	4.81759	3.76497	2.85638	3.34037	1.65212	1.4434	0.703726	2
Gpr126	chr10	uc007elk.1	6505	0.341939	0.175303	0.0793082	0.291171	0.0745174	0.113338	0.028899	0.0334407	low
Vta1	chr10	uc007ell.1	1325	19.6282	12.8522	17.7992	16.2741	12.8729	8.06816	9.78955	6.89534	2
AK006045	chr10	uc007eln.1	910	0.313372	0.334167	0.809889	1.0407	1.33169	1.89042	2.82326	2.67731	6
D230044M03Rik	chr10	uc007elo.1	1477	0	0	0	0	0	0.305044	0.212128	0	low
Nmbr	chr10	uc007elp.1	1173	0.194488	0.324054	0.628303	1.67683	2.89271	4.0156	8.54733	3.41226	6
AK035829	chr10	uc007elq.1	1843	0	0	0	0	0	0	0	0	low
AK021178	chr10	uc007elr.1	628	0	0	0	0	0	0	0	0	low
AK029503	chr10	uc007els.1	3199	0	0	0	0	0.388288	0.806634	1.27323	0.625599	low
Cited2	chr10	uc007elt.1	1932	79.5578	56.2303	46.0815	45.3985	37.4936	24.6348	19.5253	14.1868	2
Txlnb	chr10	uc007elv.1	4457	0.524653	1.05753	0.694502	0.604757	0.666144	0.744376	0.702968	0.575919	low
Heca	chr10	uc007elw.1	4049	10.0573	10.8524	11.3399	10.4172	8.47748	8.20395	8.62017	6.19984	const
3110003A17Rik	chr10	uc007ely.1	809	15.2278	11.9344	11.0231	18.4598	14.605	5.41733	6.58383	2.95778	3
Reps1	chr10	uc007emc.1	2420	28.9175	36.2523	41.6618	42.5051	39.2471	39.2496	35.7332	29.4836	const
AK021214	chr10	uc007emd.1	943	0	0	0	0	0	0.0434349	0.199351	0	low
Ccdc28a	chr10	uc007eme.1	1166	5.38053	6.51999	11.883	8.62189	8.05468	6.53378	6.93265	34.8871	5
Nhsl1	chr10	uc007emi.1	7320	20.9357	15.9212	16.8845	11.3453	11.5969	6.40125	6.03513	4.77856	2
Hebp2	chr10	uc007emk.1	1910	3.01592	2.66678	4.47602	2.0596	3.37856	2.27312	2.69023	1.57169	3
D10Bwg1379e	chr10	uc007emn.1	8216	0.74277	0.795762	0.672772	1.13494	0.737487	1.83458	1.63216	0.720163	low
AK139076	chr10	uc007emp.1	1174	0.0485806	0.0647556	0	0.310259	0.258058	0.45355	0.854005	0.704105	low
EG237300	chr10	uc007emq.1	2355	0	0	0.12518	0.804275	2.44426	2.90453	3.69856	5.08035	7
DQ541157	chr10	uc007emr.1	30	0	0	0	0	0	0	0	0	low
DQ562682	chr10	uc007ems.1	106	0	0	0	10.996	4.00135	23.5708	19.5082	3.69393	6
DQ718704	chr10	uc007emt.1	43	0	0	0	3.38831	7.04558	9.52537	10.2009	6.07065	short
DQ569657	chr10	uc007emu.1	33	0	0	0	2.20754	0	0	0	0	short
DQ727096	chr10	uc007emv.1	36	0	0	0	0	1.68311	3.41326	1.74063	0	short
AK029596	chr10	uc007emw.1	840	0	0	0.701904	10.1468	16.8792	26.2821	23.9461	19.526	6
DQ556759	chr10	uc007emx.1	35	0	0	0	0	0	0	0	0	low
Perp	chr10	uc007emz.1	1900	0.750443	0.680206	0.543052	1.1119	0.988605	0.625165	1.18729	0.457961	low
Tnfaip3	chr10	uc007enb.1	4373	1.21293	0.886617	1.93814	1.3327	0.67894	0.842972	0.773789	0.805857	low
AK044491	chr10	uc007enc.1	4961	0	0	0	0	0	0	0	0.0438483	low
Olig3	chr10	uc007ene.1	2066	0	0	0	0	0	0.0396506	0	0	low
AK029599	chr10	uc007enf.1	1010	0	0.301081	0.0729702	0	0.059992	4.33923	8.00344	27.3099	8
Ifngr1	chr10	uc007eng.1	2099	10.7872	8.7287	10.7091	13.119	10.2767	6.67366	7.61265	4.5807	3
Il22ra2	chr10	uc007enh.1	2468	0	0	0	0	0	0.0497882	0	0	low
Il20ra	chr10	uc007eni.1	2088	0.0819449	0.182048	0.317672	0.0348893	0.275682	0	0	0.0625091	low
AK039957	chr10	uc007enj.1	742	0	0	0	0	0	0	0.168902	0.0586338	low
Slc35d3	chr10	uc007enk.1	2629	0.021694	0.0578342	0.168201	0.0277097	0	0	0	0	low
Pex7	chr10	uc007enl.1	1434	8.67039	8.69441	13.2084	15.1387	11.979	10.1398	10.7497	4.42951	3
Map3k5	chr10	uc007enm.1	4409	5.35539	4.41413	3.67747	3.00714	2.39812	1.62573	1.25069	1.20385	2
Mtap7	chr10	uc007eno.1	2893	14.2535	13.7961	16.0494	18.4073	14.0118	14.6677	15.5086	32.7087	5
AK138667	chr10	uc007enp.1	1898	0	0.240326	0.543624	0.4222	0.175583	0.647404	0.495226	18.7733	8
AK015099	chr10	uc007enq.1	613	0.279121	0.372054	0.120228	0.11884	0.0988449	0	0	5.32296	8
AK043723	chr10	uc007ens.1	1244	7.06043	6.2334	8.23496	6.50017	5.16298	7.44112	8.0595	14.5138	5
Bclaf1	chr10	uc007enu.1	5454	42.0589	54.4595	43.4713	47.4706	39.2392	33.8247	34.4909	12.9147	3
2610016C23Rik	chr10	uc007eny.1	1951	3.88799	2.72763	3.62644	2.7631	3.07463	4.59766	3.85418	3.47872	const
Pde7b	chr10	uc007eob.1	2292	1.31884	1.59211	1.2219	0.858166	1.58618	0.339539	0.546794	0.265745	low
Ahi1	chr10	uc007eod.1	4734	7.34908	7.98129	6.97456	9.41771	15.6408	39.5574	51.1202	41.7785	6
Myb	chr10	uc007eog.1	3420	0.500295	0.577953	0.323245	0.0639024	0.531508	0.0239527	0.109934	0.0636057	low
AK041716	chr10	uc007eok.1	597	0	0	0	0	0	0	0	0.14575	low
Hbs1l	chr10	uc007eoo.1	2793	13.0281	15.896	19.4739	24.1003	26.8141	29.4765	35.7623	33.3969	4
Aldh8a1	chr10	uc007eoq.1	2243	0	0.135574	0.0657155	0.0324783	0	0.127826	0.167622	0.911635	low
AK006189	chr10	uc007eor.1	485	0.705571	0.156749	0.607835	0.600815	1.93644	3.04026	0.904409	0	4
1700020N01Rik	chr10	uc007eos.1	1054	0.811674	2.3081	15.8028	39.0508	59.0685	70.9983	74.0774	60.5126	6
EG432436	chr10	uc007eot.1	2206	0	0	0	0	0	0.0185671	0	0.0394436	low
Sgk	chr10	uc007eox.1	2413	4.96356	7.75038	8.7658	11.3213	6.07677	5.58456	4.12903	2.23572	3
DQ696813	chr10	uc007eoy.1	36	0	0	0	0	0	0	0	0	low
DQ699395	chr10	uc007eoz.1	30	0	0	0	0	0	0	0	0	low
DQ568657	chr10	uc007epa.1	30	0	0	0	0	0	0	0	0	low
DQ708007	chr10	uc007epb.1	30	0	0	0	0	0	0	0	0	low
AK053193	chr10	uc007epc.1	546	1.25349	0.417709	0.404945	0	0.443897	0.300067	0.114767	0.0796819	low
Raet1d	chr10	uc007epm.1	1271	0.717969	0.299068	0.347915	0.229264	0	0.193355	0.0986036	0	low
AK080063	chr10	uc007eph.1	2223	0	0	0	0	0	0	0	0	low
AK145180	chr10	uc007epj.1	864	0	0.791907	0	0	0	0.0948127	0	0	low
AK083339	chr10	uc007epk.1	2931	0.0583763	0	0	0	0	0	0	0	low
AK163997	chr10	uc007epn.1	4478	0.0127364	0.033954	0	0	0	0.00914673	0	0	low
Slc2a12	chr10	uc007epo.1	4047	2.31122	4.80897	4.40706	4.93219	4.9857	3.76496	3.34448	1.91355	3
Tbpl1	chr10	uc007epp.1	2804	9.58019	13.8273	13.3785	19.1475	25.8121	44.4648	63.333	59.9065	6
AK033378	chr10	uc007epr.1	2198	0.934127	0.968446	0.7712	0.696007	0.620254	0.540406	0.0285089	0	low
Tcf21	chr10	uc007eps.1	1229	55.0382	22.3306	22.6077	18.553	22.9993	8.06517	6.8832	2.15939	1
Eya4	chr10	uc007ept.1	4099	0.166968	0.0370935	0	0.0888616	0.258687	0.329751	0.275171	11.3462	8
AK019688	chr10	uc007epv.1	396	0	0	0	0	0	0	0	0	low
Rps12	chr10	uc007epx.1	507	0	0	0	0	0	0	0	0	low
AK183134	chr10	uc007epy.1	437	6.13405	2.95742	2.19245	1.16691	3.46636	1.49965	1.29053	0.0995568	1
BC068251	chr10	uc007eqa.1	2102	4.96535	8.13758	5.68001	6.0303	3.87708	3.42949	3.13015	0.662322	3
Vnn3	chr10	uc007eqb.1	1799	0.348733	0	0.0819343	0.040494	0	0	0	0.0483672	low
Vnn1	chr10	uc007eqc.1	2240	5.2196	3.52964	4.86946	2.56922	1.63652	1.81024	1.48264	0.466139	2
Taar1	chr10	uc007eqd.1	999	0	0	0	0	0	0	0	0	low
Taar2	chr10	uc007eqe.1	1020	0	0	0	0	0	0	0	0	low
Taar3	chr10	uc007eqf.1	1032	0	0	0	0	0	0	0	0	low
Taar4	chr10	uc007eqg.1	1044	0	0	0	0	0	0	0	0	low
Taar5	chr10	uc007eqh.1	1014	0.168739	0	0	0	0	0	0	0	low
Taar6	chr10	uc007eqi.1	1038	0	0	0	0	0	0	0	0	low
Taar7a	chr10	uc007eqj.1	1077	0	0	0	0	0	0	0	0	low
Taar7b	chr10	uc007eqk.1	1077	0	0	0	0	0	0	0	0	low
Taar7d	chr10	uc007eql.1	1077	0	0	0	0	0	0	0	0	low
Taar7e	chr10	uc007eqm.1	1077	0	0	0	0	0	0	0	0	low
Taar7f	chr10	uc007eqn.1	1077	0	0	0	0	0	0	0	0	low
Taar8a	chr10	uc007eqo.1	1035	0	0	0	0	0	0	0	0	low
Taar8b	chr10	uc007eqp.1	1035	0	0	0	0	0	0	0	0	low
Taar8c	chr10	uc007eqq.1	1035	0	0	0	0	0	0	0	0	low
Taar9	chr10	uc007eqr.1	1047	0	0	0	0	0	0	0	0	low
Stx7	chr10	uc007eqs.1	2500	14.3497	17.759	14.0325	14.6572	11.4276	7.47094	8.79783	4.38544	3
Moxd1	chr10	uc007equ.1	3083	1.03597	0.641128	0.0717158	0.141775	0.0589607	0.119569	0.0609756	0.239899	low
AK014660	chr10	uc007eqv.1	1635	4.77897	0.697459	2.97504	3.47535	3.22416	1.27762	1.07312	1.09098	2
Ctgf	chr10	uc007eqw.1	2329	36.1205	18.3774	26.2016	40.7878	31.5708	30.3016	35.0308	12.6652	3
Enpp1	chr10	uc007eqx.1	3224	1.73365	1.4384	0.822952	1.83026	1.40955	1.04176	0.310981	0.499297	low
Enpp3	chr10	uc007era.1	2815	0.445734	0.351083	0.523623	0.155273	0.107623	0.276456	0.155822	0.092731	low
Med23	chr10	uc007erf.1	4798	17.6521	19.4098	21.7352	23.2454	22.7125	23.5442	24.1743	11.0534	3
Arg1	chr10	uc007erg.1	1429	0.478939	0.319201	0.206298	0.509788	0.190807	0.0859883	0.263104	0.0608906	low
Akap7	chr10	uc007eri.1	3123	8.67467	12.2202	9.29804	11.57	8.23608	5.77073	6.50102	4.4579	3
Epb4.1l2	chr10	uc007ern.2	4271	63.4034	77.9988	83.5703	74.6909	56.5061	39.5589	34.8892	44.5453	3
AK008073	chr10	uc007erv.1	663	0	0	0	0	0	0	0	0	low
C030003D03Rik	chr10	uc007erw.1	3714	1.15173	0.409386	0.297657	0.686512	0.628107	0.31982	0.472416	2.79968	5
Gm623	chr10	uc007ery.1	2620	0	0	0	0.0556097	0	0	0	0	low
L3mbtl3	chr10	uc007esb.1	3411	6.58788	6.57484	6.87088	7.17595	4.1567	2.95395	3.63741	1.10966	2
Arhgap18	chr10	uc007ese.1	3616	10.5834	12.9929	10.3946	11.0603	8.6129	6.30924	5.61468	3.34479	3
Lama2	chr10	uc007esg.1	9712	41.8121	33.8941	29.6105	28.9835	19.3904	14.7439	11.0008	3.92865	2
Ptprk	chr10	uc007esn.1	6177	6.82335	5.14451	4.02086	3.24323	2.13842	1.43891	1.17676	0.647981	1
E430004N04Rik	chr10	uc007esp.1	3981	0	0	0	0	0	0	0	0.0764994	low
2310057J18Rik	chr10	uc007esr.1	1239	0	0	0	0	0	0.0661163	0	0	low
6330407J23Rik	chr10	uc007est.1	3946	0.0144535	0.0192658	0.0373542	0.0184614	0	0	0	0.198458	low
AK034141	chr10	uc007esv.1	2884	0.454845	0.606286	0.255548	0.378894	0.798368	0.610694	0.456281	0.256452	low
Echdc1	chr10	uc007esx.1	2942	7.81256	13.0495	12.6507	16.1941	20.0497	22.2198	22.769	13.0874	4
Rnf146	chr10	uc007esy.1	1384	7.66493	14.0621	13.2063	18.2122	19.1758	20.2132	22.5477	13.2971	4
Rnf146	chr10	uc007eta.1	2327	10.8822	11.8592	11.4335	11.8336	12.3684	11.1595	8.85947	12.5639	const
Rspo3	chr10	uc007etb.1	2354	0.363426	0.0322953	0.0939251	0	0.50193	0.0695991	0.0532392	0	low
2610036L11Rik	chr10	uc007etd.1	1491	2.29512	1.73359	2.86693	4.8859	4.00289	2.58226	3.11001	5.66078	5
Trmt11	chr10	uc007ete.1	2359	3.60238	6.89654	3.40538	4.72482	4.10967	2.39608	2.28444	1.75206	3
Hint3	chr10	uc007etg.1	696	7.78476	10.049	8.68304	8.68742	8.70574	8.70969	8.55308	5.87585	const
Ncoa7	chr10	uc007etl.1	4193	8.73255	9.8451	7.73384	7.60977	6.11989	4.14182	3.3177	3.5797	2
Hey2	chr10	uc007etp.1	2532	0.382927	0.690573	0.873222	0.604196	0.370922	0.695593	0.445469	0.189008	low
Hddc2	chr10	uc007etq.1	718	11.6768	15.0352	9.75138	11.7694	7.76387	4.27846	4.71279	2.54494	2
Tpd52l1	chr10	uc007ets.1	1267	18.0059	19.5008	19.0794	22.1939	14.1557	11.25	9.19909	8.61885	3
AK219068	chr10	uc007etu.1	404	18.9171	17.3122	12.7698	15.6877	7.94894	11.5578	8.37569	4.30755	2
Tcba1	chr10	uc007ety.1	1166	0	0.456399	0	0.124955	0.285811	0.0702557	0.161225	0.223875	low
Trdn	chr10	uc007eub.1	1109	0	0.068551	0	0	0	0	0.113007	0	low
AK085762	chr10	uc007euc.1	1844	0	0	0	0	0	0	0	0	low
AK036470	chr10	uc007eud.1	3048	0	0	0	0	0	0.0403141	0	0.0285474	low
Rlbp1l2	chr10	uc007eue.1	2500	0	0	0	0.0291395	0	0	0	0.226233	low
Sult3a1	chr10	uc007eug.1	1140	0	0	0	0	0	0	0	0	low
Rshl3	chr10	uc007euh.1	3138	0.0908758	0.0969064	0.0704588	0.116075	0.0289636	0.234947	0.0399379	0.31888	low
2700019D07Rik	chr10	uc007eum.1	2364	3.61889	4.05199	5.95461	8.65926	8.93244	11.3486	12.4848	4.04881	4
Rwdd1	chr10	uc007eun.1	1082	7.64314	5.05883	5.44916	4.84761	6.18799	5.60254	6.7759	4.42301	const
LOC692132	chr10	uc007euo.1	1185	0	0	0.124388	0	0	0	0	0	low
4732454E20Rik	chr10	uc007eup.1	3714	0.184277	0.0409386	0	0	0	0.0220566	0.050616	0	low
BB146404	chr10	uc007euq.1	1786	0.479006	0.383095	0.330123	0.163155	0	0	0	0.0243596	low
A630077B13Rik	chr10	uc007eur.1	1080	0.264045	0.140783	0.204722	0.26981	0	0.0758501	0	0	low
Dse	chr10	uc007eus.1	4225	3.06429	2.21321	1.88393	2.44841	2.01495	1.01792	0.741569	0.391299	2
Tspyl1	chr10	uc007eut.1	2644	22.4338	25.4752	22.8849	18.5428	16.7292	12.3001	12.3477	4.83769	2
Tspyl4	chr10	uc007euu.1	3900	2.17898	2.06627	2.34328	4.76319	5.81061	11.206	10.2831	5.38809	6
Nt5dc1	chr10	uc007euv.1	2716	3.54885	4.92638	4.12459	5.39124	5.20921	7.7213	8.16736	6.92	4
Col10a1	chr10	uc007eux.1	4965	0.195281	0.352171	0.53438	0.337467	0.54307	0.552721	0.517455	0.157727	low
Frk	chr10	uc007euy.1	3747	1.20247	0.588382	0.21636	0.194419	0.113196	0.295141	0.0334468	0.0348329	low
Hs3st5	chr10	uc007evc.1	2931	0.136211	0.0259376	0	0	0	0	0	0	low
Hdac2	chr10	uc007evf.1	2004	51.0001	65.9701	54.5026	56.0906	50.9317	35.972	40.5556	14.2199	3
Marcks	chr10	uc007evg.1	4186	50.5346	53.2125	45.6883	37.7644	32.6771	16.7418	17.3348	5.51884	2
AK040320	chr10	uc007evi.1	1791	1.01903	1.14608	0.905303	0.772823	0.778121	0.914776	0.384862	0.461541	low
AK016383	chr10	uc007evj.1	480	0	0	0	0	0	0	0	0.181276	low
AK081794	chr10	uc007evk.1	711	0	0	0	0	0.0426104	0	0	0	low
Lama4	chr10	uc007evq.1	5663	8.60087	5.98733	4.30773	4.39948	3.35968	2.32895	1.28357	0.914224	1
1700025K23Rik	chr10	uc007evr.1	730	1.87508	2.70767	5.35082	25.1478	63.8705	165.632	207.988	455.982	7
Tube1	chr10	uc007evu.1	2929	4.12808	3.08868	3.37173	4.17842	3.63055	4.34902	4.83501	2.10922	4
Fyn	chr10	uc007evz.1	3231	44.8538	44.0468	42.1534	40.7195	32.1338	20.0675	18.7154	11.3916	2
Traf3ip2	chr10	uc007ewa.1	2867	5.70933	3.71232	4.21583	3.22699	3.44489	2.52869	2.03265	1.25951	2
AK164126	chr10	uc007ewb.1	1621	6.64982	6.65964	8.50209	8.26908	8.8776	7.83301	7.49941	5.47519	const
Rev3l	chr10	uc007ewd.1	10665	15.5459	20.5009	16.5298	14.6381	11.6184	9.93541	9.98841	11.3732	3
AK016061	chr10	uc007ewg.1	2400	0.285168	0.0950288	0.55275	0.849902	0.744776	4.01058	5.79629	3.19046	6
2010001E11Rik	chr10	uc007ewh.1	2285	0.17472	0	0	0.127525	0.344724	0.0358504	0.137117	0	low
BC021785	chr10	uc007ewi.1	1780	0	0.0427096	0	0	0	0	0	0	low
BC021785	chr10	uc007ewk.1	706	0	0	0	0	0	0	0	0	low
AI317395	chr10	uc007ewl.1	2672	0.0853797	0.0284517	0	0.109055	0.0226766	0.091974	0.0703547	0.244234	low
Slc16a10	chr10	uc007ewm.1	2459	4.31405	4.11186	4.88536	3.40692	2.7721	2.41524	2.31895	0.743093	2
Bxdc1	chr10	uc007ewp.1	1480	7.86139	10.5302	9.31209	9.40143	12.4459	8.41322	7.28241	9.64194	const
Gtf3c6	chr10	uc007ewr.1	1020	14.1466	11.4035	10.6215	13.0699	8.61356	6.90682	7.92497	3.9241	2
Amd2	chr10	uc007ews.1	3190	1.91304	2.76447	3.04965	3.08294	3.14356	2.88896	3.47689	1.37747	3
Cdc2l6	chr10	uc007ewu.1	3973	12.7332	14.4469	14.1724	14.4121	14.5951	16.495	20.0779	16.2067	const
Slc22a16	chr10	uc007ewz.1	2243	0.127137	0.0677869	0.197147	1.7863	7.46931	44.5382	65.6518	86.8186	7
Ddo	chr10	uc007exa.1	2969	0.192097	0.23045	0.198585	0.466193	0.112245	0.262116	0.211056	0	low
9030224M15Rik	chr10	uc007exd.1	1529	0.522218	0.0497208	0.192806	0.667026	0.574613	0.0535763	0.0819655	0.312995	low
Cdc40	chr10	uc007exe.1	3336	12.2239	13.3997	12.6368	12.7092	13.1501	10.3994	9.0162	3.63857	3
Wasf1	chr10	uc007exi.1	2509	29.3011	24.7249	25.5262	17.1597	14.9246	9.61534	9.4406	6.34648	2
Gpr6	chr10	uc007exj.1	1782	0.0320054	0.127985	0.041358	0	0	0	0	0.0244143	low
Fig4	chr10	uc007exk.1	3263	9.08903	11.7657	12.8518	15.1815	11.513	11.4731	12.5786	7.75994	const
Zbtb24	chr10	uc007exm.1	2831	5.96325	5.47817	6.97689	7.3595	7.03089	7.06041	5.77709	4.31836	const
Mical1	chr10	uc007exn.1	3500	6.9744	2.06348	2.12677	1.9357	1.85238	0.655345	0.859373	0.111873	1
Smpd2	chr10	uc007ext.1	2072	10.8177	6.75108	7.683	6.25824	5.62932	3.02449	1.66334	3.33856	2
AK013818	chr10	uc007exu.1	1029	0.332558	0.886566	2.14869	4.81411	3.97469	5.0552	6.51594	15.2209	7
Cd164	chr10	uc007exv.1	2830	103.749	114.787	101.591	115.528	102.792	88.6771	97.0274	58.3261	const
5033413D22Rik	chr10	uc007exw.1	2702	0	0.0281358	0.409141	0.242649	0.168186	0.0909528	0.39425	0.257624	low
AK017620	chr10	uc007exy.1	617	0	0	0	0	0	0	0	0	low
2410017P07Rik	chr10	uc007eyb.1	2227	3.17565	4.13057	5.55976	7.26198	8.2984	11.4766	11.8178	20.9815	7
BC048559	chr10	uc007eyd.1	3561	0.0480486	0.0426976	0.0620892	0.0818295	0.102093	0.149528	0.140775	0.439828	low
Sesn1	chr10	uc007eyf.1	2590	16.8679	24.0397	21.5978	25.5111	19.7684	15.6562	16.1132	7.03828	3
Armc2	chr10	uc007eyg.1	5194	0.219614	0.468374	0.652714	1.19217	2.9456	3.96658	5.07912	6.07279	6
Armc2	chr10	uc007eyi.1	1133	1.51016	0.872285	1.10582	2.379	3.44941	7.55556	9.56808	17.3948	7
AK006037	chr10	uc007eyj.1	249	0	0.610627	0	1.46283	4.74515	2.9609	9.05965	7.33841	6
AK008417	chr10	uc007eyk.1	3632	38.2841	37.9697	35.531	28.8627	22.6135	18.2015	14.4579	6.01326	2
Foxo3a	chr10	uc007eyl.1	2889	37.746	24.3674	29.5922	20.6518	19.8408	11.9517	9.6087	8.38803	2
Lace1	chr10	uc007eyq.1	2513	1.70216	1.39159	1.87696	1.21753	0.976512	1.58099	1.72054	1.12531	low
Snx3	chr10	uc007eyr.1	1398	100.768	97.775	103.591	108.127	97.0641	99.2628	110.041	142.251	const
Nr2e1	chr10	uc007eyt.1	3233	0.423386	0.75247	0.797865	0.225329	0.159305	0.190036	0.17444	0.0134569	low
Ostm1	chr10	uc007eyv.1	3001	4.94127	5.11718	4.29773	5.31619	4.37126	3.0982	2.75624	1.27576	3
AK035573	chr10	uc007eyw.1	542	0	0	0	0	0	0.0755703	0	0	low
Sec63	chr10	uc007eyx.1	2572	25.3236	31.893	32.2079	36.7926	31.1205	30.5441	33.7189	18.6915	const
Scml4	chr10	uc007ezb.1	4537	0.276557	0.335125	0.178686	0.65832	0.440717	0.433334	0.234795	0.0767138	low
AK145144	chr10	uc007ezc.1	950	0.420248	0.640194	1.0861	0.996878	1.43507	0.474263	0.857488	0.183184	low
Sobp	chr10	uc007ezf.1	4980	14.6707	14.7008	13.4229	10.0204	10.8834	5.29672	5.85103	2.55971	2
Pdss2	chr10	uc007ezi.1	1206	3.21583	2.08023	4.15555	2.65783	2.23577	2.20758	1.45485	0.721498	2
AK122525	chr10	uc007ezj.1	5894	5.27373	3.37937	4.32646	3.22591	2.8425	1.23002	1.39274	1.8306	2
1700021F05Rik	chr10	uc007ezk.1	898	13.5915	13.0374	14.0342	12.6552	13.9672	15.5079	14.0956	17.1021	const
Cd24a	chr10	uc007ezl.1	1816	8.00858	8.20513	6.57455	13.7995	6.82327	4.55602	1.96683	4.02481	3
AK158018	chr10	uc007ezm.1	1834	0.31098	0.290164	0.281297	0.238327	0.479053	0.781662	0.375839	0.759107	low
Qrsl1	chr10	uc007ezn.1	1970	8.22211	5.47983	8.64197	7.39581	7.351	5.96713	5.97998	4.74815	const
Rtn4ip1	chr10	uc007ezp.1	2981	3.80734	5.78907	9.81512	8.6265	9.56341	7.0349	5.57048	2.69999	3
Aim1	chr10	uc007ezq.1	4216	2.16446	3.2097	2.49978	1.58968	1.69588	0.835503	0.980961	0.588202	2
Aim1	chr10	uc007ezr.1	1737	2.03574	0.612736	1.40017	0.838788	0.436039	0.330125	0.396827	0	1
NR_001582	chr10	uc007ezs.1	1430	0	0	0	0	0.021186	0.0572854	0.4382	1.82544	low
Atg5	chr10	uc007ezt.1	2352	10.2331	10.4402	11.3746	10.0353	6.40183	4.33623	6.15436	1.14685	2
Prdm1	chr10	uc007ezu.1	5281	0.712786	0.273516	0.320981	0.400041	0.166367	0.155119	0.118657	0.0576679	low
Prep	chr10	uc007ezx.1	2719	46.1891	38.389	36.5925	25.4261	26.385	14.4615	13.2285	6.51234	2
Popdc3	chr10	uc007ezy.1	1851	0.92437	2.29999	0.995407	0.590347	0.687429	0.287665	0	0.117521	2
Bves	chr10	uc007ezz.1	1607	2.23592	2.27076	2.61412	1.72262	1.07459	0.994029	1.71572	0.081219	2
Lin28b	chr10	uc007faa.1	5389	4.66725	8.61942	7.20725	5.70462	5.88604	4.47669	5.33719	1.63885	3
Hace1	chr10	uc007fad.1	3624	5.41379	7.19534	6.30435	7.71907	8.77781	7.16558	7.62533	3.10931	3
Grik2	chr10	uc007fag.1	3219	0.265767	0.023617	0.0228953	0.0678926	0.159997	0.623484	1.07066	0.919052	low
AK144867	chr10	uc007faj.1	3355	5.38887	9.24513	9.55573	9.09795	7.00735	7.93544	8.34879	7.14515	const
Ascc3	chr10	uc007fak.1	4118	8.68385	13.4028	13.4765	13.0555	13.2425	13.4077	14.395	10.9347	const
Sim1	chr10	uc007fal.1	7355	0.077544	0.0103362	0	0	0	0.0167066	0	0.029576	low
Gp49a	chr10	uc007fao.1	1305	0.349632	0.174766	0.056475	0.111646	0	0.188318	0.336121	0	low
Lilrb4	chr10	uc007fas.1	1418	0.563097	0.911419	0.623695	1.43848	0.619593	0.346621	0.176763	0.0613629	low
AK020485	chr10	uc007fat.1	603	0	0	0	0	0	0	0	0	low
Gprc6a	chr10	uc007fau.1	2856	0.0199698	0	0	0	0	0	0	0	low
Rfxdc1	chr10	uc007fay.1	3088	0	0	0	0	0	0	0	0.295865	low
Vgll2	chr10	uc007fba.1	1466	0.0389043	0.103715	0	0	0	0.083818	0	0.0890306	low
Ros1	chr10	uc007fbb.1	7401	0.100181	0.010272	0	0	0	0	0.00846677	0.223381	low
Dcbld1	chr10	uc007fbd.1	1923	6.70286	5.45563	6.97524	6.36432	4.64759	3.13104	2.24842	1.22171	2
Gopc	chr10	uc007fbf.1	4186	5.44994	7.90015	6.47912	8.73628	9.07576	12.9355	16.4366	8.2107	4
Nepn	chr10	uc007fbh.1	1823	0	0.250213	0	0.0799218	0	0.022468	0	0	low
Nus1	chr10	uc007fbi.1	1135	21.708	22.9074	17.4023	20.2821	19.2987	17.9715	16.9493	12.7644	const
Zfa	chr10	uc007fbj.1	3422	0	0.022216	0.15076	0.936688	1.40767	1.6398	1.68468	1.14423	low
Slc35f1	chr10	uc007fbk.1	4651	0.18394	0.14711	0.0633842	0.0939782	0	0.0880651	0	0.0187084	low
AK005653	chr10	uc007fbl.1	272	1.2581	1.11799	1.62573	3.74957	2.67317	4.21638	3.45566	50.0642	8
BC048600	chr10	uc007fbm.1	646	0	0.117683	0	0.338307	0	0.190212	0.388004	8.68779	8
AK039734	chr10	uc007fbn.1	1978	1.67237	1.92171	1.86299	3.4988	3.89038	3.27176	2.21758	34.5323	8
Pln	chr10	uc007fbo.1	2314	0.492944	0.0985605	0.222947	0.18889	0	0.141604	0.243718	6.27965	8
Mcm9	chr10	uc007fbq.1	3873	4.38834	3.90617	3.55845	4.64592	3.96593	4.74842	5.17739	4.27986	const
Asf1a	chr10	uc007fbr.1	2182	9.46204	11.7066	11.0786	11.2845	12.1212	9.29182	11.8605	6.30064	const
4930589M24Rik	chr10	uc007fbu.1	3949	0.519932	0.500531	0.877158	2.4535	5.55439	8.96142	12.7578	16.0078	7
Man1a	chr10	uc007fbw.1	3889	1.9065	1.27063	1.64873	1.59222	1.76837	0.968947	0.596173	0.22374	low
AK138755	chr10	uc007fbz.1	1230	0	0	0	0	0	0	0.152836	0	low
D630037F22Rik	chr10	uc007fca.1	7239	2.71814	4.14824	3.3699	3.78383	4.26044	3.73435	3.42788	2.00734	3
1700060H10Rik	chr10	uc007fcb.1	2140	6.02318	1.98939	2.65182	4.05094	8.12612	15.1013	17.6568	28.645	7
Gja1	chr10	uc007fcd.1	3056	114.664	99.6807	78.3785	67.2468	54.8817	37.4743	29.0758	18.3791	2
AK146861	chr10	uc007fcj.1	1455	0.117595	0.104499	0.303917	0	0.145754	0.0844517	0.344537	0.598025	low
Hsf2	chr10	uc007fck.1	2514	13.3169	18.2649	14.3647	14.6335	10.0143	6.56583	8.89839	10.643	3
Serinc1	chr10	uc007fcm.1	2795	40.5867	68.6247	52.2096	61.12	45.2434	33.1776	32.2169	13.9469	3
Pkib	chr10	uc007fcp.1	5395	0	0.0563655	0.0136608	0.027006	0.0954646	0.0151841	0.116149	8.12064	8
Fabp7	chr10	uc007fct.1	762	0.0748473	0.399071	0.290157	0	0.159034	0	0	0	low
Smpdl3a	chr10	uc007fcu.1	1791	3.5029	1.91013	1.81061	3.98614	5.92049	9.51367	10.9161	9.42515	6
Dux	chr10	uc007fcv.1	2025	0	0.0375422	0.036395	0.0359747	0.014961	0.0404534	0	0.322269	low
EG245263	chr10	uc007fcw.1	1813	0	0.0838644	0.203254	0.0803627	0.0334208	0.135551	0	0	low
Gcc2	chr10	uc007fcx.1	6511	8.37416	11.7345	9.63272	12.2179	10.8044	8.44848	8.30561	5.13843	3
Lims1	chr10	uc007fcz.1	4244	22.9667	23.7706	16.5669	17.0106	13.499	10.3363	9.96636	4.44904	2
Ranbp2	chr10	uc007fdd.1	9476	25.7121	37.8992	34.2445	36.0246	29.7876	25.0353	26.6495	11.4643	3
6230424H07Rik	chr10	uc007fdf.1	2452	2.74469	4.77469	5.25999	7.1898	7.78404	7.21628	7.05338	7.09728	4
Edar	chr10	uc007fdh.1	3679	0.527084	0.392617	0.140228	0.178211	0.0411742	0.122465	0.391748	0.40207	low
AK133046	chr10	uc007fdi.1	1320	0	0	0	0	0	0	0.28483	3.55961	8
Sh3md4	chr10	uc007fdk.1	5035	0.781593	1.01163	1.03926	0.506397	0.7401	1.06567	0.833842	0.509806	low
10-Sep	chr10	uc007fdm.1	1821	14.3132	13.3176	17.4031	21.6026	22.5431	30.2976	36.2349	34.117	4
P4ha1	chr10	uc007fdo.1	2993	19.0557	19.5074	25.4121	25.0699	24.4655	14.2187	14.3414	6.83193	3
Pla2g12b	chr10	uc007fdq.1	1066	0	0	0.553095	0.615046	0	0.230539	0.293915	0	low
Oit3	chr10	uc007fdr.1	2716	0.0839965	0.531825	1.27537	2.0653	1.47241	2.41291	1.47659	1.4737	4
Ccdc109a	chr10	uc007fds.1	1079	3.11861	2.11371	1.50269	1.21527	0.842335	0.835125	0.696896	7.4997	5
Cbara1	chr10	uc007fdx.1	2274	31.5265	22.5996	32.6367	32.3559	27.3117	18.0479	17.2777	11.3836	3
Dnajb12	chr10	uc007fea.1	1774	18.8719	11.7849	13.8343	13.2228	10.0076	9.11998	7.41778	17.7311	5
AK046160	chr10	uc007fed.1	743	3.22397	2.35334	2.38062	1.86289	1.59023	2.26019	2.36144	6.44104	5
Ddit4	chr10	uc007fee.1	1685	34.5925	17.0995	20.2511	16.7747	13.8984	10.7685	6.84268	8.46888	1
D10Ertd641e	chr10	uc007fef.1	1329	21.7148	20.9364	19.853	24.7763	23.3888	21.3579	19.2844	14.3384	const
Ascc1	chr10	uc007feh.1	1450	12.3901	9.33248	11.0296	12.4094	13.6018	20.3948	20.3113	39.3057	5
Spock2	chr10	uc007fel.1	3915	136.094	99.7523	108.281	83.7156	74.0723	53.1369	46.1606	37.6721	2
Chst3	chr10	uc007fem.1	5985	2.59201	1.52427	1.34224	0.925064	1.0782	0.800704	0.659606	0.305307	1
Psap	chr10	uc007fen.1	2541	239.873	188.128	245.086	211.379	170.223	130.953	121.182	88.194	2
Cdh23	chr10	uc007fev.1	10566	36.198	30.3704	36.2501	20.4219	21.4618	12.0753	9.44743	7.67104	2
4632428N05Rik	chr10	uc007few.1	4793	2.22518	1.93507	2.27573	2.00627	2.31976	1.01693	0.836721	0.95309	2
Slc29a3	chr10	uc007ffb.1	5240	4.56051	2.90164	2.55981	2.00195	1.99468	1.81346	1.9612	8.2197	5
Unc5b	chr10	uc007ffe.1	5867	4.51059	2.24169	3.27862	2.04875	2.3392	1.16587	0.843761	0.637727	2
1700125F08Rik	chr10	uc007ffg.1	853	0	0	0	0	0	0	0.0734614	15.1992	8
AK158810	chr10	uc007ffh.1	2929	0	0	0	0	0	0.027968	0.0641816	0.0594146	low
AK029795	chr10	uc007ffi.1	1131	0	0	0	0	0	0.108645	0.0554046	15.8484	8
Pcbd1	chr10	uc007ffj.1	784	4.14658	2.1333	1.22207	0.650435	0.231857	0.0522437	0.639414	0	1
Sgpl1	chr10	uc007ffk.1	4057	38.1958	36.8403	36.6411	30.3103	25.4047	16.5472	13.9164	5.87662	2
1700021K02Rik	chr10	uc007ffo.1	1404	6.90578	4.92742	4.46189	2.38678	0.884711	1.1961	2.85641	154.844	8
Adamts14	chr10	uc007ffu.1	5188	3.80371	2.11012	1.4632	1.90968	1.47159	0.821076	0.712624	0.167719	1
Prf1	chr10	uc007ffv.1	2103	0.0542403	0.108449	0.140181	0	0	0	0	0	low
X99384	chr10	uc007ffx.1	4054	22.8613	11.1015	13.9619	10.8357	9.31896	6.23378	5.61088	3.35902	1
Nodal	chr10	uc007ffy.1	1065	0	0	0	0.0684026	0	0	0	0	low
DQ716436	chr10	uc007ffz.1	1687	17.5462	14.7359	16.4263	14.7252	11.9244	11.5569	10.1776	6.49887	2
Eif4ebp2	chr10	uc007fga.1	1786	63.3246	41.7573	45.7633	36.5875	29.5496	28.6668	25.9281	21.0711	2
AK085995	chr10	uc007fgb.1	2008	0.198822	0.0378601	0.0734063	0.145117	0.0754382	0.203979	0.592923	0.411663	low
Lrrc20	chr10	uc007fgc.1	2621	3.177	1.97236	1.94021	1.83442	1.98814	2.45348	2.15171	1.62671	const
AY255578	chr10	uc007fgd.1	321	0.533025	0.473664	1.60716	0	0.56628	0	0	0	low
Ppa1	chr10	uc007fge.1	1292	34.5204	29.303	33.9408	30.1093	29.7801	20.86	18.8182	10.3041	3
AK006239	chr10	uc007fgf.1	387	0.442121	0	0.190439	0	2.50509	9.41953	18.7826	42.4945	7
Sar1a	chr10	uc007fgg.1	2602	41.471	39.4724	35.7453	33.9046	27.3036	19.3147	18.4713	16.6535	2
Tysnd1	chr10	uc007fgh.1	2258	8.23426	3.06382	6.46262	5.00069	7.5002	8.41675	8.68618	7.95753	4
Aifm2	chr10	uc007fgl.1	1328	6.14142	3.37753	4.10677	4.93704	4.42577	6.13769	6.13414	9.00921	5
H2afy2	chr10	uc007fgm.1	1910	11.2276	6.05	4.28309	3.39452	3.25166	2.76635	2.46057	2.43726	1
Col13a1	chr10	uc007fgn.1	2900	2.55668	0.969949	0.711586	0.452165	0.501451	0.169486	0.172862	0.105015	1
Ass1	chr10	uc007fgr.1	1550	0.404755	0.392377	0.523032	0.375994	0.175912	0.502079	0.202137	1.15081	low
2010107G23Rik	chr10	uc007fgs.1	1731	5.79891	3.38173	4.12992	2.69343	2.80032	2.03494	1.77381	0.90481	2
Neurog3	chr10	uc007fgu.1	1540	4.22197	2.96194	1.96214	1.37183	1.43611	0.904291	1.2207	0.508515	1
Tspan15	chr10	uc007fgv.1	3605	5.39486	2.08773	1.34929	1.59641	1.26899	0.943025	0.73005	0.555143	1
Tacr2	chr10	uc007fgx.1	1940	0.352785	0.0391871	0.113969	0.150204	0.0936989	0.0844517	0	0.627926	low
Hk1	chr10	uc007fgz.1	3068	12.6039	6.07094	6.67816	6.93345	5.8064	12.1222	14.5627	270.709	8
AK008969	chr10	uc007fhb.1	522	1.6389	0.436914	0.423563	0.976899	0.98665	0	0.240087	0.333382	low
Hkdc1	chr10	uc007fhc.1	3483	0.0491246	0	0	0	0.00869824	0	0	0	low
Supv3l1	chr10	uc007fhd.1	2390	11.6692	12.0555	15.4492	16.3986	15.1353	13.0589	12.2966	11.8869	const
4930507D05Rik	chr10	uc007fhe.1	1859	0.828353	0.245368	0.594674	0.705367	1.51561	1.27791	1.14606	2.97219	5
Vps26a	chr10	uc007fhg.1	2548	32.5683	40.7863	39.54	39.1977	46.8946	81.2912	122.743	100.467	6
Srgn	chr10	uc007fhi.1	938	3.28339	3.64716	2.04286	2.56291	1.71182	1.52832	2.67218	6.21519	5
2510003E04Rik	chr10	uc007fhk.1	2472	16.7732	13.5009	18.6933	20.4519	21.5209	19.6345	18.2005	27.4554	5
Ddx21	chr10	uc007fhn.1	4743	23.5205	27.3766	26.8974	29.1211	26.4571	18.5149	19.0247	12.2915	3
Ddx50	chr10	uc007fhp.1	2507	15.7428	24.9266	18.4323	20.3988	15.4682	12.8906	13.9472	8.06958	3
AK028920	chr10	uc007fhr.1	3226	2.10384	1.74386	1.73627	3.38726	8.45207	8.67175	6.35173	3.95144	4
DQ696405	chr10	uc007fhs.1	38	0	0	0	0	0	0	0	12.5939	short
DQ566004	chr10	uc007fht.1	30	0	0	0	0	0	0	0	0	low
DQ563500	chr10	uc007fhu.1	33	0	0	0	0	0	7.4471	0	1.31837	short
DQ725779	chr10	uc007fhv.1	29	0	0	0	0	0	0	0	0	low
DQ714420	chr10	uc007fhw.1	65	0	0	0	8.966	7.45747	12.6028	7.71232	2.67731	short
DQ725860	chr10	uc007fhx.1	31	0	0	0	0	0	0	0	0	low
DQ554303	chr10	uc007fhy.1	33	0	0	0	0	0	0	0	0	low
DQ707295	chr10	uc007fhz.1	28	0	0	0	0	0	0	0	0	low
DQ720901	chr10	uc007fia.1	68	0	0	0	3.21392	1.78212	2.40936	5.52905	5.75819	short
DQ563224	chr10	uc007fib.1	31	0	0	0	0	0	0	0	0	low
DQ707327	chr10	uc007fic.1	49	0	0	0	1.48671	1.23657	2.5077	2.55766	6.21519	short
DQ686744	chr10	uc007fid.1	34	0	0	0	0	0.891058	3.61404	0	0	short
DQ724322	chr10	uc007fie.1	37	0	0	0	0	0	0	0	0	low
DQ564056	chr10	uc007fif.1	28	0	0	0	0	0	0	0	0	low
DQ693348	chr10	uc007fig.1	32	0	0	0	0	0	0	0	0	low
DQ705200	chr10	uc007fih.1	31	0	0	0	0	0	0	0	0	low
DQ564081	chr10	uc007fii.1	39	0	0	0	0	0	0	0	0	low
DQ724625	chr10	uc007fij.1	33	0	0	0	0	0	0	0	0	low
DQ548180	chr10	uc007fik.1	34	0	0	0	0	0.891058	0	0	0	low
DQ698761	chr10	uc007fil.1	34	0	0	0	0	0	0	0	0	low
DQ546448	chr10	uc007fim.1	31	0	0	0	0	0	0	0	0	low
DQ569461	chr10	uc007fin.1	61	0	0	0	0	0	2.01438	0	0	short
DQ542393	chr10	uc007fio.1	31	0	0	0	0	0	0	0	0	low
DQ689332	chr10	uc007fip.1	30	0	0	0	0	0	0	0	0	low
DQ551367	chr10	uc007fiq.1	40	0	0	0	0	1.5148	14.3357	7.83282	0	short
DQ685809	chr10	uc007fir.1	30	0	0	0	0	0	0	0	0	low
DQ558102	chr10	uc007fis.1	33	0	0	0	0	0	0	0	0	low
DQ723845	chr10	uc007fit.1	35	0	0	0	0	0	4.68104	7.16144	0	short
DQ557960	chr10	uc007fiu.1	30	0	0	0	0	0	0	0	0	low
DQ703878	chr10	uc007fiv.1	48	0	0	0	0	6.31166	1.70663	0	0	short
DQ694857	chr10	uc007fiw.1	32	0	0	0	0	0	0	0	0	low
DQ710791	chr10	uc007fix.1	36	0	0	2.04722	0	3.36622	0	0	0	short
DQ546218	chr10	uc007fiy.1	29	0	0	0	0	0	0	0	0	low
DQ707675	chr10	uc007fiz.1	29	0	0	0	0	0	0	0	0	low
Ccar1	chr10	uc007fja.1	3832	22.5039	32.6153	29.58	37.8692	39.6251	35.604	42.0258	18.0179	4
Cxxc6	chr10	uc007fje.1	1085	2.36545	3.4333	1.15475	1.6114	1.17275	0.792756	0.288768	0.882155	2
AK129421	chr10	uc007fjf.1	4373	2.08676	2.034	1.44939	1.68253	0.67894	0.477684	0.286589	0.368107	2
Slc25a16	chr10	uc007fjh.1	3141	3.55893	3.84835	3.5665	4.68496	4.06068	2.0473	2.17454	1.59288	3
Dna2l	chr10	uc007fjj.1	4087	3.87946	3.79464	3.78688	3.31536	4.4699	4.08889	3.5264	0.915474	3
Rufy2	chr10	uc007fjn.1	8936	5.31659	8.37989	7.53824	9.72567	11.0389	10.4139	10.5606	4.22112	4
Hnrph3	chr10	uc007fjo.1	2168	15.2318	21.1448	23.7281	30.5777	34.4603	32.7219	33.2967	17.0373	4
3110049J23Rik	chr10	uc007fjr.1	2211	0.490113	1.13467	0.933333	1.54857	1.89093	2.20449	2.2673	0.472253	4
Pbld	chr10	uc007fju.1	2002	0.17093	0.417709	1.50934	1.27358	2.164	0.941118	1.6276	0.391166	4
Atoh7	chr10	uc007fjv.1	450	0.506966	0	0.163778	0	0	0	0	0	low
Mypn	chr10	uc007fjy.1	5248	0.249957	0.202805	0.210651	0.55525	1.03334	1.35021	1.22985	2.45386	7
AK018967	chr10	uc007fjz.1	453	6.2951	3.52425	7.15849	5.62849	3.54456	2.44127	3.31987	26.3151	8
Herc4	chr10	uc007fkc.1	3827	16.1101	25.8443	26.5181	25.755	22.9496	22.5505	23.9713	29.1937	const
Sirt1	chr10	uc007fke.1	3836	16.1466	26.6358	25.4184	27.8595	26.0391	21.8356	25.4832	8.68765	3
Dnajc12	chr10	uc007fkg.1	1216	1.54779	1.87557	4.42442	5.15213	2.93991	1.98732	2.93731	1.03757	3
Ctnna3	chr10	uc007fkh.1	2884	1.60185	1.18621	1.43107	1.76817	0.99796	3.2949	3.62852	19.4451	8
Lrrtm3	chr10	uc007fkk.1	3852	0.562637	0.453928	0.440057	0.340415	0.34606	0.361529	0.439224	0.779319	low
AK076946	chr10	uc007fkm.1	810	0	0	0	0	0	0	0	7.0362	8
AK006272	chr10	uc007fkn.1	343	0	0	0	1.06194	0	0.119414	5.48069	10.6546	7
AK019573	chr10	uc007fko.1	923	0	0	0	0	0	0	0	0.424222	low
DQ703057	chr10	uc007fkp.1	37	0	0	0	0	0	4.42801	0	0	short
DQ712809	chr10	uc007fkq.1	31	0	0	0	0	0	0	0	0	low
DQ695612	chr10	uc007fkr.1	30	0	0	0	0	0	0	0	0	low
DQ703049	chr10	uc007fks.1	38	0	0	0	1.91707	0	1.07787	0	3.43471	short
DQ698920	chr10	uc007fkt.1	34	0	0	0	0	0	0	0	0	low
DQ727227	chr10	uc007fku.1	29	0	0	0	0	0	0	0	0	low
DQ554713	chr10	uc007fkv.1	30	0	0	0	0	0	0	0	0	low
DQ700366	chr10	uc007fkw.1	29	0	0	0	0	0	0	0	0	low
DQ692485	chr10	uc007fkx.1	53	0	0	0	0	2.28649	0	0	0	short
DQ721024	chr10	uc007fky.1	71	0	0	0	0	0	2.30755	1.76514	0.612765	short
DQ713227	chr10	uc007fkz.1	62	0	0	0	0	1.46593	3.30315	1.01069	1.40343	short
DQ701554	chr10	uc007fla.1	31	0	0	0	0	0	0	0	0	low
DQ712420	chr10	uc007flb.1	98	0	0	0	4.46013	6.18285	21.7334	8.31238	19.0895	short
DQ542380	chr10	uc007flc.1	31	0	0	0	0	0	0	0	0	low
DQ723633	chr10	uc007fld.1	56	0	0	0	2.60174	0	0.731412	0	0.776898	short
DQ540574	chr10	uc007fle.1	36	0	0	0	0	0	0	0	0	low
DQ722444	chr10	uc007flf.1	29	0	0	0	0	0	0	0	0	low
DQ721976	chr10	uc007flg.1	42	0	0	0	0	0	0	0	2.07173	short
DQ562883	chr10	uc007flh.1	30	0	0	0	0	0	0	0	0	low
DQ556266	chr10	uc007fli.1	78	0	0	0	0.933958	1.94205	9.97721	4.8202	5.57773	short
DQ720952	chr10	uc007flj.1	102	0	0	0	0.714204	11.2867	11.6452	11.6724	9.38371	6
DQ562131	chr10	uc007flk.1	43	0	0	0	1.69416	0	5.71522	1.45727	5.05887	short
DQ690373	chr10	uc007fll.1	95	0	0	0	5.3678	6.3781	3.88033	7.25567	3.66369	short
DQ711387	chr10	uc007flm.1	28	0	0	0	0	0	0	0	0	low
DQ726412	chr10	uc007fln.1	31	0	0	0	0	0	0	0	0	low
DQ727054	chr10	uc007flo.1	30	0	0	0	0	0	0	0	0	low
AK079018	chr10	uc007flp.1	1025	0.166928	0.222506	0.143805	0	0.029557	0.1998	0.244537	0.127336	low
Reep3	chr10	uc007flq.1	3023	10.0747	9.05336	6.38749	4.98832	2.21482	3.33309	2.25942	1.18012	2
Jmjd1c	chr10	uc007fls.1	8611	16.4789	21.4182	19.2744	20.2362	21.0816	21.1288	20.463	9.77641	3
Nrbf2	chr10	uc007flw.1	1789	1.17957	1.99725	1.97742	1.34377	1.42251	0.847113	1.12085	0.559332	low
Egr2	chr10	uc007fly.1	2856	2.71589	1.33094	1.75476	1.24986	0.678901	0.372877	0.197466	0.213266	1
Gm237	chr10	uc007flz.1	3812	11.2212	7.67809	7.96547	7.9117	9.56882	8.70327	8.33419	9.313	const
Zfp365	chr10	uc007fmb.1	4257	0.294748	0.500034	0.190439	0.359367	0.263319	0.134702	0.206079	0.0408798	low
Plekhk1	chr10	uc007fmd.1	3932	2.84298	2.57148	1.98682	1.83419	1.45624	0.791681	0.876511	0.984756	2
Arid5b	chr10	uc007fmh.1	4494	14.8485	12.8058	15.6452	12.9682	10.3616	7.63767	6.37223	5.21805	2
AK016046	chr10	uc007fmk.1	761	0	0	0	0	0	0.161468	0.0823424	4.28774	8
1700040L02Rik	chr10	uc007fml.1	1238	2.76415	2.88617	5.17924	20.5365	42.1158	91.5459	114.898	112.948	6
Tmem26	chr10	uc007fmm.1	2990	0.820216	0.406812	0.394381	0.121821	0.0607946	0.0273974	0.0628722	0.101854	low
AK044689	chr10	uc007fmn.1	2969	5.39793	4.86506	5.98238	2.8953	4.36735	2.66255	2.2583	1.0404	2
Rhobtb1	chr10	uc007fmp.1	4322	6.40012	7.96817	9.78801	11.9167	8.53783	12.0262	14.3245	14.2437	4
Cdc2a	chr10	uc007fmr.1	2860	12.2443	7.65547	10.7973	12.5575	11.8853	11.2279	11.8971	9.81174	const
AK029407	chr10	uc007fms.1	1082	0	0	0	0.134656	0	0	0	0	low
Ank3	chr10	uc007fmx.1	10025	2.0936	2.457	2.19078	3.77142	2.17587	1.53622	1.5189	1.68817	3
AK046981	chr10	uc007fno.1	3135	0.0181925	0.242498	0.423158	0.325321	0.43487	0.248237	0.159905	0.499594	low
AK009351	chr10	uc007fnp.1	423	0.134831	0.179723	0	0	2.43514	0	0.444416	0.102852	4
Slc16a9	chr10	uc007fnq.1	3563	0.928417	1.32288	0.47575	1.39032	0.977838	0.804697	0.668307	0.744846	low
1200015N20Rik	chr10	uc007fnx.1	3262	1.74843	2.28395	1.67192	3.14889	2.97201	6.02709	5.87822	3.38768	4
Phyhipl	chr10	uc007fnz.1	2857	3.0543	6.04033	9.41564	9.71487	8.92867	16.5155	22.6787	87.1649	8
AK090187	chr10	uc007foc.1	2011	0.0283608	0	0	0	0	0	0	0	low
AK015956	chr10	uc007foe.1	636	1.88319	1.31486	0.579402	0.916337	1.7625	0.966016	0.886735	1.64175	low
Bicc1	chr10	uc007fog.1	3097	12.7437	8.51792	7.37713	8.16226	6.94548	5.36951	4.53226	2.89386	2
AK050217	chr10	uc007foj.1	2312	0	0	0	0	0	0.0177159	0	0.0376352	low
Tfam	chr10	uc007fom.1	3918	5.93918	6.32555	4.83432	5.70816	5.41276	2.59261	1.88723	12.037	5
Ube2d1	chr10	uc007foo.1	1402	16.5162	21.1476	20.1334	17.4588	15.1912	9.78694	7.01714	4.56165	3
AK158974	chr10	uc007fop.1	1527	0	0	0	0	0	0	0	0	low
Cisd1	chr10	uc007foq.1	965	12.1751	6.14487	10.6922	17.5139	16.5137	17.8267	21.1689	18.4845	4
Ipmk	chr10	uc007fos.1	5417	6.433	6.41361	6.87068	7.55787	6.4876	5.17187	4.92787	2.13636	3
DQ699981	chr10	uc007fou.1	28	0	0	0	0	0	0	0	0	low
Etv5	chr10	uc007fow.1	3569	0.175783	0.0213009	0	0.122469	0	0.0229527	0	0.0121901	low
1700049L16Rik	chr10	uc007fox.1	806	0	0	0	0.0903831	0.563821	1.11799	3.18755	73.842	8
Zwint	chr10	uc007foz.1	2676	14.5568	13.9489	14.2112	14.7004	13.4951	10.3469	8.45336	6.37312	3
AK039487	chr10	uc007fpb.1	1989	0	0.191109	0.148215	0.219755	0	0.0617784	0.0315046	0.0656204	low
AK138135	chr10	uc007fpd.1	2805	0	0	0	0	0	0	0	0	low
Pcdh15	chr10	uc007fpk.1	9042	0.0504611	0.0168155	0	0.0161134	0.0904657	0.154016	0.249486	0.197275	low
Rtdr1	chr10	uc007fps.1	1200	0.0950561	0	0.245666	0.424951	0.429193	2.90127	4.17751	16.0973	8
Gnaz	chr10	uc007fpt.1	2435	5.27005	3.65285	4.99404	3.02165	1.66721	2.16991	1.49258	1.48297	2
Rab36	chr10	uc007fpx.1	2620	7.51016	6.81886	8.38266	7.67414	8.85752	10.443	13.1065	9.1164	const
Bcr	chr10	uc007fqb.1	4564	16.1954	11.9431	10.577	6.24099	6.44553	3.59873	4.17384	5.88155	2
Specc1l	chr10	uc007fqf.1	5908	21.4697	18.9157	24.2381	23.8226	21.2964	19.9388	18.6142	12.747	const
Adora2a	chr10	uc007fqh.1	2534	0.315103	0.210008	0.319929	0.287485	0.478232	0.12931	0.247287	0.034338	low
Upb1	chr10	uc007fqj.1	1435	0.556426	0.105955	0	0.152297	0	0	0.0873346	0	low
1110038D17Rik	chr10	uc007fqk.1	2910	8.87843	5.90419	7.69924	8.53657	9.21372	9.48674	9.90543	9.76275	const
Snrpd3	chr10	uc007fqm.1	604	61.094	45.5635	54.7869	65.8533	76.7933	48.0794	50.6281	33.206	3
AI646023	chr10	uc007fqn.1	4597	9.81371	10.2367	8.94596	4.43717	4.97574	2.84228	3.12154	1.05051	2
Ggt1	chr10	uc007fqp.1	2022	0.874403	0.18799	0.36449	0.324253	0.434512	0.222824	0.340894	0.860659	low
Ggtla1	chr10	uc007fqq.1	4137	4.64596	2.97697	2.72567	2.16592	2.01387	0.940564	0.77249	0.49427	1
Susd2	chr10	uc007fqt.1	3232	8.98209	5.12779	5.29034	5.38702	6.0367	3.97932	3.29599	1.72302	2
Cabin1	chr10	uc007fqx.1	7460	29.4954	17.5587	23.6314	20.3898	19.5543	14.451	13.1793	7.40074	2
Ddt	chr10	uc007fra.1	609	15.6398	10.8604	17.1845	37.2019	74.3719	121.936	125.531	184.741	7
Gstt3	chr10	uc007frb.1	1873	4.50666	3.08476	1.96743	2.87817	5.95244	14.5423	20.3411	16.4688	6
Gstt1	chr10	uc007frc.1	1035	8.76169	8.37355	5.34058	4.36389	3.62966	4.8676	1.51359	0.924772	2
Gstt4	chr10	uc007fre.1	938	0	0	0	0.465984	0.193791	0.785995	1.13568	124.907	8
Gstt2	chr10	uc007frf.1	732	3.19451	1.86942	4.63142	15.1271	19.7834	30.6074	23.1133	21.7532	6
AB251164	chr10	uc007frh.1	31	0	0	0	0	0	0	0	0	low
DQ721958	chr10	uc007fri.1	31	0	0	0	0	0	0	0	0	low
DQ569435	chr10	uc007frj.1	33	0	0	0	0	0	0	0	0	low
DQ724252	chr10	uc007frk.1	46	0	0	1.60217	1.58367	0	0.890415	4.08669	0	short
DQ704723	chr10	uc007frl.1	47	0	1.61751	0	1.54997	7.09055	1.74294	10.666	2.777	short
DQ726174	chr10	uc007frm.1	33	0	0	0	4.41508	3.67224	3.72355	3.79773	1.31837	short
DQ695949	chr10	uc007frn.1	41	0	0	0	0	0	0	6.11342	4.24452	short
DQ716352	chr10	uc007fro.1	34	0	0	0	2.14261	0	0	0	0	short
DQ550606	chr10	uc007frp.1	35	0	0	0	0	0	8.19182	0	1.24304	short
DQ707763	chr10	uc007frq.1	31	0	0	0	0	0	0	0	0	low
DQ557254	chr10	uc007frr.1	41	0	0	0	3.5536	11.0839	6.99301	15.2836	0	short
DQ565717	chr10	uc007frs.1	30	0	0	0	0	0	0	0	0	low
DQ716579	chr10	uc007frt.1	33	0	0	0	0	0	4.96474	0	0	short
DQ701279	chr10	uc007fru.1	31	0	0	0	0	0	0	0	0	low
DQ567125	chr10	uc007frv.1	27	0	0	0	0	0	0	0	0	low
DQ553098	chr10	uc007frw.1	33	0	0	0	0	0	0	0	0	low
DQ700900	chr10	uc007frx.1	35	0	0	0	0	0	0	0	0	low
DQ721229	chr10	uc007fry.1	36	0	0	0	0	0	0	0	0	low
DQ548101	chr10	uc007frz.1	35	0	0	0	0	0	0	0	0	low
DQ557433	chr10	uc007fsa.1	30	0	0	0	0	0	0	0	0	low
DQ688323	chr10	uc007fsb.1	33	0	0	0	0	0	0	0	5.27349	short
DQ713407	chr10	uc007fsc.1	59	0	0	2.4983	7.40835	17.9722	18.0498	25.4899	3.68697	short
DQ552992	chr10	uc007fsd.1	44	0	0	0	0	0	7.4471	0	0	short
DQ707526	chr10	uc007fse.1	44	0	0	0	9.93392	19.9678	32.5811	0	5.93268	short
DQ705542	chr10	uc007fsf.1	32	0	0	0	0	0	0	0	0	low
DQ704415	chr10	uc007fsg.1	33	0	0	0	0	0	0	0	0	low
DQ724579	chr10	uc007fsh.1	29	0	0	0	0	0	0	0	0	low
DQ704975	chr10	uc007fsi.1	31	0	0	0	0	0	0	0	0	low
DQ716966	chr10	uc007fsj.1	28	0	0	0	0	0	0	0	0	low
DQ695092	chr10	uc007fsk.1	75	0	0	0	0.971317	0	4.36897	1.671	1.16017	short
DQ701531	chr10	uc007fsl.1	112	0	0	0	0	13.7955	7.31412	3.91641	4.66139	4
DQ713701	chr10	uc007fsm.1	29	0	0	0	0	0	0	0	0	low
DQ692659	chr10	uc007fsn.1	37	0	0	0	1.96889	2.45643	1.107	0	0	short
DQ560729	chr10	uc007fso.1	70	0	0	0	6.24418	0.865599	4.09591	2.68554	4.97215	short
DQ713526	chr10	uc007fsp.1	25	0	0	0	0	0	0	0	0	low
DQ543758	chr10	uc007fsq.1	60	0	0	0	3.64244	10.0987	1.3653	5.22188	0	short
DQ695356	chr10	uc007fsr.1	29	0	0	0	0	0	0	0	0	low
DQ566768	chr10	uc007fss.1	59	0	0	0	3.70417	0	4.85955	1.06208	0.737395	short
DQ565977	chr10	uc007fst.1	30	0	0	0	0	0	0	0	0	low
DQ693599	chr10	uc007fsu.1	35	0	0	0	0	0	0	1.79036	0	low
DQ694768	chr10	uc007fsv.1	35	0	0	0	0	0	0	0	0	low
DQ544183	chr10	uc007fsw.1	37	0	0	0	0	0	0	0	0	low
DQ543366	chr10	uc007fsx.1	64	0	0	1.15156	15.9357	7.10062	10.8798	7.83282	0	short
DQ725849	chr10	uc007fsy.1	79	0	0	1.86582	2.76641	5.36891	11.4063	2.37959	4.4057	short
DQ721411	chr10	uc007fsz.1	30	0	0	0	0	0	0	0	0	low
DQ714716	chr10	uc007fta.1	29	0	0	0	0	0	0	0	0	low
DQ546569	chr10	uc007ftb.1	53	0	0	1.39056	1.3745	0.571622	14.6834	4.72925	18.8801	short
Mif	chr10	uc007ftc.1	554	12.148	4.11677	8.51407	6.4433	5.68733	3.327	3.28017	3.7695	2
DQ564937	chr10	uc007ftd.1	41	0	0	0	0	0	0	0	0	low
DQ688151	chr10	uc007fte.1	30	0	0	0	0	0	0	0	0	low
DQ543801	chr10	uc007ftf.1	32	0	0	0	0	0	0	0	0	low
DQ556157	chr10	uc007ftg.1	32	0	0	0	0	0	0	0	0	low
DQ710812	chr10	uc007fth.1	31	0	0	0	0	0	0	0	0	low
DQ707749	chr10	uc007fti.1	30	0	0	0	0	0	0	0	0	low
Derl3	chr10	uc007ftj.1	1336	11.014	11.8928	31.1128	25.3008	21.5201	18.3028	22.1383	21.7857	4
Smarcb1	chr10	uc007ftm.1	1625	45.0654	27.0876	30.7499	31.112	35.7586	37.5311	33.4329	32.6096	const
Mmp11	chr10	uc007fto.1	2247	47.6676	19.2849	22.6971	13.4545	12.6469	6.36169	6.91603	2.43961	1
Ndg2	chr10	uc007ftr.1	1106	169.863	65.7125	109.817	86.5491	74.2607	47.9954	39.5466	37.3305	2
Gm867	chr10	uc007fts.1	1221	1.21448	0.311315	0.724324	0.596632	0.421811	0.939274	1.2317	0.783897	low
Vpreb3	chr10	uc007ftt.1	602	0.568442	0.505136	1.22425	1.45213	2.06335	1.90507	2.29	1.58993	4
EG333669	chr10	uc007ftu.1	2832	0	0.0805329	0.442408	2.28939	5.94794	16.589	18.5642	13.1502	6
Zfp280b	chr10	uc007ftw.1	4766	8.64001	10.113	12.2318	11.1887	11.0352	7.26194	7.08668	2.80244	3
Slc5a4b	chr10	uc007ftx.1	2132	0	0	0.0691369	0	0	0.0192116	0.117566	4.69346	8
Slc5a4a	chr10	uc007fty.1	2055	0	0.0369942	0.143455	0.0354495	0.0884554	0.0996571	0.0609855	0.105855	low
Prmt2	chr10	uc007fua.1	2052	15.0644	10.744	15.3721	10.9344	10.6449	6.18777	5.0692	1.69615	2
S100b	chr10	uc007fuc.1	399	9.00531	5.90655	7.75789	5.29477	1.44267	0.71858	0	2.28981	1
Dip2a	chr10	uc007fuf.1	6356	14.1956	8.6118	8.63852	7.32384	6.2632	3.74406	2.53371	3.45668	2
AK154406	chr10	uc007fui.1	1711	0	0	0.387668	0.25546	0.67285	0.0239387	0.292987	0	low
Pcnt	chr10	uc007fuk.1	9530	10.521	7.50658	9.5663	9.92975	10.3127	10.4353	9.48158	11.6686	const
2610028H24Rik	chr10	uc007fun.1	1587	0.143752	0.239518	0.417958	0.367228	0.649063	0.645228	0.473819	0.164485	low
A130042E20Rik	chr10	uc007fuo.1	4522	1.4126	1.16002	1.45053	1.53044	1.56773	1.38583	0.956152	0.307873	low
Mcm3ap	chr10	uc007fup.1	6383	16.4498	12.4581	14.1904	11.9608	10.6081	9.86278	9.09064	6.65238	2
Lss	chr10	uc007fuq.1	3102	12.2267	9.45999	11.4755	9.39378	10.6163	6.74729	6.62583	6.43759	const
1700027D21Rik	chr10	uc007fur.1	1331	0	0.285586	0.332231	0.437859	0.0455236	0.892422	2.30689	78.3179	8
Ftcd	chr10	uc007fut.1	1895	0.0601938	0	0	0.0384426	0	0.0216143	0	0.0229585	low
Col6a2	chr10	uc007fuu.1	3633	131.76	62.1074	52.1154	41.0464	42.7129	25.784	14.385	2.16753	1
Col6a1	chr10	uc007fux.1	3976	162.093	98.6617	76.4804	61.2325	53.7952	39.1254	23.5142	7.36412	1
Pcbp3	chr10	uc007fuz.1	2013	10.2564	10.5367	15.377	28.8066	49.0334	113.456	142.228	164.797	6
AK143813	chr10	uc007fvb.1	1548	0	0	0	0	0.0587131	0.158756	0	0	low
Slc19a1	chr10	uc007fvd.1	2295	6.26252	2.74942	3.66091	3.20598	2.62697	1.67763	1.3925	0.834108	1
Col18a1	chr10	uc007fvg.1	5628	80.8483	43.3472	51.9488	43.7507	42.4886	21.6076	17.8034	5.11748	2
AK164976	chr10	uc007fvi.1	708	1.69168	0.214754	0.208192	0.82315	1.71164	1.73555	1.77013	1.90494	low
Pofut2	chr10	uc007fvj.1	2219	42.7945	22.4061	32.6153	26.3621	26.6233	24.808	21.4617	27.6252	const
Adarb1	chr10	uc007fvp.1	6550	4.20569	4.31764	6.12103	5.7278	3.51526	2.87652	2.67871	3.54028	3
1810008A18Rik	chr10	uc007fvt.1	2394	10.9112	5.68426	9.97443	7.24227	7.6436	6.65542	6.93634	5.54278	const
Itgb2	chr10	uc007fvv.1	2862	0.617765	0.610947	0.875541	0.814521	0.931532	0.858681	0.70063	0.532048	low
Pttg1ip	chr10	uc007fvx.1	2247	65.6128	70.2376	76.2583	75.8314	65.6615	62.7055	57.9775	52.2385	const
Sumo3	chr10	uc007fvy.1	2493	35.6203	23.2979	20.4279	26.4453	19.7355	18.4669	15.9359	9.23178	2
Ube2g2	chr10	uc007fwa.1	1982	15.654	14.5756	20.7118	23.2293	21.9653	16.1811	14.9859	22.4336	const
DQ696666	chr10	uc007fwb.1	32	0	0	0	0	0	0	0	0	low
Krtap12-1	chr10	uc007fwc.1	671	0	0	0	0	0	0	0	0	low
[truncated: 25,390 more rows]
