# Supplementary material for: Integrated transcriptome analysis of mouse spermatogenesis
Source: BMC Genomics. 2014 Jan 18;15:39. doi: 10.1186/1471-2164-15-39 (PMC3906902; doi:10.1186/1471-2164-15-39)
Supplement: Additional file 3 — Is a table listing 1048 protein-coding genes identified as meiotically expressed, which have not been classified by previous microarray studies. [file 1471-2164-15-39-S3.csv]

genesymbol	UCSCid	expression_cluster	mRNA_length	chrom
Dnahc17	uc007moo.1	7	293	chr11
S100z	uc007rml.1	3	300	chr13
Hist4h4	uc009emd.1	3	312	chr6
M16679	uc009bnu.1	6	356	chr6
Cox7a1	uc009gdp.1	3	366	chr7
Hist1h2aa	uc007pvj.1	4	390	chr13
Spink4	uc008shy.1	3	393	chr4
Srbd1	uc008duf.1	3	407	chr17
AK153491	uc007slw.1	7	425	chr14
Rpl37a	uc007bkv.1	3	430	chr1
Ifi27	uc007ovu.1	3	442	chr12
OTTMUSG00000016293	uc008nvs.1	4	443	chr2
Tjap1	uc008csi.1	3	445	chr17
5830418K08Rik	uc009oga.1	3	446	chr9
Rpl35	uc008jnz.1	3	452	chr2
BC100510	uc009gmx.1	7	454	chr7
Rps27l	uc009qfm.1	3	464	chr9
Tmsb10	uc009cjg.1	7	475	chr6
Rpl36al	uc007nrs.1	4	481	chr12
Lsm5	uc009cbj.1	3	485	chr6
Kif7	uc009hyt.1	7	501	chr7
Tbca	uc007rlx.1	4	503	chr13
Fxyd3	uc009gia.1	3	503	chr7
AK136630	uc008nvn.1	3	506	chr2
Dear1	uc008pqm.1	4	525	chr3
Ghrl	uc009dhl.1	7	527	chr6
Bola3	uc009cnh.1	6	530	chr6
Cabc1	uc007dvz.1	3	542	chr1
Chchd1	uc007skm.1	4	545	chr14
AK143407	uc007iex.1	3	548	chr11
BC050980	uc007zhi.1	7	557	chr16
AK220016	uc008wjd.1	4	569	chr5
Ndufa3	uc009evd.1	3	595	chr7
Dnahc12	uc007std.1	6	597	chr14
Retnla	uc007zjv.1	3	598	chr16
Vpreb3	uc007ftt.1	4	602	chr10
Nrn1l	uc009nem.1	3	606	chr8
Cst11	uc008mtl.1	3	606	chr2
AK144909	uc007jez.1	4	607	chr11
S100a1	uc008qct.1	3	615	chr3
Gt4-1	uc007yfz.1	4	618	chr16
Ndufs4	uc007rxm.1	4	628	chr13
Gabarapl2	uc009nnb.1	4	630	chr8
Stra13	uc007muc.1	4	636	chr11
Churc1	uc007nyq.1	4	639	chr12
Timm10	uc008kjh.1	3	642	chr2
1600002K03Rik	uc007gcf.1	3	651	chr10
Nmb	uc009ibm.1	3	657	chr7
Fcer1g	uc007dnl.1	3	658	chr1
Agrp	uc009ndh.1	4	661	chr8
BC048766	uc007axb.1	6	678	chr1
Mrps28	uc008ooq.1	4	680	chr3
4933432B09Rik	uc007wtx.1	7	685	chr15
a	uc008njz.1	6	692	chr2
Supt4h2	uc007kuj.1	3	693	chr11
Mcee	uc009hgi.1	3	696	chr7
Gal	uc008fwj.1	3	699	chr19
Lce1a1	uc008qei.1	4	708	chr3
Mrpl22	uc007jap.1	4	722	chr11
BC049716	uc009dwc.1	6	727	chr6
4930403N07Rik	uc007nvh.1	7	728	chr12
1810063B05Rik	uc009nyu.1	3	735	chr8
Ndufa8	uc008jlb.1	4	739	chr2
LOC100039672	uc008sql.1	4	743	chr4
Dynlt1	uc008agl.1	7	745	chr17
Hist1h1a	uc007puz.1	3	747	chr13
Pmch	uc007grc.1	4	748	chr10
Figla	uc009crb.1	3	759	chr6
Cox19	uc009agj.1	4	761	chr5
BC021608	uc009peo.1	7	764	chr9
Dynlt1	uc008agq.1	7	770	chr17
C230097I24Rik	uc008egj.1	3	774	chr18
Lsm4	uc009mbd.1	4	778	chr8
Ccdc42	uc007jnw.1	7	785	chr11
Ccdc23	uc008ull.1	7	789	chr4
1700028K03Rik	uc008ymk.1	4	795	chr5
Fxyd5	uc009ghq.1	3	808	chr7
Ng23	uc008cfb.1	3	835	chr17
4930481F22Rik	uc009nnq.1	7	837	chr8
Rps24	uc007sre.1	3	837	chr14
Snrpd1	uc008eaz.1	3	837	chr18
Psmg3	uc009ahg.1	3	839	chr5
mKIAA1527	uc008rhl.1	3	843	chr3
Ccdc13	uc009sea.1	7	848	chr9
EG545047	uc007tnc.1	7	851	chr14
Hddc3	uc009ian.1	3	860	chr7
Psca	uc007wfr.1	7	860	chr15
Tmem91	uc009ftl.1	7	861	chr7
Il18	uc009pju.1	3	865	chr9
EG368203	uc007gzj.1	6	876	chr10
4930408G06Rik	uc007bdb.1	7	878	chr1
AK030183	uc009thl.1	3	881	chrX
EG210155	uc009fqk.1	6	882	chr7
AK006434	uc007bwe.1	7	884	chr1
4930526H21Rik	uc009ald.1	7	886	chr5
Olfr872	uc009oif.1	4	888	chr9
Chchd2	uc008ztn.1	3	910	chr5
1110028A07Rik	uc007tzc.1	7	912	chr14
EG633640	uc007rzl.1	7	915	chr13
Tmem138	uc008gqd.1	4	918	chr19
BC018200	uc008dcj.1	3	921	chr17
K230010J24Rik	uc007wie.1	7	925	chr15
Tmem52	uc008wdo.1	4	929	chr4
Olfr39	uc009oig.1	4	936	chr9
Bik	uc007xbd.1	3	943	chr15
2610524H06Rik	uc008zau.1	3	945	chr5
Magea4	uc009tkl.1	3	948	chrX
Ccdc88c	uc007otf.1	4	949	chr12
Gm1019	uc008pqz.1	6	949	chr3
BC027703	uc009frl.1	7	950	chr7
Gm773	uc009tfz.1	3	951	chrX
Crip3	uc008csv.1	4	955	chr17
AK012661	uc007mop.1	7	957	chr11
Rpl31	uc007atf.1	3	968	chr1
Cbr2	uc007muj.1	3	971	chr11
5730437N04Rik	uc008afa.1	6	971	chr17
1110018J18Rik	uc007qyt.1	3	972	chr13
AK076789	uc008yll.1	6	976	chr5
Rpl23	uc007leu.1	3	978	chr11
1700014N06Rik	uc009ujf.1	3	982	chrX
Tm2d1	uc008tua.1	3	986	chr4
Ccdc13	uc009sdz.1	7	987	chr9
Rpp38	uc008ids.1	6	990	chr2
Npm2	uc007uot.1	6	995	chr14
AK037770	uc009ijp.1	4	998	chr7
Commd5	uc007wms.1	4	998	chr15
AK082624	uc009gpe.1	4	1000	chr7
Glipr1	uc007haj.1	3	1003	chr10
AK011997	uc009csq.1	6	1005	chr6
Faim	uc009rdt.1	3	1016	chr9
BC109180	uc008ypb.1	4	1017	chr5
Cdc42bpa	uc007dvu.1	3	1020	chr1
Tomm22	uc007wud.1	6	1024	chr15
Ccl25	uc009ktw.1	4	1031	chr8
Nat5	uc008mrx.1	4	1035	chr2
A830023I12Rik	uc008yps.1	3	1036	chr5
Gm648	uc009tgi.1	4	1040	chrX
Cmbl	uc007vki.1	4	1041	chr15
1110034G24Rik	uc008mne.1	3	1043	chr2
Gbgt1	uc008iyl.1	4	1044	chr2
4931428L18Rik	uc007anj.1	6	1049	chr1
Prdm9	uc008aor.1	3	1082	chr17
Egfl8	uc008cdb.1	4	1083	chr17
2010109K11Rik	uc007nie.1	3	1086	chr12
A630010A05Rik	uc007yhl.1	6	1096	chr16
Josd3	uc009ofp.1	3	1102	chr9
Speer2	uc007zqr.1	6	1102	chr16
Dupd1	uc007sll.1	7	1103	chr14
4931440B09Rik	uc008atv.1	4	1112	chr17
Gm719	uc009ukv.1	3	1112	chrX
Sec11a	uc009ibn.1	3	1113	chr7
AK012135	uc008edk.1	3	1114	chr18
Chic2	uc008xtw.1	4	1115	chr5
Cd209f	uc009ksy.1	3	1115	chr8
3110070M22Rik	uc007rzk.1	7	1123	chr13
AK141411	uc008nws.1	4	1127	chr2
Armc2	uc007eyi.1	7	1133	chr10
4933425L03Rik	uc007nbi.1	4	1143	chr12
Rwdd3	uc008rdq.1	3	1145	chr3
Utf1	uc009kgf.1	3	1160	chr7
Dmrtc1b	uc009tyu.1	4	1161	chrX
Uchl4	uc009qbq.1	4	1162	chr9
Car5b	uc009uvc.1	3	1167	chrX
BC049730	uc009fqj.1	6	1172	chr7
H2-Ab1	uc008ccb.1	4	1172	chr17
Pebp1	uc008zfl.1	7	1182	chr5
AK006173	uc009gdz.1	7	1184	chr7
BC043932	uc007nwk.1	4	1185	chr12
1700120B06Rik	uc009nqx.1	6	1186	chr8
Ube2j2	uc007ubh.1	4	1189	chr14
BC048731	uc009jvz.1	3	1192	chr7
4930502E18Rik	uc009tfi.1	3	1203	chrX
Clec2d	uc009efe.1	3	1206	chr6
Gm941	uc008drf.1	6	1207	chr17
Foxh1	uc007wlm.1	6	1208	chr15
Clec4n	uc009dqe.1	3	1211	chr6
Nrip2	uc009edn.1	3	1212	chr6
2900075B16Rik	uc009lmm.1	3	1220	chr8
Fbxo16	uc007ujd.1	3	1229	chr14
Gnptg	uc008bab.1	3	1234	chr17
Dnase1l2	uc008avx.1	4	1236	chr17
Gm249	uc007jdr.1	6	1239	chr11
2310033P09Rik	uc007jdl.1	3	1241	chr11
BC086318	uc008vrz.1	6	1253	chr4
Sertad3	uc009fwg.1	3	1257	chr7
Nudc	uc008vcy.1	3	1258	chr4
Cited4	uc008unl.1	4	1258	chr4
AK018435	uc007zgn.1	4	1263	chr16
Lass3	uc009hhv.1	6	1273	chr7
Cbx1	uc007lcl.1	3	1274	chr11
Spata22	uc007kan.1	4	1274	chr11
1500011B03Rik	uc008zah.1	4	1282	chr5
EG623131	uc009fsh.1	6	1293	chr7
Dnase1	uc007xzj.1	4	1296	chr16
Fcgr3	uc007dmx.1	7	1302	chr1
Hsn2	uc009dmw.1	3	1302	chr6
Zdhhc23	uc007zgp.1	3	1305	chr16
Dnajb14	uc008rmr.1	7	1305	chr3
Cd247	uc007djo.1	3	1315	chr1
Spdya	uc008dml.1	6	1323	chr17
AK014981	uc008dcq.1	6	1325	chr17
Dync2li1	uc008dsy.1	4	1327	chr17
Chac2	uc007iih.1	4	1328	chr11
AK015457	uc007vcp.1	7	1333	chr15
D730048I06Rik	uc009otn.1	3	1334	chr9
AK011498	uc009gls.1	3	1336	chr7
Ccdc44	uc007lyb.1	3	1337	chr11
Snupn	uc009ptr.1	4	1338	chr9
Ctf1	uc009jwm.1	4	1345	chr7
Auh	uc007qnd.1	3	1345	chr13
Tmprss12	uc007xqu.1	6	1349	chr15
F930017I19Rik	uc009ipv.1	4	1349	chr7
BC065397	uc009uix.1	3	1362	chrX
Pmp2	uc008oph.1	6	1364	chr3
Trim7	uc007ipd.1	3	1364	chr11
AK158300	uc007usk.1	3	1368	chr14
Tns1	uc007bli.1	3	1373	chr1
Paqr3	uc008yfq.1	4	1375	chr5
Fv1	uc008vtf.1	3	1380	chr4
Prr15	uc009bzu.1	3	1381	chr6
Adm	uc009jfj.1	3	1381	chr7
Arl4d	uc007lpq.2	3	1382	chr11
Polr3gl	uc008qnf.1	4	1387	chr3
2010315B03Rik	uc009shn.1	3	1393	chr9_random
AK018183	uc007tgj.1	3	1395	chr14
Il18bp	uc009iqd.1	3	1402	chr7
Rai12	uc007jtd.1	6	1407	chr11
Cd72	uc008spr.1	7	1408	chr4
Mfap5	uc009dpi.1	3	1410	chr6
Dusp23	uc007dqw.1	4	1417	chr1
Junb	uc009mop.1	3	1418	chr8
Mapk1ip1	uc009kfc.1	3	1420	chr7
B3gnt4	uc008znw.1	6	1423	chr5
Gm1661	uc008uih.1	7	1425	chr4
AW554918	uc008ehh.1	6	1427	chr18
BC107364	uc008qmz.1	6	1431	chr3
Vsig4	uc009tui.1	4	1432	chrX
Cd3e	uc009pez.1	3	1436	chr9
4921537P18Rik	uc009liw.1	7	1440	chr8
Hfm1	uc008ylu.1	4	1440	chr5
AK050586	uc009qtx.1	4	1444	chr9
Atp5f1	uc008qvm.1	3	1456	chr3
AU021838	uc007npq.1	3	1458	chr12
Nat2	uc009lvx.1	3	1463	chr8
EG329541	uc008nil.1	6	1463	chr2
OTTMUSG00000004461	uc008sas.1	4	1463	chr4
BC052551	uc009rul.1	3	1467	chr9
C230055K05Rik	uc008ykr.1	3	1470	chr5
Ahsg	uc007ysr.1	3	1474	chr16
Tm7sf2	uc008ggw.1	4	1479	chr19
Myg1	uc007xvi.1	4	1479	chr15
AK135132	uc009qwt.1	3	1484	chr9
Dusp28	uc007cbu.1	4	1491	chr1
Alg11	uc009lcl.1	3	1497	chr8
2310042E16Rik	uc007vmf.1	3	1500	chr15
ENSMUSG00000048936	uc008hea.1	3	1504	chr19
AK019388	uc007qtf.1	3	1509	chr13
Hemk1	uc009rle.1	4	1514	chr9
5-Mar	uc008hig.1	3	1517	chr19
Tmem134	uc008fyr.1	3	1518	chr19
Dut	uc008mcm.1	4	1524	chr2
1810047C23Rik	uc009lpp.1	4	1530	chr8
Helt	uc009lqd.1	3	1532	chr8
Ccdc106	uc009ezs.1	4	1533	chr7
Rbm17	uc008iio.1	3	1534	chr2
L3mbtl4	uc008dkk.1	3	1536	chr17
Gale	uc008vhl.1	3	1537	chr4
Hrh4	uc008edb.1	6	1537	chr18
Mterfd3	uc007gld.1	4	1538	chr10
Snx15	uc008ghm.1	3	1541	chr19
Fbxo4	uc007vcf.1	4	1547	chr15
AK009368	uc008yry.1	6	1554	chr5
Slc35a2	uc009snb.1	3	1555	chrX
Syt7	uc008gpo.1	3	1557	chr19
Oip5	uc008ltz.1	3	1557	chr2
Yars2	uc007yig.1	3	1558	chr16
Glt1d1	uc008zsd.1	7	1559	chr5
8030451K01Rik	uc008per.1	3	1560	chr3
Dnahc1	uc007sxl.1	6	1562	chr14
Gtf2e2	uc009lki.1	4	1566	chr8
Dph5	uc008rbs.1	3	1567	chr3
Ankrd58	uc009syb.1	4	1574	chrX
Vrk2	uc007igf.1	4	1578	chr11
Erich1	uc009kyx.1	4	1579	chr8
AK149094	uc007ieu.1	3	1586	chr11
Lrrc29	uc009ncr.1	4	1597	chr8
Centa2	uc007klk.1	3	1597	chr11
Med18	uc008vbi.1	3	1600	chr4
Hpdl	uc008uho.1	3	1602	chr4
Setmar	uc009dde.1	3	1611	chr6
Syt17	uc009jju.1	3	1617	chr7
Cyp2r1	uc009jid.1	4	1625	chr7
Car14	uc008qls.1	3	1625	chr3
AK039960	uc007guh.1	6	1628	chr10
Cyp2d22	uc007wzd.1	3	1630	chr15
BC016495	uc008gxu.1	3	1630	chr19
Ddx39	uc009mla.1	4	1634	chr8
0610010D20Rik	uc008hnb.1	3	1635	chr19
Pdss1	uc008inq.1	3	1635	chr2
Snrp70	uc009guw.1	3	1639	chr7
Katnal1	uc009aow.1	7	1642	chr5
D930001I22Rik	uc008nsv.1	3	1643	chr2
E030019B06Rik	uc009kfw.1	6	1647	chr7
Nob1	uc009nhr.1	3	1647	chr8
Vdac2	uc007sls.1	6	1662	chr14
mt-Nd4	uc009vfb.1	3	1667	chrM
EG382639	uc007pez.1	7	1672	chr12
1110001A07Rik	uc007kti.1	3	1673	chr11
Fbxo47	uc007lfb.1	3	1681	chr11
Nck1	uc009rex.1	4	1685	chr9
3110031B13Rik	uc007rtm.1	3	1688	chr13
AK015392	uc008nwo.1	4	1690	chr2
Leng9	uc009exd.1	3	1690	chr7
Sharpin	uc007wju.1	4	1720	chr15
Ccdc122	uc007urs.1	3	1721	chr14
Cep350	uc007dbt.1	7	1737	chr1
BC019639	uc008ziu.1	6	1738	chr5
Arntl2	uc009esj.1	3	1740	chr6
2410091C18Rik	uc008dpn.1	4	1749	chr17
Syt5	uc009exy.1	6	1750	chr7
Omd	uc007qjp.1	3	1751	chr13
As3mt	uc008huc.1	4	1751	chr19
Plscr2	uc009rao.1	3	1754	chr9
C030006K11Rik	uc007wmf.1	3	1754	chr15
Pparg	uc009dit.1	3	1762	chr6
Capn12	uc009gaf.1	3	1764	chr7
Fancl	uc007ige.1	4	1775	chr11
Bpi	uc008npw.1	7	1779	chr2
Abo	uc008iwb.1	4	1779	chr2
Wdr5b	uc007zcc.1	4	1785	chr16
Ankrd39	uc007aqo.1	3	1786	chr1
BC031434	uc008vrs.1	3	1787	chr4
Lzts1	uc009lxa.1	3	1800	chr8
A730017C20Rik	uc008ezt.1	3	1810	chr18
4933406E20Rik	uc009rqk.1	4	1810	chr9
E230008N13Rik	uc008sta.1	7	1812	chr4
BC020077	uc008tuz.1	4	1816	chr4
Magea10	uc009tko.1	3	1821	chrX
Ifitm7	uc007ygt.1	6	1823	chr16
AK046134	uc009qxt.1	3	1823	chr9
Rab21	uc007haz.1	4	1824	chr10
Ppapdc3	uc008jel.1	4	1824	chr2
2610018I03Rik	uc009qxc.1	3	1828	chr9
RP23-467J12.2-001	uc007ksn.1	3	1831	chr11
Slc25a45	uc008gfs.1	3	1833	chr19
Gemin8	uc009uwc.1	3	1836	chrX
Oxnad1	uc007syg.1	4	1839	chr14
Fus	uc009jxo.1	3	1844	chr7
Xab1	uc008wyi.1	3	1847	chr5
Gp1bb	uc007yoi.1	7	1847	chr16
Siglece	uc009gng.1	4	1849	chr7
Ccdc64	uc008zel.1	3	1853	chr5
LOC232875	uc009feg.1	3	1859	chr7
2610510H03Rik	uc008lrk.1	4	1861	chr2
Chml	uc007dtr.1	3	1866	chr1
2810408M09Rik	uc008nxu.1	3	1868	chr2
Gal3st1	uc007hub.1	3	1878	chr11
1700039E15Rik	uc009gum.1	7	1879	chr7
Sdccag10	uc007rtj.1	3	1884	chr13
Wdr79	uc007jqj.1	3	1896	chr11
Rbm45	uc008kez.1	3	1897	chr2
AA415398	uc008ump.1	3	1899	chr4
Zc3h12c	uc009plv.1	3	1900	chr9
Gluld1	uc007ank.1	6	1903	chr1
D16Ertd642e	uc007zhk.1	6	1904	chr16
Six6os1	uc007nvv.1	3	1910	chr12
NR_003523	uc007vyp.1	7	1911	chr15
Fam57b	uc009jsw.1	3	1915	chr7
Mitf	uc009dbd.1	3	1921	chr6
Lrrc29	uc009ncp.1	7	1923	chr8
Zcchc4	uc008xku.1	3	1924	chr5
Morf4l1	uc009qzw.1	7	1925	chr9
Fbxo27	uc009fzj.1	3	1928	chr7
Gm1564	uc007lsf.1	4	1929	chr11
Mmachc	uc008uhe.1	4	1930	chr4
Rnf215	uc007hui.1	3	1936	chr11
AK049248	uc009cnd.1	3	1941	chr6
Tmem170	uc009nmy.1	4	1943	chr8
Dtx3	uc007hil.1	4	1944	chr10
Slc24a5	uc008mbv.1	4	1951	chr2
Ankrd23	uc007aql.1	4	1954	chr1
Zfp69	uc008unv.1	3	1964	chr4
Apobec3	uc007wus.1	3	1967	chr15
Cdk5rap1	uc008njb.1	3	1970	chr2
Il1a	uc008mhs.1	6	1974	chr2
Gja6	uc009utt.1	3	1977	chrX
Ccdc9	uc009fhn.1	4	1979	chr7
A230079K17Rik	uc007dxl.1	6	1986	chr1
Tessp3	uc009ruv.1	6	1992	chr9
Rell2	uc008erm.1	3	1993	chr18
Pbld	uc007fju.1	4	2002	chr10
D130040H23Rik	uc009lxd.1	3	2002	chr8
2610018G03Rik	uc009tdr.1	3	2003	chrX
Senp8	uc009pym.1	3	2016	chr9
Mon1a	uc009rng.1	4	2028	chr9
B230315N10Rik	uc007gjm.1	3	2038	chr10
Pkmyt1	uc008asz.1	6	2039	chr17
AK154380	uc009nxx.1	6	2045	chr8
Taf15	uc007kpf.1	3	2049	chr11
Tect1	uc008zkx.1	4	2050	chr5
Zdhhc1	uc009ndd.1	4	2054	chr8
Cyb5d2	uc007jzj.1	4	2056	chr11
Smyd1	uc009cgi.1	6	2056	chr6
BC011426	uc008dag.1	3	2057	chr17
Prcc	uc008ptb.1	3	2060	chr3
BC024997	uc007jnv.1	6	2060	chr11
0610030E20Rik	uc009cig.1	4	2065	chr6
1110018M03Rik	uc008lmv.1	3	2069	chr2
Gm960	uc008gam.1	3	2074	chr19
Ddx55	uc008zqc.1	3	2077	chr5
AK049111	uc007vme.1	3	2079	chr15
Zcchc16	uc009umy.1	3	2088	chrX
Gm216	uc007blx.1	7	2101	chr1
BC068251	uc007eqa.1	3	2102	chr10
Tc2n	uc007oto.1	3	2110	chr12
Asb6	uc008jcx.1	3	2113	chr2
Fsd1l	uc008sxc.1	4	2114	chr4
A630050E13Rik	uc007ibu.1	3	2117	chr11
Mccc2	uc007rpz.1	3	2124	chr13
Gab3	uc009tpn.1	3	2126	chrX
5730409G15Rik	uc007ybz.1	4	2140	chr16
Ankrd13d	uc008fzr.1	3	2141	chr19
Iqcc	uc008uxs.1	6	2142	chr4
Zcwpw1	uc009adz.1	3	2145	chr5
11-Mar	uc007vjl.1	7	2146	chr15
Frat2	uc008hmj.1	7	2153	chr19
Dars	uc007clp.1	4	2154	chr1
9430070O13Rik	uc007dci.1	6	2154	chr1
A530016O06Rik	uc007nkh.1	3	2155	chr12
Nr2c2	uc009cyr.1	4	2156	chr6
Sesn3	uc009oej.1	4	2158	chr9
Acadvl	uc007jto.1	3	2158	chr11
Vamp2	uc007jpe.1	3	2164	chr11
Zfyve9	uc008ubn.1	3	2170	chr4
Lctl	uc009qbl.1	4	2171	chr9
F730015K02Rik	uc009qcg.1	3	2176	chr9
Sell	uc007dhy.1	6	2179	chr1
Gtf2a1	uc007okr.1	3	2181	chr12
H2-T24	uc008cjq.1	3	2182	chr17
AK050735	uc007zwn.1	4	2183	chr16
Mrps2	uc008iyi.1	3	2184	chr2
Slc16a4	uc008qwy.1	3	2186	chr3
Zfp109	uc009fpb.1	3	2188	chr7
Kcnip4	uc008xjw.1	6	2188	chr5
4933416C03Rik	uc007hbq.1	6	2191	chr10
2610024G14Rik	uc008xwc.1	3	2193	chr5
Zfp382	uc009gdf.1	4	2193	chr7
Ndc80	uc008dmk.1	3	2195	chr17
1700019H03Rik	uc008oka.1	7	2197	chr2
Polr3c	uc008qoa.1	4	2199	chr3
Calm3	uc009fin.1	4	2208	chr7
Agk	uc009bmn.1	3	2208	chr6
BC050196	uc009gub.1	6	2210	chr7
Ldhd	uc009nmn.1	4	2221	chr8
Ccdc25	uc007ujq.1	3	2227	chr14
Elavl3	uc009onm.1	3	2231	chr9
Rragb	uc009uqt.1	3	2233	chrX
EG625424	uc008ytg.1	7	2233	chr5
AK137099	uc008zir.1	6	2239	chr5
Gm949	uc008evy.1	4	2247	chr18
Armc7	uc007mht.1	3	2249	chr11
Zfp81	uc008byi.1	3	2253	chr17
4930529M08Rik	uc008msf.1	7	2255	chr2
Zmat2	uc008eos.1	4	2257	chr18
Anks1b	uc007gtf.1	4	2258	chr10
Pigw	uc007kqz.1	3	2258	chr11
BC048644	uc009nse.1	6	2260	chr8
F630043A04Rik	uc007udp.1	3	2260	chr14
Slc22a4	uc007ixe.1	3	2260	chr11
Odf2l	uc008rqj.1	4	2261	chr3
Pstpip2	uc008fry.1	3	2262	chr18
Atr	uc009rbo.1	4	2263	chr9
Sfrs7	uc008dqq.1	3	2268	chr17
Tcfeb	uc008cwf.1	3	2273	chr17
4921531P07Rik	uc007stc.1	6	2274	chr14
Zfp167	uc009sfh.1	4	2275	chr9
Prr14	uc009jvp.1	4	2278	chr7
Slc7a7	uc007tvw.1	6	2278	chr14
Nudt12	uc008dfc.1	3	2280	chr17
EG626359	uc009hza.1	6	2285	chr7
Prmt5	uc007twf.1	3	2291	chr14
Raph1	uc007bes.1	3	2292	chr1
Plau	uc007skx.1	3	2298	chr14
Slc3a1	uc008dtl.1	4	2305	chr17
Dnajb5	uc008sop.1	6	2309	chr4
Gm1698	uc009liy.1	6	2313	chr8
Rab11a	uc009qce.1	3	2333	chr9
Sgol1	uc008czq.1	3	2333	chr17
1110012D08Rik	uc007hoi.1	3	2335	chr10
AI481877	uc008szq.1	3	2338	chr4
Ppwd1	uc007rsz.1	3	2340	chr13
Dcdc2a	uc007pwv.1	6	2343	chr13
Pigh	uc007nzs.1	3	2351	chr12
EG237300	uc007emq.1	7	2355	chr10
Pnma1	uc007oel.1	6	2359	chr12
BC003267	uc009ktz.1	3	2361	chr8
4933408B17Rik	uc008eku.1	6	2362	chr18
Adam30	uc008qpp.1	7	2362	chr3
Rft1	uc007svn.1	3	2368	chr14
Syn2	uc009dim.1	3	2373	chr6
6430510M02Rik	uc008jnc.1	4	2384	chr2
AK013356	uc007pca.1	3	2385	chr12
Ccrl1	uc009rhi.1	3	2394	chr9
Pex19	uc007dpq.1	3	2397	chr1
Laptm5	uc008uzv.1	3	2398	chr4
Kctd20	uc008brz.1	3	2400	chr17
Casc1	uc009erc.1	7	2406	chr6
Pcid2	uc009kwv.1	4	2408	chr8
Cdyl2	uc009noi.1	3	2411	chr8
Gins3	uc009myr.1	3	2412	chr8
AK082624	uc009gpd.1	4	2418	chr7
EG624866	uc008pks.1	4	2421	chr3
Galns	uc009nti.1	3	2436	chr8
Zfp407	uc008fuq.1	3	2440	chr18
Vill	uc009sab.1	3	2440	chr9
Traf3ip1	uc007cax.1	4	2448	chr1
Qsox2	uc008iuj.1	4	2449	chr2
Zfp708	uc007rac.1	3	2450	chr13
6230424H07Rik	uc007fdf.1	4	2452	chr10
St6galnac6	uc008jgb.1	3	2457	chr2
Os9	uc007hhz.1	3	2458	chr10
BC053749	uc009get.1	4	2466	chr7
Dclre1c	uc008idz.1	3	2468	chr2
Cyb561	uc007lxr.1	3	2474	chr11
Ccdc144b	uc008ozd.1	6	2478	chr3
Rab5b	uc007hnv.1	3	2478	chr10
BC030499	uc007kiu.1	6	2482	chr11
Med12l	uc008pii.1	3	2487	chr3
Dnpep	uc007bov.1	4	2488	chr1
Tspan12	uc009bar.1	3	2490	chr6
BC023814	uc008pth.1	4	2492	chr3
Mnat1	uc007nwe.1	4	2505	chr12
Sla2	uc008nod.1	3	2508	chr2
Cdc42bpa	uc007dvs.1	3	2514	chr1
Gatad1	uc008whh.1	4	2520	chr5
Galk2	uc008mde.1	4	2520	chr2
Gm317	uc008azx.1	7	2523	chr17
Mlh1	uc009rvp.1	3	2525	chr9
Dph2	uc008ujd.1	4	2526	chr4
BC039632	uc009jxd.1	6	2531	chr7
Kcnk10	uc007oqi.1	6	2533	chr12
Slco1a5	uc009eoz.1	4	2536	chr6
Crebl2	uc009ekt.1	3	2536	chr6
Doc2a	uc009jtb.1	4	2538	chr7
Atg4d	uc009okt.1	4	2541	chr9
Lrriq1	uc007gyi.1	6	2542	chr10
B430203M17Rik	uc008hfs.1	3	2546	chr19
Srms	uc008oll.1	6	2547	chr2
A830073O21Rik	uc009hrf.1	6	2549	chr7
Cep78	uc008gwr.1	3	2549	chr19
Gpr55	uc007buq.1	3	2550	chr1
Map3k2	uc008ejd.1	3	2550	chr18
Acsm3	uc009jls.1	3	2560	chr7
Dync1i1	uc009awn.1	3	2572	chr6
4632415K11Rik	uc009nqh.1	4	2574	chr8
Pax9	uc007npi.1	7	2574	chr12
Ggtl3	uc008nkq.1	7	2580	chr2
Polh	uc008crx.1	4	2580	chr17
Nek11	uc009rhy.1	6	2581	chr9
Ccdc60	uc008zey.1	7	2582	chr5
Rel	uc007ifo.1	3	2584	chr11
AK048681	uc009pyq.1	4	2592	chr9
Arhgap22	uc007szm.1	3	2595	chr14
Slc27a6	uc008ezp.1	3	2598	chr18
Supt7l	uc008wyj.1	3	2600	chr5
Cpeb1	uc009ibw.1	3	2612	chr7
Dnahc6	uc009cjh.1	6	2613	chr6
Coq3	uc008sdj.1	3	2613	chr4
6330416L07Rik	uc008aro.1	4	2619	chr17
Pde4d	uc007rvg.1	4	2626	chr13
1110014N23Rik	uc008ghb.1	3	2631	chr19
AK019752	uc008qbk.1	6	2635	chr3
AK041893	uc007gvb.1	7	2635	chr10
Hvcn1	uc008zkw.1	4	2641	chr5
Lipt1	uc007ash.1	4	2644	chr1
Gm1082	uc009gep.1	6	2648	chr7
Slc35c1	uc008kyc.1	3	2650	chr2
5031414D18Rik	uc007uqk.1	3	2651	chr14
2310011G06Rik	uc008xzc.1	6	2654	chr5
Sesn2	uc008vbj.1	3	2655	chr4
Eif2c2	uc007wbu.1	3	2657	chr15
Rala	uc007pof.1	3	2662	chr13
Srd5a1	uc007rck.1	4	2665	chr13
Zgpat	uc008omc.1	3	2666	chr2
BC044880	uc009bzv.1	3	2669	chr6
Avpr1a	uc007hge.1	3	2671	chr10
2310005P05Rik	uc009opn.1	3	2673	chr9
Lnx1	uc008xtq.1	3	2678	chr5
Wasf3	uc009anf.1	3	2685	chr5
4632433K11Rik	uc009ezm.1	4	2691	chr7
AK161843	uc008byh.1	6	2700	chr17
9930039A11Rik	uc007jog.1	3	2701	chr11
4932442L08Rik	uc009ttj.1	3	2702	chrX
D030074E01Rik	uc008eey.1	4	2703	chr18
8430406I07Rik	uc008mqt.1	3	2707	chr2
BC027231	uc007zho.1	3	2714	chr16
Rpn2	uc008now.1	4	2716	chr2
Oit3	uc007fdr.1	4	2716	chr10
Ralgps1	uc008jhm.1	6	2738	chr2
Actr1a	uc008htm.1	6	2742	chr19
Mtif2	uc007ihd.1	4	2748	chr11
Prssl1	uc007fzu.1	3	2750	chr10
Ccdc137	uc007msu.1	3	2759	chr11
4933412E14Rik	uc009prd.1	7	2759	chr9
Ankzf1	uc007bod.1	4	2762	chr1
BC027344	uc009gcg.1	4	2764	chr7
Adam11	uc007lsi.1	7	2768	chr11
Gcs1	uc009cmn.1	3	2770	chr6
1700065D16Rik	uc009rbm.1	6	2771	chr9
Slc25a32	uc007vob.1	3	2778	chr15
Tmem117	uc007xjn.1	3	2781	chr15
Fry	uc009att.1	3	2784	chr5
Pramel1	uc008vqc.1	3	2788	chr4
Mtap7d3	uc009tgp.1	3	2795	chrX
Clcc1	uc008qzn.1	3	2806	chr3
Ddx23	uc007xne.1	3	2814	chr15
B930007M17Rik	uc008rny.1	6	2818	chr3
6030422M02Rik	uc007agz.1	4	2826	chr1
Prkaa2	uc008tyd.1	3	2832	chr4
Ccdc135	uc009mxs.1	7	2832	chr8
Rbbp5	uc007cox.1	3	2842	chr1
AK148294	uc007ott.1	4	2852	chr12
Ccdc36	uc009rpl.1	3	2868	chr9
Tmem87a	uc008lvm.1	3	2873	chr2
Mttp	uc008rmw.1	4	2878	chr3
Cog7	uc009jnz.1	4	2884	chr7
Mlxip	uc008znr.1	3	2886	chr5
4932417I16Rik	uc009nna.1	4	2887	chr8
Slc35d1	uc008txk.1	4	2893	chr4
Utp20	uc007gry.1	3	2893	chr10
9130011E15Rik	uc008hrv.1	3	2896	chr19
Dnahc1	uc007sxj.1	6	2903	chr14
BC055324	uc007dhu.1	3	2910	chr1
Clcn6	uc008vts.1	3	2910	chr4
AK042554	uc009cjk.1	6	2919	chr6
Dnajc11	uc008vyt.1	3	2924	chr4
Tube1	uc007evu.1	4	2929	chr10
Srrp	uc008sft.1	4	2939	chr4
Fip1l1	uc008xtn.1	3	2939	chr5
Srrm1	uc008vgf.1	3	2940	chr4
9930104L06Rik	uc008url.1	3	2942	chr4
2010015L04Rik	uc008wdk.1	6	2951	chr4
Slc11a2	uc007xrc.1	3	2951	chr15
Tubgcp2	uc009kgl.1	4	2960	chr7
D630044L22Rik	uc008bcw.1	3	2964	chr17
Rapgef4	uc008kbo.1	4	2982	chr2
Dpy19l4	uc008rzi.1	3	2984	chr4
Ptcd1	uc009amh.1	4	2984	chr5
Ddx31	uc008izg.1	3	2992	chr2
P2ry2	uc009inz.1	3	3000	chr7
Rad54l	uc008ugb.1	3	3004	chr4
Wdr24	uc008bcd.1	4	3004	chr17
Trpc1	uc009rbh.1	4	3012	chr9
Armetl1	uc008iej.1	4	3013	chr2
Cry1	uc007gle.1	4	3016	chr10
Kctd19	uc009ncy.1	6	3028	chr8
Dcun1d2	uc009kxg.1	3	3034	chr8
Mpv17l	uc007ygr.1	3	3036	chr16
Copb2	uc009rdm.1	3	3043	chr9
Mfsd8	uc008pbp.1	3	3051	chr3
Morc4	uc009uko.1	3	3052	chrX
Gdpd4	uc009ijx.1	6	3053	chr7
Masp2	uc008vuy.1	3	3059	chr4
Nvl	uc007dxb.1	3	3060	chr1
4930486G11Rik	uc009qvp.1	3	3061	chr9
Megf9	uc008tib.1	3	3062	chr4
4932415M13Rik	uc008czt.1	7	3063	chr17
Raf1	uc009diy.1	3	3066	chr6
Cpox	uc007zoa.1	3	3072	chr16
Repin1	uc009buv.1	4	3075	chr6
Trim52	uc007uxz.1	3	3083	chr14
Mta2	uc008gof.1	3	3087	chr19
Bysl	uc008cvq.1	4	3097	chr17
AU042671	uc008zis.1	6	3102	chr5
C330023M02Rik	uc008zjc.1	4	3105	chr5
Slc33a1	uc008pkd.1	4	3109	chr3
Strn4	uc009fif.1	4	3115	chr7
Ipo7	uc009jeu.1	3	3117	chr7
BC048403	uc007hfx.1	3	3117	chr10
4833409A17Rik	uc008hnu.1	3	3119	chr19
AK147911	uc009rhk.1	3	3121	chr9
Tnfrsf10b	uc007umv.1	3	3122	chr14
Ppp1r13l	uc009flo.1	6	3130	chr7
Exdl1	uc008ltu.1	4	3143	chr2
Micall2	uc009agw.1	3	3157	chr5
Ddx10	uc009plz.1	3	3164	chr9
Tarsl2	uc009hgs.1	3	3176	chr7
Atg4c	uc008tuu.1	6	3178	chr4
A630047E20Rik	uc008rjz.1	3	3182	chr3
Npas2	uc007atd.1	3	3186	chr1
Ccdc139	uc007ifk.1	4	3187	chr11
Mcm8	uc008mni.1	3	3194	chr2
Mei1	uc007wyc.1	3	3197	chr15
Sestd1	uc008kfx.1	3	3200	chr2
Tmem67	uc008saf.1	4	3210	chr4
Zfp446	uc009feu.1	4	3210	chr7
Xrcc2	uc008wta.1	4	3215	chr5
4922505G16Rik	uc008nou.1	7	3216	chr2
Ctcfl	uc008odi.1	3	3217	chr2
Umps	uc007zap.1	3	3219	chr16
AK028920	uc007fhr.1	4	3226	chr10
mKIAA1766	uc009jfe.1	4	3232	chr7
Kremen1	uc007hwi.1	3	3236	chr11
Emr1	uc008deu.1	3	3238	chr17
Mafb	uc008nqw.1	3	3242	chr2
Ankmy1	uc007cbt.1	7	3246	chr1
Scrn3	uc008kcm.1	3	3247	chr2
Zbtb6	uc008jms.1	3	3250	chr2
L2hgdh	uc007nsq.1	4	3252	chr12
Stk25	uc007ced.1	4	3254	chr1
2310008H04Rik	uc007yhz.1	3	3261	chr16
4631424J17Rik	uc007imu.1	3	3269	chr11
BC004022	uc009mqo.1	3	3270	chr8
Map6d1	uc007ypk.1	3	3274	chr16
BC064714	uc007qxe.1	3	3279	chr13
5830483C08Rik	uc007nav.1	3	3283	chr12
Cd2bp2	uc009jul.1	3	3284	chr7
C730034F03Rik	uc007xgw.1	4	3286	chr15
Chrdl1	uc009umf.1	3	3291	chrX
Skiv2l2	uc007rws.1	4	3309	chr13
Solh	uc008bcz.1	3	3310	chr17
Rab3b	uc008ubu.1	3	3320	chr4
Sub1	uc007vhj.1	4	3321	chr15
Senp5	uc007yya.1	3	3335	chr16
Fmo2	uc007dhb.1	3	3336	chr1
1600014C10Rik	uc009gks.1	3	3337	chr7
Aldh6a1	uc007ofk.1	3	3345	chr12
Lcp2	uc007ikv.1	4	3348	chr11
Phf14	uc009aye.1	3	3352	chr6
Fry	uc009atv.1	3	3359	chr5
Zc3h12b	uc009tub.1	3	3365	chrX
Xrn2	uc008msr.1	3	3367	chr2
Zfp790	uc009gcd.1	3	3376	chr7
Nfatc2ip	uc009jra.1	3	3388	chr7
Tsga10	uc007arz.1	6	3400	chr1
Thap2	uc007hbe.1	3	3408	chr10
BC050078	uc007jdy.1	3	3412	chr11
Mfap1a	uc008lzh.1	3	3419	chr2
Impact	uc008eda.1	3	3432	chr18
Pi4kb	uc008qhl.1	3	3433	chr3
Kif19a	uc007mfq.1	7	3433	chr11
AK030128	uc009opc.1	6	3436	chr9
Zfp398	uc009bti.1	3	3444	chr6
Net1	uc007pje.1	3	3450	chr13
Zfp202	uc009ozg.1	4	3452	chr9
Otud7a	uc009hfl.1	6	3461	chr7
Tmf1	uc009dak.1	6	3465	chr6
B430119L13Rik	uc008mnn.1	3	3475	chr2
Letm1	uc008xbi.1	4	3480	chr5
Epas1	uc008duj.1	3	3486	chr17
Zfp14	uc009gcw.1	3	3491	chr7
Fpgt	uc008ruu.1	3	3492	chr3
Slc9a2	uc007aun.1	4	3493	chr1
Pot1b	uc008dab.1	3	3499	chr17
9830163H01Rik	uc009plt.1	3	3505	chr9
Magee1	uc009uav.1	3	3516	chrX
Smyd4	uc007kdm.1	3	3517	chr11
D330012F22Rik	uc009hzu.1	3	3520	chr7
Ccdc15	uc009oum.1	4	3525	chr9
Kif6	uc008cyq.1	6	3528	chr17
Phc3	uc008ovl.1	3	3538	chr3
Nova1	uc007nmd.1	3	3538	chr12
Ap1g1	uc009njj.1	3	3541	chr8
Gm1040	uc008wuj.1	3	3542	chr5
Zfp422-rs1	uc008byf.1	4	3542	chr17
Stxbp5l	uc007zds.1	3	3566	chr16
AK147193	uc009umx.1	4	3581	chrX
Zfp689	uc009jvl.1	4	3582	chr7
Gm973	uc007bdv.1	7	3595	chr1
Mcf2	uc009thx.1	4	3611	chrX
Wdr59	uc009nmh.1	3	3618	chr8
Ehd3	uc008dnn.1	3	3622	chr17
Bub1b	uc008lse.1	4	3623	chr2
Lgr6	uc007csq.1	6	3623	chr1
Tshr	uc007okq.1	7	3623	chr12
Tnfrsf21	uc008cov.1	3	3626	chr17
Ppat	uc008xvm.1	3	3628	chr5
4932414N04Rik	uc008jxr.1	6	3643	chr2
Utp14b	uc007bqn.1	4	3646	chr1
4932415G16Rik	uc007otl.1	6	3646	chr12
Sfxn5	uc009cpj.1	3	3647	chr6
Zfp451	uc007anz.1	7	3650	chr1
Baz1b	uc008zxz.1	3	3653	chr5
Zfp248	uc009dlp.1	3	3661	chr6
Eif2c4	uc008utk.1	4	3682	chr4
Mtrr	uc007rby.1	3	3692	chr13
Zfp820	uc008ari.1	4	3695	chr17
Farp2	uc007cec.1	3	3697	chr1
AK085287	uc009sai.1	7	3703	chr9
BC038156	uc009org.1	3	3730	chr9
Oxgr1	uc007uzo.1	6	3732	chr14
BC063263	uc009gmb.1	3	3742	chr7
Nars2	uc009iiw.1	3	3753	chr7
Vps33a	uc008znz.1	3	3760	chr5
6030436E02Rik	uc008wzz.1	3	3778	chr5
Agbl2	uc008kti.1	6	3778	chr2
AK144536	uc008csy.1	7	3786	chr17
AK132299	uc009rxb.1	6	3789	chr9
Phf21b	uc007xcn.1	3	3792	chr15
AI848100	uc007dft.1	4	3793	chr1
Zfp473	uc009gqp.1	4	3805	chr7
Herc1	uc009qep.1	3	3806	chr9
5730455P16Rik	uc007klv.1	3	3810	chr11
Mid1	uc009uya.1	3	3811	chrX
1810073H04Rik	uc008heu.1	6	3828	chr19
Slc9a10	uc007ziq.1	6	3836	chr16
2310042D19Rik	uc008wgm.1	6	3842	chr4
Zfp60	uc009fxa.1	3	3863	chr7
Slc26a2	uc008fbu.1	3	3863	chr18
Pwp2	uc007fxk.1	3	3871	chr10
2900024O10Rik	uc007ria.1	3	3881	chr13
Cadm2	uc007zqn.1	7	3889	chr16
Elp4	uc008lld.1	3	3902	chr2
Nrip3	uc009jef.1	3	3913	chr7
Prkg1	uc008hep.1	4	3914	chr19
BC062650	uc008jsx.1	7	3920	chr2
AK044563	uc007sts.1	4	3937	chr14
Dennd1b	uc007cvz.1	3	3941	chr1
Acox3	uc008xdx.1	6	3956	chr5
Casc3	uc007lhp.1	3	3956	chr11
Rab3gap2	uc007dyv.1	3	3957	chr1
Cry2	uc008kxy.1	3	3960	chr2
Shoc2	uc008hxg.1	3	3965	chr19
Mkln1	uc009bgf.1	3	3968	chr6
4931406B18Rik	uc009gmw.1	7	3970	chr7
Dopey1	uc009qxg.1	4	3972	chr9
Tex16	uc009udd.1	3	3972	chrX
Ern1	uc007lyy.1	3	3976	chr11
Guf1	uc008xqm.1	3	3978	chr5
Cep76	uc008fmr.1	4	3979	chr18
5830418K08Rik	uc009oft.1	4	3984	chr9
Zfp75	uc009ohp.1	3	3988	chr9
Tmtc1	uc009eti.1	3	3990	chr6
Khsrp	uc008ddr.1	3	3997	chr17
Zfp568	uc009gct.1	3	4003	chr7
G630039H03Rik	uc007zbb.1	4	4013	chr16
Kalrn	uc007zas.1	3	4021	chr16
Zfp445	uc009sfe.1	3	4021	chr9
Vps18	uc008lto.1	3	4039	chr2
Z83815	uc007sxk.1	6	4047	chr14
A630018P17Rik	uc009uwv.1	3	4047	chrX
Atp13a4	uc007ywa.1	3	4050	chr16
2410089E03Rik	uc007vel.1	4	4056	chr15
Clcn7	uc008azv.1	3	4063	chr17
Dmrta1	uc008tol.1	3	4073	chr4
Zfp40	uc008asf.1	3	4079	chr17
Slfn5	uc007knz.1	3	4080	chr11
Lmln	uc007yzx.1	3	4111	chr16
Slc1a3	uc007vey.1	3	4129	chr15
Rsad1	uc007kza.1	3	4143	chr11
Zfp28	uc009fbi.1	4	4146	chr7
Zbtb38	uc009rcr.1	3	4158	chr9
A230067G21Rik	uc008msn.1	3	4159	chr2
BC049806	uc007bci.1	3	4160	chr1
Alg13	uc009umu.1	3	4166	chrX
2610008E11Rik	uc007fyo.1	3	4186	chr10
Rfx5	uc008qhk.1	4	4189	chr3
Tdrd9	uc007pei.1	4	4192	chr12
Fbxl5	uc008xhw.1	4	4211	chr5
A630033E08Rik	uc008asc.1	3	4212	chr17
Slc8a2	uc009fgz.1	6	4235	chr7
C530043G21Rik	uc007dcp.1	4	4238	chr1
Oxr1	uc007voz.1	4	4239	chr15
Nek1	uc009ltt.1	3	4264	chr8
4631426J05Rik	uc009kby.1	3	4265	chr7
Magi3	uc008qua.1	3	4289	chr3
BC043476	uc008arg.1	3	4313	chr17
BC021381	uc007qrq.1	3	4332	chr13
Tmem24	uc009pct.1	3	4334	chr9
Ss18l1	uc008oic.1	3	4343	chr2
Mapk9	uc007irg.1	3	4349	chr11
Cenpj	uc007ucb.1	3	4349	chr14
Magi2	uc008wnv.1	7	4359	chr5
Ssh2	uc007kgl.1	6	4368	chr11
Pde4b	uc008twj.1	3	4371	chr4
Tmco7	uc009ngl.1	3	4409	chr8
Tbc1d8	uc007atg.1	3	4423	chr1
Thada	uc008dst.1	3	4434	chr17
Plekhg1	uc007ehl.1	3	4436	chr10
Nrcam	uc007nlu.1	3	4464	chr12
mKIAA1527	uc008rhj.1	3	4470	chr3
mFLJ00251	uc009iyy.1	6	4472	chr7
Camta2	uc007jwc.1	3	4473	chr11
Rab11fip2	uc008ibn.1	4	4482	chr19
Fanca	uc009nve.1	3	4485	chr8
Msl2l1	uc009rff.1	3	4522	chr9
5830472M02Rik	uc008nte.1	3	4523	chr2
Ctdspl2	uc008lzy.1	3	4545	chr2
B230112C05Rik	uc007rnr.1	3	4549	chr13
Ccnb3	uc009slb.1	3	4554	chrX
Rasgrp4	uc009gas.1	7	4554	chr7
Ranbp6	uc008heb.1	4	4554	chr19
Wnk3	uc009upa.1	3	4570	chrX
Ankar	uc007bkt.1	6	4571	chr1
Zkscan2	uc009jps.1	3	4575	chr7
Clcn4-2	uc009fcr.1	4	4578	chr7
C030039L03Rik	uc009fwx.1	4	4590	chr7
Ttc17	uc008lgu.1	3	4591	chr2
EG545861	uc009cpe.1	6	4643	chr6
Zmym2	uc007uct.1	3	4646	chr14
Tpp2	uc007avs.1	4	4649	chr1
Efcab5	uc007kgj.1	6	4654	chr11
Pld1	uc008otv.1	3	4661	chr3
nbea	uc008pgw.1	3	4669	chr3
Ate1	uc009kaa.1	4	4693	chr7
Cps1	uc007biy.1	6	4704	chr1
Rab8b	uc009qfk.1	4	4733	chr9
3110003A22Rik	uc008rxj.1	3	4735	chr4
Sacs	uc007ufr.1	3	4752	chr14
Cngb1b	uc009myb.1	3	4753	chr8
Zdhhc21	uc008tkj.1	3	4770	chr4
4930500O05Rik	uc008sqv.1	4	4774	chr4
Herc1	uc009qeq.1	3	4781	chr9
2310040C09Rik	uc007jid.1	3	4786	chr11
Icmt	uc008wad.1	4	4796	chr4
Ptprm	uc008dka.1	3	4802	chr17
Polr3b	uc007gku.1	3	4830	chr10
Gm323	uc008cqu.1	7	4839	chr17
Saps3	uc008fwk.1	3	4841	chr19
Lrrc62	uc007wrf.1	6	4861	chr15
Gm1337	uc008lsh.1	4	4861	chr2
C330019L16Rik	uc009gmd.1	3	4868	chr7
Dnmbp	uc008hoy.1	3	4882	chr19
Kif21a	uc007xht.1	3	4898	chr15
C330019L16Rik	uc009gmc.1	3	4900	chr7
Efcbp1	uc008sbi.1	6	4902	chr4
B3galt1	uc008jxm.1	3	4963	chr2
6720456H20Rik	uc007tjo.1	3	4965	chr14
Dennd2c	uc008qsq.1	3	4974	chr3
Ints6	uc007ugp.1	4	4995	chr14
Pik3r3	uc008ugm.1	4	5004	chr4
Tppp	uc007reo.1	3	5031	chr13
AI317237	uc007xqq.1	3	5039	chr15
Pgm2l1	uc009imq.1	3	5075	chr7
Lonrf2	uc007asx.1	3	5077	chr1
Abca16	uc009jmr.1	6	5081	chr7
AK157788	uc007rno.1	3	5087	chr13
4930562D19Rik	uc007hul.1	4	5152	chr11
1700049G17Rik	uc009fxi.1	4	5158	chr7
Map3k12	uc007xwd.1	4	5158	chr15
Lrrc16	uc007pvn.1	3	5158	chr13
A530054K11Rik	uc007rbh.1	3	5179	chr13
Rasef	uc008tiw.1	7	5183	chr4
Itch	uc008nke.1	3	5186	chr2
Stk4	uc008ntt.1	3	5189	chr2
Armc2	uc007eyg.1	6	5194	chr10
Tbx22	uc009uch.1	3	5217	chrX
Clcn3	uc009ltk.1	3	5221	chr8
Abca17	uc008avk.1	6	5235	chr17
Zfp31	uc008uvd.1	4	5308	chr4
Abca15	uc009jmp.1	7	5335	chr7
Gm632	uc008omv.1	4	5372	chr2
Fbf1	uc007mkh.1	6	5373	chr11
Lin28b	uc007faa.1	3	5389	chr10
Cnksr2	uc009ush.1	3	5417	chrX
4831426I19Rik	uc007oxr.1	3	5436	chr12
Rnf152	uc007cgd.1	3	5465	chr1
Hr	uc007uoj.1	3	5481	chr14
Dgke	uc007kwd.1	3	5491	chr11
4932438A13Rik	uc008pac.1	4	5501	chr3
Zc3h11a	uc007cqr.1	3	5502	chr1
Mapk8ip3	uc008azb.1	3	5516	chr17
BC040216	uc007awy.1	6	5522	chr1
Usp47	uc009jgg.1	4	5534	chr7
Tgfbrap1	uc007avf.1	3	5538	chr1
Abcd2	uc007xhx.1	3	5540	chr15
Gbp6	uc008rot.1	3	5552	chr3
Mphosph1	uc008hgz.1	3	5563	chr19
Tbc1d5	uc008cyy.1	4	5598	chr17
Kif13b	uc007uim.1	3	5603	chr14
Tmtc2	uc007gym.1	3	5672	chr10
Sp4	uc007pif.1	3	5699	chr12
Ccbe1	uc008ffr.1	3	5742	chr18
Chd2	uc009hrc.1	3	5794	chr7
AK139070	uc008xjj.1	4	5821	chr5
Has3	uc009ngm.1	4	5912	chr8
Zfp174	uc007xyt.1	4	5942	chr16
Exph5	uc009pma.1	6	5957	chr9
Ube4a	uc009peu.1	4	5985	chr9
Zfp295	uc008adv.1	3	6011	chr16
Vps13b	uc007vmh.1	4	6030	chr15
Mrps25	uc009cyu.1	4	6065	chr6
AK087905	uc009qnb.1	3	6123	chr9
Tiam2	uc008aeq.1	3	6127	chr17
Ptprb	uc007hbv.1	3	6169	chr10
C030046E11Rik	uc008hds.1	3	6282	chr19
Dock2	uc007ikx.1	6	6291	chr11
Ppig	uc008jym.1	3	6297	chr2
Intu	uc008pbh.1	3	6353	chr3
Zfp563	uc008bya.1	3	6382	chr17
4921513D23Rik	uc007ygv.1	3	6398	chr16
mKIAA1635	uc008pit.1	3	6408	chr3
Wdr7	uc008fea.1	4	6431	chr18
Brwd3	uc009ucm.1	3	6434	chrX
Heatr5b	uc008dpc.1	3	6437	chr17
Zfp113	uc009aeq.2	3	6470	chr5
Smad5	uc007qsz.1	3	6487	chr13
Rlf	uc008uoa.1	3	6585	chr4
Zbtb34	uc008jhu.1	3	6602	chr2
Peg10	uc009avv.1	3	6628	chr6
Trpm3	uc008gzm.1	3	6742	chr19
Brip1	uc007ksf.1	3	6931	chr11
Sorl1	uc009pap.1	3	6938	chr9
Rpgrip1l	uc009msp.1	4	6969	chr8
NR_003292	uc009ttr.1	3	7005	chrX
Ptprq	uc007gzb.1	6	7058	chr10
Rad51l3	uc007knm.1	3	7061	chr11
Pole	uc008yqm.1	3	7062	chr5
BC050868	uc008oty.1	3	7108	chr3
Lrig2	uc008que.1	3	7112	chr3
E030049G20Rik	uc007ckm.1	3	7213	chr1
Ahctf1	uc007dvr.1	4	7277	chr1
Kndc1	uc009kgd.1	4	7302	chr7
Smcr8	uc007jgn.1	3	7391	chr11
Mysm1	uc008tsn.1	3	7419	chr4
Zfp142	uc007bmm.1	3	7472	chr1
AK147443	uc008zqq.1	7	7658	chr5
Fancm	uc007nrf.1	3	7775	chr12
Tmem16e	uc009hcc.1	6	7785	chr7
Magi1	uc009czj.1	3	7791	chr6
Dock8	uc008hba.1	3	7810	chr19
Sdk1	uc009ail.1	3	7960	chr5
Rab11fip1	uc009lhz.1	3	7967	chr8
Zfp650	uc008jza.1	3	8024	chr2
Pik3c2a	uc009jjg.1	3	8042	chr7
Usp9y	uc009uzo.1	3	8094	chrY
Stab2	uc007gqo.1	4	8133	chr10
Lrrk2	uc007xhz.1	3	8230	chr15
Wbp7	uc009gfg.1	3	8457	chr7
Polq	uc007zdm.1	4	8532	chr16
Slc5a3	uc007zyt.1	3	8729	chr16
Arfgef2	uc008nyr.1	4	8769	chr2
Prkcb1	uc009jou.1	3	8829	chr7
Rufy2	uc007fjn.1	4	8936	chr10
Rc3h2	uc008jmq.1	3	8965	chr2
St8sia1	uc009epv.1	3	8995	chr6
Zfp106	uc008lwc.1	3	9099	chr2
Rad54l2	uc009rko.1	3	9326	chr9
Insr	uc009krd.2	3	9355	chr8
Ubr5	uc007vno.1	4	9790	chr15
Eml5	uc007orn.1	4	10136	chr12
Celsr2	uc008qyx.1	4	10543	chr3
Pip5k3	uc007bhs.1	3	11255	chr1
Chd9	uc009msf.1	3	11515	chr8
Lyst	uc007pmj.1	3	11806	chr13
Akap9	uc008wid.1	3	12105	chr5
Eppk1	uc007wio.1	6	12325	chr15
Ush2a	uc007eaf.1	7	15889	chr1
