# Supplementary material for: Integrated transcriptome analysis of mouse spermatogenesis
Source: BMC Genomics. 2014 Jan 18;15:39. doi: 10.1186/1471-2164-15-39 (PMC3906902; doi:10.1186/1471-2164-15-39)
Supplement: Additional file 4 — Is a table listing cell type-specific gene expression (RPKM) estimates obtained from the deconvolution calculations and the cell type-specific gene expression clustering. [file 1471-2164-15-39-S4.txt]

genesymbol	chrom	UCSCid	A	B	C	D	E	cell-type_expression_cluster
Xkr4	chr1	uc007aeu.1	0.54308	0	0	0	0	A
Sox17	chr1	uc007aez.1	2.33882	0	0	4.14682	8.20732	E
Mrpl15	chr1	uc007afd.1	23.0676	0	116.168	0	19.7005	C
Lypla1	chr1	uc007afh.1	23.4556	55.7478	0	0	35.78	B
Tcea1	chr1	uc007afi.1	2.62911	6.04082	0	0	1.7704	B
Atp6v1h	chr1	uc007afn.1	35.5545	0	370.168	35.1265	0	C
Rb1cc1	chr1	uc007afr.1	11.1947	47.7619	0	122.16	0	D
Pcmtd1	chr1	uc007agb.1	12.8144	14.3928	0	0	0	B
Rrs1	chr1	uc007agk.1	13.1795	0	26.4566	5.33353	2.79577	C
3110035E14Rik	chr1	uc007agp.1	14.2856	12.6303	0	0	0	B
Mybl1	chr1	uc007agq.1	6.27004	0	174.952	41.4074	0	C
Vcpip1	chr1	uc007ags.1	28.7333	77.9354	0	18.3503	7.02584	B
AK006607	chr1	uc007agt.1	8.32623	0	32.7461	0	3.1494	C
Sgk3	chr1	uc007agv.1	16.2706	24.6183	0	0	5.61627	B
6030422M02Rik	chr1	uc007agz.1	0	0	64.0409	0	0	C
AK003573	chr1	uc007aha.1	28.2021	0	0	15.7034	0	A
4930418G15Rik	chr1	uc007ahb.1	0	0	0	38.1028	40.4076	D
Cops5	chr1	uc007ahe.1	51.4297	69.3459	0	173.691	101.757	D
Cspp1	chr1	uc007ahi.1	12.058	21.2532	37.0611	31.1706	3.30206	C
Arfgef1	chr1	uc007ahn.1	26.7921	70.8377	0	28.723	23.2018	B
Cpa6	chr1	uc007ahq.1	0	0	0	0	5.9024	E
Sulf1	chr1	uc007aid.1	9.83551	40.7109	0	0	0	B
Ncoa2	chr1	uc007aim.1	49.4887	109.465	0	0	30.7572	B
Tram1	chr1	uc007ait.1	44.1524	41.7808	0	134.971	86.0232	D
Lactb2	chr1	uc007aiu.1	9.34253	0	0	0	0	A
Terf1	chr1	uc007ajh.1	20.1086	0	83.4844	26.7128	0	C
AK015384	chr1	uc007ajk.1	0	0	0	31.0806	21.8123	D
Rpl7	chr1	uc007ajl.1	70.4444	0	0	59.8502	0	A
Rdh10	chr1	uc007ajm.1	9.2786	16.9993	0	0	10.4897	B
Stau2	chr1	uc007ajn.1	18.2469	0	0	0	2.66685	A
Ube2w	chr1	uc007ajt.1	18.2724	61.6478	0	0	13.8922	B
Tceb1	chr1	uc007ajv.1	32.1982	0	404.249	0	66.0705	C
Tmem70	chr1	uc007ajy.1	14.9014	26.0699	0	25.6557	0	B
Jph1	chr1	uc007aka.1	5.88009	0	0	0	0	A
Gdap1	chr1	uc007akc.1	0.83489	0	4.07963	0	2.08535	C
Crispld1	chr1	uc007akh.1	1.79253	0	0	0	0	A
AK205147	chr1	uc007alb.1	70.3249	0	104.529	0	0	C
Mcm3	chr1	uc007alc.1	71.8125	0	181.117	0	0	C
Paqr8	chr1	uc007ald.1	7.7963	44.9179	0	21.3011	10.5273	B
Efhc1	chr1	uc007alf.1	5.44436	0	0	326.444	239.576	D
Tram2	chr1	uc007alg.1	7.89388	0	0	7.84977	11.3077	D
Gsta3	chr1	uc007all.1	17.1454	29.2805	0	0	21.915	B
4933415F23Rik	chr1	uc007alz.1	0	0	0	292.52	286.69	D
Ogfrl1	chr1	uc007amb.1	3.09816	0	0	0	0	A
B3gat2	chr1	uc007ame.1	11.5028	20.0584	0	0	32.8392	E
Smap1	chr1	uc007amh.1	42.3439	83.4756	0	0	159.193	E
1110058L19Rik	chr1	uc007amj.1	11.7172	0	110.366	26.792	15.6666	C
4921533L14Rik	chr1	uc007aml.1	17.9638	84.6964	136.327	90.0886	0	C
Col19a1	chr1	uc007amq.1	0	0	0	0.451091	0	D
Lmbrd1	chr1	uc007amt.1	6.166	29.4555	0	0	20.1424	B
4931408C20Rik	chr1	uc007amz.1	0	0	0	0	23.1979	E
Gm597	chr1	uc007anb.1	0	0	0	10.2086	25.2096	E
Phf3	chr1	uc007ane.1	17.654	27.8553	0	19.8546	0	B
Ptp4a1	chr1	uc007ani.1	1.59182	3.53435	0	0	0.993158	B
4931428L18Rik	chr1	uc007anj.1	0	0	39.8889	27.4932	0	C
Gluld1	chr1	uc007ank.1	0	0	0	10.7789	0	D
4930521A18Rik	chr1	uc007anm.1	0	0	0	27.2101	0	D
Prim2	chr1	uc007anq.1	24.4713	53.6746	0	34.3497	0	B
Rab23	chr1	uc007anw.1	11.7417	13.9347	0	22.1854	4.33597	D
Bag2	chr1	uc007any.1	14.0309	48.3144	0	0	0	B
Zfp451	chr1	uc007anz.1	21.0465	51.015	0	42.7221	234.441	E
B230209C24Rik	chr1	uc007aoc.1	0	11.791	0	0	0	B
Dst	chr1	uc007aoi.1	31.6837	0	0	0	23.11	A
Ccdc115	chr1	uc007aoq.1	12.1591	0	139.676	0	0	C
Imp4	chr1	uc007aor.1	38.4726	0	0	42.5969	0	D
Tesp1	chr1	uc007aov.1	0	0	0	0	625.488	E
Tesp2	chr1	uc007aox.1	0	0	0	0	58.3815	E
mKIAA1112	chr1	uc007apf.1	6.33553	0	0	0	0	A
BC043098	chr1	uc007apj.1	62.5681	38.1991	0	0	0	A
Plekhb2	chr1	uc007apl.1	17.636	0	152.138	0	0	C
Hs6st1	chr1	uc007apn.1	45.2691	0	0	7.12764	0	A
Ugcgl1	chr1	uc007app.1	33.6199	69.1563	0	0	0	B
Arid5a	chr1	uc007apu.1	7.67871	0	0	2.86241	0	A
4632411B12Rik	chr1	uc007aqa.1	71.3025	0	329.572	100.59	0	C
AK132955	chr1	uc007aqb.1	2.61747	0	35.4864	0	40.4086	E
Lman2l	chr1	uc007aqd.1	10.167	23.9733	0	12.9542	0	B
Cnnm4	chr1	uc007aqg.1	10.2385	0	87.5447	20.9321	10.0523	C
Cnnm3	chr1	uc007aqj.1	21.9481	0	0	8.71092	0	A
Ankrd23	chr1	uc007aql.1	4.66645	0	28.0094	0	4.42622	C
Ankrd39	chr1	uc007aqo.1	6.45072	0	34.8647	0	5.67166	C
Sema4c	chr1	uc007aqr.1	9.01834	0	0	9.99397	0	D
1700024G10Rik	chr1	uc007aqt.1	11.304	0	132.085	289.159	255.242	D
BC050210	chr1	uc007aqv.1	11.1254	0	86.0647	254.323	209.86	D
LOC100040340	chr1	uc007aqw.1	29.6558	0	71.5394	20.5992	46.8478	C
Actr1b	chr1	uc007aqx.1	38.8165	0	0	21.7374	15.8303	A
AK016893	chr1	uc007aqy.1	0	0	0	3.05291	57.6822	E
Tmem131	chr1	uc007ard.1	39.8024	68.3229	0	35.6515	0	B
A230074B11Rik	chr1	uc007arf.1	0	0	0	11.894	55.4493	E
4921511C04Rik	chr1	uc007arg.1	0	0	0	6.04774	183.533	E
Cnga3	chr1	uc007ari.1	0	0	0	0	3.25779	E
Inpp4a	chr1	uc007arl.1	5.87504	0	17.0702	0	20.0603	E
6330578E17Rik	chr1	uc007aro.1	26.5189	47.9786	0	55.6968	0	D
Unc50	chr1	uc007arp.1	19.5823	0	197.795	16.313	16.5995	C
AK178706	chr1	uc007arr.1	6.82752	7.49315	0	0	0	B
Mgat4a	chr1	uc007art.1	2.81479	8.76665	0	0	4.79938	B
2010300C02Rik	chr1	uc007arx.1	4.06818	0	0	0	2.34581	A
Tsga10	chr1	uc007arz.1	1.45405	12.9599	109.361	101.084	56.9242	C
Lipt1	chr1	uc007ash.1	1.7599	4.78647	0	5.73873	3.29622	D
Mitd1	chr1	uc007asi.1	6.49243	10.4129	0	0	0	B
Mrpl30	chr1	uc007asj.1	30.4794	20.9664	0	21.6715	35.1511	D
Txndc9	chr1	uc007asm.1	5.17625	13.7933	0	10.2217	7.5558	B
Eif5b	chr1	uc007aso.1	22.8304	81.8721	0	0	26.4315	B
Rev1	chr1	uc007asr.1	21.8269	60.3947	0	20.984	0	B
Aff3	chr1	uc007ass.1	22.0452	0	0	0	10.813	A
Aff3	chr1	uc007asu.1	11.902	0	0	0	0	A
Lonrf2	chr1	uc007asx.1	0	14.9333	0	0	0	B
Chst10	chr1	uc007asy.1	9.47987	7.22852	0	0	0	B
Pdcl3	chr1	uc007atc.1	27.117	24.8393	0	0	0	B
Npas2	chr1	uc007atd.1	1.68431	4.8801	0	0	0	B
Tbc1d8	chr1	uc007atg.1	11.1636	48.7819	0	0	0	B
D1Bwg0212e	chr1	uc007ati.1	20.3405	0	91.2654	11.0502	14.1319	C
Rnf149	chr1	uc007atl.1	24.7484	32.503	0	0	0	B
AK133372	chr1	uc007atn.1	0	0	0	57.0504	60.3413	D
Map4k4	chr1	uc007atr.1	66.5418	55.9435	0	0	0	B
Il1r1	chr1	uc007atv.1	4.8324	19.1891	0	0	0	B
Slc9a2	chr1	uc007aun.1	0	0	46.4416	0	4.4988	C
Mfsd9	chr1	uc007auo.1	1.24499	4.08956	0	0	7.65525	E
Mrps9	chr1	uc007ava.1	29.6559	0	121.97	0	20.2307	C
Tgfbrap1	chr1	uc007avf.1	14.3879	20.8871	0	8.43135	0	B
AI597479	chr1	uc007avj.1	8.95519	23.7655	0	15.541	0	B
Fhl2	chr1	uc007avk.1	67.7362	0	56.1203	0	0	C
Nck2	chr1	uc007avo.1	20.4556	0	0	5.72392	10.4714	A
Uxs1	chr1	uc007avq.1	44.7762	62.9184	0	0	0	B
Tpp2	chr1	uc007avs.1	35.6523	94.807	0	147.424	0	D
1700029F09Rik	chr1	uc007awa.1	46.7333	0	893.563	0	0	C
Kdelc1	chr1	uc007awb.1	21.9924	12.5791	0	0	0	A
Bivm	chr1	uc007awf.1	6.42782	10.6935	0	0	0	B
Ercc5	chr1	uc007awi.1	8.10422	10.7639	15.5784	0	6.21607	C
Gulp1	chr1	uc007awo.1	5.71535	0	0	0	0	A
Col3a1	chr1	uc007awq.1	595.159	0	0	0	0	A
Col5a2	chr1	uc007awr.1	28.3237	0	0	0	0	A
Wdr75	chr1	uc007awt.1	39.4219	49.064	110.961	0	9.76876	C
Slc40a1	chr1	uc007awu.1	11.0311	0	0	0	0	A
EG212225	chr1	uc007aww.1	0	0	0	0	7.20047	E
Z83810	chr1	uc007awx.1	0	0	36.6687	60.4857	0	D
BC040216	chr1	uc007awy.1	0	0	16.1093	14.3621	0	C
AK133153	chr1	uc007awz.1	0	0	34.3296	60.9522	0	D
BC048766	chr1	uc007axb.1	0	0	0	19.5032	0	D
Slc39a10	chr1	uc007axc.1	25.0452	0	0	19.615	20.4883	D
Sdpr	chr1	uc007axk.1	18.4341	0	0	0	0	A
Obfc2a	chr1	uc007axn.1	24.0324	70.6739	0	0	39.0693	B
Myo1b	chr1	uc007axr.1	13.074	5.2516	0	0	0	A
Stat4	chr1	uc007axx.1	0	0	0	0	252.581	E
Stat1	chr1	uc007aya.1	18.1503	33.3924	0	0	0	B
Gls	chr1	uc007aye.1	14.9384	33.7594	0	0	0	B
Nab1	chr1	uc007ayh.1	19.7994	26.2094	0	0	0	B
5330401P04Rik	chr1	uc007ayk.2	7.59727	4.02428	0	0	4.54018	A
2210010L05Rik	chr1	uc007ayl.1	1.63853	0	9.06716	0	2.92892	C
Inpp1	chr1	uc007ayo.1	4.74046	0	0	3.6515	30.3558	E
Hibch	chr1	uc007ayp.1	4.77246	10.3609	0	0	4.25991	B
1700019D03Rik	chr1	uc007ayr.1	0	0	0	0	258.213	E
1700019A02Rik	chr1	uc007ayu.1	0	0	0	156.846	79.075	D
Pms1	chr1	uc007ayv.1	9.42885	0	0	0	0	A
Ormdl1	chr1	uc007ayz.1	5.27326	14.5703	0	0	0	B
Osgepl1	chr1	uc007aza.1	6.60098	12.8438	0	47.4311	0	D
Asnsd1	chr1	uc007azg.1	25.0748	53.655	0	178.156	87.7065	D
AK038423	chr1	uc007azi.1	0	0	0	51.4751	0	D
Stk17b	chr1	uc007azj.1	9.94344	27.2859	100.262	22.513	0	C
Hecw2	chr1	uc007azk.1	3.65374	0	0	0	0	A
4930511H11Rik	chr1	uc007azo.1	0	0	36.5347	0	54.9219	E
Gtf3c3	chr1	uc007azp.1	11.6167	12.5454	37.0318	16.0162	0	C
D230012E17Rik	chr1	uc007azq.1	6.58426	8.39511	0	0	0	B
Ankrd44	chr1	uc007azs.1	5.40871	7.69254	0	0	3.84381	B
Sf3b1	chr1	uc007azx.1	71.0093	93.7306	177.357	88.5627	0	C
Coq10b	chr1	uc007azz.1	11.262	28.4722	0	0	27.0074	B
Hspd1	chr1	uc007bab.1	18.6141	25.5975	0	0	0	B
Hspe1	chr1	uc007bac.1	33.3883	0	0	0	0	A
Mobkl3	chr1	uc007bad.1	12.0607	23.1432	0	0	0	B
Rftn2	chr1	uc007bag.1	6.49764	0	0	8.75522	11.4819	D
Mars2	chr1	uc007baj.1	0	14.9621	0	7.14614	0	B
Boll	chr1	uc007bam.1	0	0	323.535	111.256	0	C
AK005643	chr1	uc007baq.1	0	0	0	18.9719	113.1	E
Hsfy2	chr1	uc007bar.1	0	0	0	0.374688	150.596	E
Satb2	chr1	uc007bas.1	1.07163	0	10.5459	1.33059	0	C
AK016177	chr1	uc007bax.1	0.875388	0	26.1888	19.3042	0	C
AK006906	chr1	uc007bay.1	4.7614	0	0	15.7016	0	D
1110034B05Rik	chr1	uc007bba.1	8.20199	0	72.2192	0	0	C
9430016H08Rik	chr1	uc007bbc.1	8.31479	0	21.3472	0	6.7808	C
2810022L02Rik	chr1	uc007bbd.1	8.15433	0	0	0	0	A
Kctd18	chr1	uc007bbf.1	17.8199	0	58.1351	15.1019	0	C
Sgol2	chr1	uc007bbk.1	6.35657	34.4711	0	32.8204	0	B
Aox1	chr1	uc007bbl.1	6.29036	0	0	0	3.66412	A
Aox3	chr1	uc007bbm.1	0.452071	0	0	0	18.0166	E
Bzw1	chr1	uc007bbr.1	64.4284	78.3387	0	0	25.903	B
Clk1	chr1	uc007bbs.1	58.9776	160.68	0	0	0	B
Ppil3	chr1	uc007bbx.1	15.457	0	201.845	0	0	C
Nif3l1	chr1	uc007bcb.1	15.0888	15.1458	26.3933	0	5.69737	C
Orc2l	chr1	uc007bcd.1	14.5547	34.3126	107.338	13.1302	0	C
BC049806	chr1	uc007bci.1	4.17565	16.3412	0	0	0	B
Ndufb3	chr1	uc007bck.1	21.4837	0	72.9346	31.0271	0	C
Als2cr12	chr1	uc007bcm.1	0	0	0	177.001	43.7353	D
Cflar	chr1	uc007bcq.1	9.1778	7.42404	0	0	0	B
Casp8	chr1	uc007bct.1	9.35217	9.75372	0	0	0	B
Trak2	chr1	uc007bcu.1	15.6915	23.6328	0	0	0	B
Als2cr2	chr1	uc007bcy.1	15.1455	42.5333	0	18.4337	0	B
4930408G06Rik	chr1	uc007bdb.1	0	0	0	237.747	225.998	D
Als2cr11	chr1	uc007bdc.1	3.10399	0	0	255.844	195.789	D
Als2cr4	chr1	uc007bde.1	19.7463	0	0	32.4281	30.2058	D
Als2	chr1	uc007bdm.1	15.2106	16.2562	0	6.72032	4.37399	B
Fzd7	chr1	uc007bdu.1	14.6606	0	25.1525	0	0	C
Gm973	chr1	uc007bdv.1	0	0	19.6661	13.2463	26.1645	E
Sumo1	chr1	uc007bdx.1	13.1898	0	125.669	0	0	C
Nol5	chr1	uc007bdy.1	49.3981	82.5017	0	45.4214	0	B
Bmpr2	chr1	uc007bdz.1	34.6171	26.587	0	0	0	B
Als2cr13	chr1	uc007bea.1	16.0546	42.9371	0	35.9129	0	B
Ica1l	chr1	uc007beb.1	0	0	0	48.0308	33.4472	D
Wdr12	chr1	uc007bee.1	4.49801	12.5505	0	34.1887	20.5577	D
Carf	chr1	uc007beh.1	4.63539	18.1608	0	25.7687	0	D
Nbeal1	chr1	uc007bej.1	5.40124	18.9934	0	0	0	B
Cyp20a1	chr1	uc007ben.1	9.48226	8.08032	0	0	0	B
Abi2	chr1	uc007beq.1	13.4089	57.0984	0	0	4.3215	B
Raph1	chr1	uc007bes.1	5.66869	11.9138	0	0	0	B
AK136844	chr1	uc007bet.1	4.79087	18.8352	0	0	0	B
Pard3b	chr1	uc007bff.1	7.40273	15.8445	0	0	0	B
Nrp2	chr1	uc007bfl.1	5.72582	3.41758	0	0	1.32837	A
A430093A21Rik	chr1	uc007bfq.1	15.9671	0	29.5589	0	4.9455	C
AK017924	chr1	uc007bft.1	4.70134	0	60.4087	0	0	C
Ndufs1	chr1	uc007bfu.1	35.3137	48.1996	218.952	54.8495	18.6004	C
Eef1b2	chr1	uc007bfz.1	210.572	0	0	95.4175	0	A
4930431J08Rik	chr1	uc007bgc.1	0	31.1127	0	0	81.8537	E
Adam23	chr1	uc007bgg.1	6.24059	9.60206	0	0	0	B
Mdh1b	chr1	uc007bgj.1	0	0	0	182.94	53.6307	D
Fastkd2	chr1	uc007bgl.1	6.83879	22.081	0	14.7903	0	B
AK150559	chr1	uc007bgn.1	12.1078	0	0	0	0	A
Klf7	chr1	uc007bgo.1	12.566	0	0	0	0	A
Creb1	chr1	uc007bgr.1	14.5186	20.4518	0	0	0	B
2310038H17Rik	chr1	uc007bgu.1	4.52596	0	31.2752	0	0	C
AK013046	chr1	uc007bgw.1	0	0	0	57.5563	163.17	E
Ccnyl1	chr1	uc007bgx.1	5.87617	0	59.7216	19.2653	9.84456	C
Fzd5	chr1	uc007bgy.1	13.7571	0	0	0	0	A
9430067K14Rik	chr1	uc007bha.1	6.49633	9.65558	0	3.82631	0	B
4921521F21Rik	chr1	uc007bhc.1	120.1	72.504	0	0	117.782	A
Idh1	chr1	uc007bhn.1	70.1271	78.4602	0	0	31.2562	B
Pip5k3	chr1	uc007bhs.1	10.1951	31.5619	0	0	0	B
Mtap2	chr1	uc007bhz.1	12.8724	0	0	0	15.8861	E
BC042720	chr1	uc007bih.1	0	0	1.10423	0	2.25749	E
Rpe	chr1	uc007bil.1	8.63402	31.8897	0	0	0	B
1110028C15Rik	chr1	uc007bin.1	8.77248	0	164.392	22.7485	0	C
Acadl	chr1	uc007bir.1	28.1756	0	64.5926	0	11.0289	C
Lancl1	chr1	uc007bix.1	15.3164	0	95.6827	122.909	128.951	D
Cps1	chr1	uc007biy.1	0	0	0	2.66607	0	D
Cps1	chr1	uc007biz.1	0	2.18498	0	0	0	B
Erbb4	chr1	uc007bjb.1	5.38673	0	0	0	0	A
AK163572	chr1	uc007bjd.1	1.24891	0	0	0	0	A
Spag16	chr1	uc007bjh.1	0	0	0	112.953	55.7842	D
AK141227	chr1	uc007bjl.1	4.60078	13.3108	0	17.0599	0	D
Bard1	chr1	uc007bjm.1	12.7906	17.1263	0	12.9625	0	B
Atic	chr1	uc007bjt.1	55.0315	40.8025	0	0	0	B
Fn1	chr1	uc007bju.1	100.445	0	0	0	0	A
Mreg	chr1	uc007bkg.1	10.0786	0	36.3298	26.4592	0	C
Pecr	chr1	uc007bki.1	6.74868	9.39458	0	0	0	B
Xrcc5	chr1	uc007bkm.1	17.5374	0	112.556	14.5852	0	C
Smarcal1	chr1	uc007bks.1	18.1496	0	46.743	8.20749	7.56981	C
Ankar	chr1	uc007bkt.1	0	0	0	106.691	0	D
Igfbp2	chr1	uc007bkw.1	54.5099	0	0	0	0	A
Igfbp5	chr1	uc007bkx.1	34.3502	0	0	0	0	A
Tnp1	chr1	uc007bkz.1	0	0	0	0	4314.77	E
BC100504	chr1	uc007bla.1	0	0	0	0	467.287	E
Tns1	chr1	uc007blg.1	35.4918	0	72.4498	0	400.506	E
AK137923	chr1	uc007blh.1	6.66319	10.039	0	0	3.12562	B
Tns1	chr1	uc007bli.1	8.37173	0	31.3743	0	0	C
AK087231	chr1	uc007blj.1	2.23066	0	8.58719	0	0	C
Arpc2	chr1	uc007blo.1	165.001	261.499	0	191.345	59.5329	B
Aamp	chr1	uc007blr.1	87.7472	0	447.857	196.982	265.11	C
Pnkd	chr1	uc007blt.1	104.627	78.5564	0	34.434	0	B
Tmbim1	chr1	uc007blv.1	19.54	6.01081	0	0	4.01465	A
Gm216	chr1	uc007blx.1	0.588594	0	0	9.14411	12.7542	E
Ctdsp1	chr1	uc007blz.1	51.6917	0	0	7.69748	8.31048	A
Usp37	chr1	uc007bmd.1	26.4922	94.3049	0	0	43.5614	B
Rqcd1	chr1	uc007bmf.1	54.7764	69.0629	0	51.9884	0	B
Plcd4	chr1	uc007bmg.1	0	0	0	44.4911	125.727	E
Zfp142	chr1	uc007bmm.1	20.9479	32.5975	0	0	8.48954	B
Bcs1l	chr1	uc007bmq.1	10.9294	0	65.1581	0	0	C
Rnf25	chr1	uc007bms.1	21.9466	28.1374	0	26.2364	105.385	E
Stk36	chr1	uc007bmv.1	3.20562	0	54.8032	29.7003	113.916	E
Ttll4	chr1	uc007bmy.1	35.2805	27.8261	97.6006	24.8505	60.6941	C
Cyp27a1	chr1	uc007bna.1	25.8419	0	62.5236	0	0	C
Wnt6	chr1	uc007bne.1	31.0207	0	0	0	0	A
Ccdc108	chr1	uc007bnj.1	0	0	0	362.463	0	D
Nhej1	chr1	uc007bnn.1	3.02699	0	81.8223	16.1252	0	C
1810031K17Rik	chr1	uc007bnq.1	20.2142	0	70.1571	35.6535	20.4515	C
BC038286	chr1	uc007bnt.1	59.6125	0	196.656	158.809	93.41	C
Zfand2b	chr1	uc007bnw.1	10.3679	5.59843	0	0	5.54677	A
Abcb6	chr1	uc007bnx.1	16.7702	0	84.9686	36.8541	28.0372	C
Atg9a	chr1	uc007bob.1	20.1478	0	47.7411	99.5971	231.852	E
Ankzf1	chr1	uc007bod.1	14.3507	0	102.207	30.5643	20.1897	C
Glb1l	chr1	uc007bog.1	9.31176	0	79.155	96.1535	55.1771	D
Stk16	chr1	uc007boh.1	14.8991	0	129.505	27.6273	16.5253	C
Tuba4a	chr1	uc007bok.1	8.13522	13.3719	0	0	123.917	E
Dnajb10	chr1	uc007boo.1	12.4544	0	0	163.584	124.443	D
Dnpep	chr1	uc007bov.1	21.6426	0	280.782	78.1967	54.7695	C
Des	chr1	uc007box.1	12.8395	0	0	0	0	A
Speg	chr1	uc007boz.1	1.27553	0	0	0	0	A
Gmppa	chr1	uc007bpd.1	35.4946	0	0	54.2325	39.759	D
Accn4	chr1	uc007bpg.1	1.80917	0	10.1399	0	0	C
D1Bwg1363e	chr1	uc007bpj.1	33.6973	0	119.099	0	20.0727	C
A230078I05Rik	chr1	uc007bpm.1	3.79893	0	13.0908	0	0	C
Obsl1	chr1	uc007bpn.1	74.4783	0	0	0	0	A
Inha	chr1	uc007bps.1	487.125	0	0	152.729	0	A
Stk11ip	chr1	uc007bpt.1	22.4174	0	43.6306	9.93626	2.73896	C
Slc4a3	chr1	uc007bpv.1	15.7192	0	30.8258	0	0	C
Sgpp2	chr1	uc007bqe.1	1.56063	0	0	16.7782	0	D
Farsb	chr1	uc007bqg.1	30.2854	99.8697	0	91.2686	0	B
Acsl3	chr1	uc007bqp.1	38.7984	46.7628	0	50.0204	0	B
Utp14b	chr1	uc007bqn.1	9.6008	0	0	18.6841	0	D
Kcne4	chr1	uc007bqq.1	3.60593	0	0	0	0	A
Wdfy1	chr1	uc007bqu.1	21.393	0	0	53.1384	101.993	E
Mrpl44	chr1	uc007bqy.1	21.7998	0	58.7888	16.3093	0	C
Serpine2	chr1	uc007bqz.1	26.9361	0	0	0	0	A
Cul3	chr1	uc007brc.1	72.441	256.894	0	278.353	83.8703	D
Irs1	chr1	uc007brp.1	3.70692	0	0	0	0	A
Rhbdd1	chr1	uc007brs.1	7.45794	4.59331	0	24.188	35.6395	E
Col4a4	chr1	uc007brt.1	50.4468	41.1865	0	0	0	B
Col4a3	chr1	uc007brv.1	31.1768	47.0657	0	0	0	B
AK043693	chr1	uc007brw.1	6.56147	0	0	0	24.4416	E
5230400G24Rik	chr1	uc007brx.1	45.5397	55.2181	0	162.874	75.1273	D
Hrb	chr1	uc007bse.1	32.3521	72.2982	0	116.492	72.8803	D
Wdr69	chr1	uc007bsn.1	0	0	0	62.706	0	D
4930544G21Rik	chr1	uc007bsq.1	0	0	0	49.637	20.9175	D
5033414K04Rik	chr1	uc007bst.1	10.6659	0	0	0	0	A
Dner	chr1	uc007bsw.1	4.6675	0	0	0	0	A
Trip12	chr1	uc007bsy.1	79.7418	210.714	0	277.865	99.3218	D
Fbxo36	chr1	uc007btc.1	9.45354	0	91.8866	181.784	225.886	E
Cab39	chr1	uc007bun.1	29.8027	55.8462	0	45.272	23.3387	B
Itm2c	chr1	uc007buo.1	178.25	0	0	0	65.9699	A
Gpr55	chr1	uc007buq.1	0	27.6621	0	0	0	B
Spata3	chr1	uc007buv.1	0	0	0	0	596.486	E
Psmd1	chr1	uc007buy.1	59.1121	116.585	0	77.3513	0	B
Armc9	chr1	uc007bvg.1	5.76118	0	33.909	32.6179	15.2725	C
B3gnt7	chr1	uc007bvk.1	4.11826	0	0	0	0	A
Ncl	chr1	uc007bvl.1	76.569	95.119	0	0	0	B
NR_002851	chr1	uc007bvm.1	311.568	0	0	0	0	A
1700019O17Rik	chr1	uc007bvo.1	0	0	0	0	137.844	E
Ptma	chr1	uc007bvp.1	57.8727	0	0	0	0	A
Pde6d	chr1	uc007bvq.1	38.8607	0	270.757	155.555	65.4962	C
Cops7b	chr1	uc007bvr.1	20.5583	0	68.7036	20.5623	0	C
Dis3l2	chr1	uc007bvv.1	17.1293	0	0	13.6806	32.4032	E
AK006434	chr1	uc007bwe.1	0	0	0	12.3489	35.7432	E
Eif4e2	chr1	uc007bwk.1	45.4491	42.7711	0	90.7819	67.1344	D
Efhd1	chr1	uc007bwo.1	137.136	0	0	667.982	349.805	D
Tnrc15	chr1	uc007bwt.1	21.9359	64.5393	0	20.75	27.4331	B
Ngef	chr1	uc007bwx.1	3.4518	0	0	0	0.978852	A
Inpp5d	chr1	uc007bxc.1	2.3575	0	0	9.10675	10.6679	D
Atg16l1	chr1	uc007bxl.1	25.1417	0	80.0397	0	0	C
Sag	chr1	uc007bxs.1	0.490821	0	0	0	11.6254	E
Dgkd	chr1	uc007bxt.1	50.2927	0	303.57	51.8083	33.4189	C
Usp40	chr1	uc007bxw.1	12.2676	0	130.067	0	0	C
Ugt1a1	chr1	uc007byk.1	5.29156	14.8416	0	0	27.8036	E
Dnajb3	chr1	uc007byj.1	6.66853	0	0	234.789	621.784	E
AK133186	chr1	uc007byl.1	0	0	0	53.5284	22.8087	D
6430706D22Rik	chr1	uc007bym.1	81.951	0	178.49	61.331	0	C
A730008H23Rik	chr1	uc007byo.1	9.35702	21.0603	0	0	0	B
Trpm8	chr1	uc007byp.1	0.114617	0	0	0	4.56002	E
AK030268	chr1	uc007bys.1	0	0	0	0	7.60019	E
Arl4c	chr1	uc007byt.1	4.75924	0	0	0	4.16191	A
Sh3bp4	chr1	uc007byv.1	14.9498	0	0	4.80207	0	A
Centg2	chr1	uc007byw.1	15.4766	0	0	1.84704	6.08875	A
AK016592	chr1	uc007byz.1	0	0	0	1.76525	27.8637	E
Iqca	chr1	uc007bzf.1	0	0	0	0	14.8808	E
Iqca	chr1	uc007bzg.1	0	0	0	0	17.2313	E
Cxcr7	chr1	uc007bzh.1	14.3792	41.1181	0	0	0	B
Cops8	chr1	uc007bzi.1	60.93	45.1403	389.181	55.829	0	C
Col6a3	chr1	uc007bzj.1	46.3672	0	0	0	0	A
Lrrfip1	chr1	uc007bzs.1	4.14996	0	0	0	0	A
Rbm44	chr1	uc007bzv.1	10.7906	51.2859	0	115.917	0	D
Ramp1	chr1	uc007bzx.1	6.95988	0	0	0	0	A
Ube2f	chr1	uc007bzy.1	12.065	39.4788	0	31.9529	29.3575	D
Scly	chr1	uc007caf.1	3.05407	0	0	44.8904	12.8385	D
Ilkap	chr1	uc007cal.1	41.2788	34.6747	86.6338	0	0	C
AK006756	chr1	uc007cas.1	0	0	0	257.444	0	D
Hes6	chr1	uc007cau.1	12.3255	0	0	0	0	A
Per2	chr1	uc007cav.1	5.10173	0	0	3.58933	1.61675	A
Traf3ip1	chr1	uc007cax.1	5.08442	0	72.7848	14.3315	16.1152	C
Asb1	chr1	uc007caz.1	4.06402	0	84.8568	0	23.4461	C
Hdac4	chr1	uc007cbf.1	16.5847	0	0	6.20891	8.12052	A
Ndufa10	chr1	uc007cbh.1	49.1536	65.4329	0	44.3655	30.2163	B
AK003315	chr1	uc007cbq.1	50.7335	0	627.936	0	148.678	C
Gpc1	chr1	uc007cbs.1	11.2602	0	0	8.52792	0	A
Ankmy1	chr1	uc007cbt.1	0.379758	0	0	32.2127	29.3774	D
Dusp28	chr1	uc007cbu.1	3.4204	0	28.8577	0	5.50009	C
AK017177	chr1	uc007cbv.1	0.986675	3.79468	0	0	5.79411	E
Rnpepl1	chr1	uc007cbw.1	43.8163	25.8237	0	0	57.2569	E
Capn10	chr1	uc007cby.1	12.634	0	166.791	0	23.2574	C
Kif1a	chr1	uc007cdf.1	19.6086	0	0	0	12.1118	A
Sned1	chr1	uc007cdm.1	11.2747	4.78653	0	0	4.16804	A
Mterfd2	chr1	uc007cdo.1	15.1615	25.6611	0	11.2385	0	B
Pask	chr1	uc007cds.1	19.4696	0	85.3691	75.1465	41.637	C
Ppp1r7	chr1	uc007cdv.1	13.4668	29.7669	0	17.21	16.4129	B
Hdlbp	chr1	uc007cdy.1	86.9845	58.1814	178.596	234.042	139.056	D
Sept2	chr1	uc007cea.1	64.3779	127.954	0	74.5892	0	B
Farp2	chr1	uc007cec.1	3.07556	13.2459	0	0	0	B
Stk25	chr1	uc007ced.1	51.9199	0	353.216	92.9721	59.915	C
Bok	chr1	uc007cee.1	22.7365	0	0	0	0	A
Thap4	chr1	uc007cef.1	35.3341	0	77.5587	126.508	116.754	D
AK143968	chr1	uc007cei.1	25.0923	0	99.9552	96.7366	80.9832	D
Atg4b	chr1	uc007cej.1	23.754	31.4613	0	24.9713	0	B
Dtymk	chr1	uc007cem.1	36.9288	0	154.046	0	52.5293	C
Ing5	chr1	uc007cen.1	9.44407	0	41.4605	6.02979	2.56009	C
D2hgdh	chr1	uc007ceq.1	4.04658	0	0	4.45821	0	D
Tmem157	chr1	uc007cey.1	4.46185	0	64.8136	0	15.8435	C
Slco6b1	chr1	uc007cfe.1	0	0	0	3.95081	24.3204	E
Slco6c1	chr1	uc007cff.1	0	0	0	134.631	67.1028	D
D1Ertd622e	chr1	uc007cfh.1	7.37435	0	0	3.42881	7.30738	E
Hisppd1	chr1	uc007cfj.1	11.7737	43.827	0	17.8925	0	B
Zh2c2	chr1	uc007cfn.1	7.85209	16.7734	0	22.0921	0	D
Pam	chr1	uc007cfo.1	58.5018	0	0	0	0	A
Slco6d1	chr1	uc007cfu.1	0	0	0	49.6731	24.8222	D
C230078M14Rik	chr1	uc007cfy.1	0	0	0	0	17.6815	E
AK076805	chr1	uc007cgb.1	0	0	0	0.222062	25.4411	E
Rnf152	chr1	uc007cgd.1	1.67229	1.88729	0	0	0	B
Pign	chr1	uc007cgf.1	5.45132	31.0629	0	0	7.90202	B
2310035C23Rik	chr1	uc007cgk.1	15.2772	48.9343	0	0	0	B
Zcchc2	chr1	uc007cgq.1	9.0935	0	0	85.9414	40.6537	D
Phlpp	chr1	uc007cgv.1	6.71625	11.8238	0	0	103.211	E
Bcl2	chr1	uc007cgw.1	3.24979	0	0	0	0	A
Fvt1	chr1	uc007cgy.1	14.4307	0	0	0	0	A
Vps4b	chr1	uc007cgz.1	21.7234	57.812	0	0	0	B
Dsel	chr1	uc007chy.1	10.7641	0	0	0	0	A
Tsn	chr1	uc007cib.1	48.2011	68.0711	0	24.2875	0	B
Mki67ip	chr1	uc007cic.1	37.6208	0	259.654	0	0	C
Clasp1	chr1	uc007cif.1	27.905	28.2734	0	0	29.4793	B
AK019348	chr1	uc007cih.1	18.1981	0	0	0	0	A
Tcfcp2l1	chr1	uc007cil.1	0	11.3135	0	0	0	B
Gli2	chr1	uc007cim.1	8.5987	0	0	0	0	A
Inhbb	chr1	uc007cir.1	69.4942	0	0	0	8.30944	A
Ralb	chr1	uc007cis.1	45.9735	95.1349	0	0	0	B
Tmem185b	chr1	uc007ciu.1	26.4175	27.7628	0	20.6217	0	B
Epb4.1l5	chr1	uc007ciw.1	14.6555	76.5659	0	0	0	B
Ptpn4	chr1	uc007ciz.1	8.57015	32.9423	0	10.0492	21.2729	B
Tmem177	chr1	uc007cja.1	5.0851	0	0	8.41042	12.6354	E
Tmem37	chr1	uc007cjd.1	0	0	30.1262	0	9.78697	C
Dbi	chr1	uc007cje.1	157.839	114.984	0	0	37.0682	B
Steap3	chr1	uc007cji.1	25.823	0	0	0	0	A
Insig2	chr1	uc007cjq.1	11.5966	52.6361	0	52.9907	0	B
Ccdc93	chr1	uc007cju.1	7.14108	10.0995	0	0	14.0186	E
Htr5b	chr1	uc007cjv.1	0	0	0	2.89139	4.74157	E
Ddx18	chr1	uc007cjw.1	8.68493	0	58.7017	14.5367	0	C
Actr3	chr1	uc007cke.1	36.9814	23.9088	0	0	0	B
Slc35f5	chr1	uc007ckg.1	19.503	30.6079	0	7.51925	0	B
E030049G20Rik	chr1	uc007ckm.1	5.45467	9.81007	0	0	0	B
Mgat5	chr1	uc007ckr.1	17.1359	0	169.929	0	14.3483	C
AK015544	chr1	uc007ckt.1	20.6278	0	192.669	19.713	0	C
Ccnt2	chr1	uc007ckz.1	33.6086	65.5679	0	0	0	B
Rab3gap1	chr1	uc007clc.1	14.4058	20.6986	61.243	5.64224	0	C
Zranb3	chr1	uc007cld.1	7.9896	0	0	14.2552	0	D
R3hdm1	chr1	uc007clj.1	36.9261	107.132	0	83.4849	70.8343	B
AK037193	chr1	uc007clk.1	3.41642	5.53117	0	0	0	B
Ubxd2	chr1	uc007cll.1	34.7303	0	202.767	54.5226	29.0747	C
Mcm6	chr1	uc007cln.1	72.0279	49.9507	0	17.3342	0	B
Dars	chr1	uc007clp.1	31.7873	119.216	0	64.6681	0	B
Cxcr4	chr1	uc007clt.1	7.36542	10.6895	0	0	0	B
Thsd7b	chr1	uc007clv.1	0	0	0	0	7.79329	E
Daf2	chr1	uc007clx.1	0	0	0	47.8359	75.3655	E
Cd55	chr1	uc007cly.1	4.82308	0	0	0	17.5088	E
Zp3r	chr1	uc007cmb.1	0	0	0	0	94.1248	E
Pfkfb2	chr1	uc007cme.1	6.04404	10.4087	42.74	0	8.67907	C
Yod1	chr1	uc007cmh.1	3.46387	9.54425	21.5099	0	29.1716	E
AA986860	chr1	uc007cmi.1	1.46637	0	0	1.14663	4.51141	E
Mapkapk2	chr1	uc007cmv.1	61.2898	0	115.469	0	11.8863	C
Dyrk3	chr1	uc007cmw.1	0	0	0	73.2599	239.211	E
Lgtn	chr1	uc007cmy.1	23.1745	0	50.3958	17.545	8.06702	C
Rassf5	chr1	uc007cnd.1	10.8043	3.59945	0	0	0	A
Ikbke	chr1	uc007cnf.1	3.04661	0	0	3.41046	0	D
Srgap2	chr1	uc007cng.1	12.6648	30.1208	0	17.1242	0	B
2700049P18Rik	chr1	uc007cnk.1	2.25818	0	27.1337	0	0	C
5430435G22Rik	chr1	uc007cnp.1	31.206	0	0	0	0	A
4732466D17Rik	chr1	uc007cnt.1	7.9987	6.41312	0	0	0	B
Slc41a1	chr1	uc007cnu.1	31.3978	25.4958	0	6.85545	7.17343	B
Rab7l1	chr1	uc007cnv.1	7.47574	5.70093	0	0	0	B
Nucks1	chr1	uc007cnx.1	36.2333	43.7243	0	0	0	B
Slc45a3	chr1	uc007coa.1	3.54233	0	12.4097	0	7.01425	C
Elk4	chr1	uc007coc.1	15.3001	9.42719	0	0	0	B
Pctk3	chr1	uc007coh.1	2.08643	0	0	0	13.6422	E
Lemd1	chr1	uc007coj.1	0	0	2.23166	0	28.4939	E
Klhdc8a	chr1	uc007con.1	1.69473	0	0	0	0	A
Nuak2	chr1	uc007coo.1	18.1455	0	28.2967	0	0	C
Tmcc2	chr1	uc007cot.1	6.93138	0	0	6.22332	0	D
Ripk5	chr1	uc007cou.1	20.3315	21.0922	0	0	0	B
Rbbp5	chr1	uc007cox.1	13.2283	24.0515	0	5.58272	0	B
Tmem81	chr1	uc007coz.1	5.26619	0	0	3.84122	25.2994	E
Lrrn2	chr1	uc007cpi.1	4.26492	0	0	0	0	A
AK043359	chr1	uc007cpj.1	30.1343	73.8772	0	33.9578	0	B
Mdm4	chr1	uc007cpk.1	21.6955	55.02	0	39.7978	0	B
Pik3c2b	chr1	uc007cpr.1	6.07191	0	0	0	0.942498	A
Ppp1r15b	chr1	uc007cpt.1	42.2467	0	49.7606	6.87218	13.6018	C
Plekha6	chr1	uc007cpu.1	5.18554	8.00882	0	0	64.114	E
AK145464	chr1	uc007cpw.1	0.308619	0	0	0	21.8449	E
Ren1	chr1	uc007cqf.1	16.6416	0	0	0	0	A
Etnk2	chr1	uc007cqg.1	40.4474	0	0	0	0	A
Sox13	chr1	uc007cqk.1	22.7293	0	0	0	0	A
Snrpe	chr1	uc007cql.1	46.5977	0	102.081	25.5617	0	C
Zc3h11a	chr1	uc007cqn.1	50.5634	50.9932	0	18.5263	0	B
Zc3h11a	chr1	uc007cqr.1	22.1688	43.1357	0	0	0	B
Atp2b4	chr1	uc007cqv.1	32.7788	35.1881	0	49.561	23.3517	D
Prelp	chr1	uc007crc.1	16.3388	0	98.3595	0	0	C
Fmod	chr1	uc007crd.1	36.4104	0	0	0	0	A
Btg2	chr1	uc007cre.1	18.8081	0	0	0	0	A
Mybph	chr1	uc007cri.1	18.4155	7.23706	0	0	7.25337	A
Adora1	chr1	uc007crk.1	67.9303	59.6083	0	0	11.571	B
Ppfia4	chr1	uc007crp.1	4.18529	0	5.11731	0	2.33866	C
Tmem183a	chr1	uc007crq.1	22.7358	55.3981	0	0	20.7848	B
4933406M09Rik	chr1	uc007crt.1	0.330169	0	0	0	55.8386	E
Cyb5r1	chr1	uc007cru.1	35.2562	65.3549	0	0	14.219	B
Adipor1	chr1	uc007crx.1	143.285	150.296	0	43.5578	45.4116	B
Klhl12	chr1	uc007csa.1	19.6071	43.6967	0	0	19.1835	B
Rabif	chr1	uc007csc.1	19.4962	0	0	15.0063	20.4818	D
4931440L10Rik	chr1	uc007cse.1	0	0	8.93418	3.63329	55.7075	E
Jarid1b	chr1	uc007csh.1	85.6915	0	652.941	130.545	0	C
Ppp1r12b	chr1	uc007csn.1	7.07687	0	42.9041	0	9.77633	C
AK161046	chr1	uc007cso.1	8.18689	0	0	1.88706	0	A
Ube2t	chr1	uc007csp.1	15.1706	0	521.947	80.1634	0	C
Lgr6	chr1	uc007csq.1	0.319559	0	5.10821	4.70489	2.93407	C
Ptprv	chr1	uc007csr.1	35.1443	70.2207	0	0	0	B
Arl8a	chr1	uc007csu.1	53.1433	44.5124	0	0	11.7886	B
Rnpep	chr1	uc007csy.1	11.3481	0	0	9.57514	37.6152	E
Timm17a	chr1	uc007csz.1	32.8079	0	276.657	0	29.1209	C
Lmod1	chr1	uc007cta.1	8.64123	0	21.5433	0	0	C
Tmem58	chr1	uc007ctc.1	5.79221	0	0	0	0	A
Ipo9	chr1	uc007cte.1	32.9629	34.92	0	27.5963	0	B
BC028801	chr1	uc007ctg.1	6.94674	0	0	0	0	A
Nav1	chr1	uc007cth.1	16.8092	0	0	0	0	A
Csrp1	chr1	uc007cto.1	134.14	0	0	41.6048	0	A
AK188772	chr1	uc007ctp.1	155.999	0	0	42.294	0	A
Phlda3	chr1	uc007ctq.1	11.0665	0	0	0	0	A
Tnnt2	chr1	uc007ctx.1	7.72123	0	0	0	0	A
Pkp1	chr1	uc007cub.1	0	0	0	0	4.87736	E
Tmem9	chr1	uc007cue.1	51.6267	0	0	0	9.9205	A
Cacna1s	chr1	uc007cuf.1	0	0	0	0	0.929749	E
Kif21b	chr1	uc007cul.1	12.5686	0	0	0	19.1815	E
5730559C18Rik	chr1	uc007cuo.1	0	0	0	5.83717	19.4434	E
Camsap1l1	chr1	uc007cuq.1	14.0542	32.2284	0	8.20103	16.7069	B
Ddx59	chr1	uc007cuu.1	7.09662	0	78.9989	0	6.91777	C
Kif14	chr1	uc007cuv.1	4.11951	5.4581	0	3.72597	0	B
Zfp281	chr1	uc007cux.1	19.4182	48.8947	0	0	0	B
Ptprc	chr1	uc007cvh.1	0.842661	0	3.18062	0	0	C
Nek7	chr1	uc007cvn.1	15.007	21.2897	0	0	0	B
Lhx9	chr1	uc007cvu.1	7.62263	0	0	0	0	A
Dennd1b	chr1	uc007cvz.1	4.29892	10.7207	0	0	0	B
AK087124	chr1	uc007cwb.1	3.33042	9.52233	0	0	0	B
Crb1	chr1	uc007cwc.1	0.110372	0	0	0	2.70143	E
Zbtb41	chr1	uc007cwg.1	13.4708	16.696	0	0	0	B
Aspm	chr1	uc007cwh.1	10.7173	19.8973	0	7.77661	0	B
AK015277	chr1	uc007cwm.1	0	0	0	0	8.69248	E
Cfh	chr1	uc007cws.1	4.7234	9.50531	0	0	0	B
Cdc73	chr1	uc007cwx.1	13.3289	116.109	0	0	0	B
Glrx2	chr1	uc007cxa.1	4.45395	10.2485	0	0	14.5729	E
Trove2	chr1	uc007cxd.1	8.07869	0	0	0	0	A
Uchl5	chr1	uc007cxe.1	17.8122	39.4564	0	66.111	0	D
Rgs2	chr1	uc007cxg.1	48.1595	34.4535	0	0	0	B
Pla2g4a	chr1	uc007cxt.1	8.64379	5.88751	0	0	0	B
BC003331	chr1	uc007cxz.1	7.56648	35.1033	0	0	0	B
Tpr	chr1	uc007cyb.1	54.137	130.271	0	41.5876	0	B
Hmcn1	chr1	uc007cyj.1	4.24294	0	0	0	0	A
Ivns1abp	chr1	uc007cyn.1	85.7285	186.601	0	81.6592	0	B
1200016B10Rik	chr1	uc007cyq.1	12.5441	74.8633	0	0	0	B
1190005F20Rik	chr1	uc007cyv.1	25.7215	0	183.797	22.5801	0	C
Rnf2	chr1	uc007cyx.1	38.2087	0	389.615	0	0	C
Niban	chr1	uc007cyz.1	11.6938	0	0	15.0845	16.3791	D
Edem3	chr1	uc007czc.1	14.2024	29.493	0	0	0	B
1700025G04Rik	chr1	uc007cze.1	21.8625	23.1239	0	0	20.2558	B
5730449L18Rik	chr1	uc007czf.1	4.03356	0	24.4971	0	0	C
Rgl1	chr1	uc007czh.1	36.8959	50.9359	0	41.0069	24.5506	B
Apobec4	chr1	uc007czi.1	0	0	0	1.39889	72.031	E
Arpc5	chr1	uc007czj.1	45.9234	50.835	0	0	0	B
AK188430	chr1	uc007czl.1	34.8607	65.9627	0	0	0	B
Smg7	chr1	uc007czo.1	36.0123	68.2579	0	48.6853	53.5518	B
Lamc1	chr1	uc007czu.1	54.1764	11.8544	0	0	0	A
1700012A16Rik	chr1	uc007czx.1	5.60359	0	86.7056	413.918	76.3091	D
Dhx9	chr1	uc007czy.1	116.429	247.825	0	56.626	0	B
Npl	chr1	uc007dac.1	16.7423	23.1435	0	0	6.68038	B
Rnasel	chr1	uc007dai.1	12.1348	5.09965	0	0	0	A
AK161463	chr1	uc007dal.1	0	0	0	0	25.4046	E
Glul	chr1	uc007daq.1	124.775	164.427	0	33.9651	123.798	B
Ier5	chr1	uc007dax.1	10.2339	0	0	6.33268	7.46918	A
Mr1	chr1	uc007day.1	12.8849	0	0	0	0	A
Stx6	chr1	uc007dbb.1	37.5135	0	114.282	0	5.3423	C
BC034090	chr1	uc007dbe.1	17.6196	0	0	0	0	A
Xpr1	chr1	uc007dbf.1	17.8745	45.0941	0	23.9609	17.3769	B
Acbd6	chr1	uc007dbj.1	36.655	0	0	131.467	132.443	D
Qsox1	chr1	uc007dbp.1	40.9613	0	152.623	45.649	54.7736	C
Cep350	chr1	uc007dbs.1	14.0413	26.5865	0	48.4402	38.0874	D
Cep350	chr1	uc007dbt.1	4.90641	17.3599	0	27.4846	36.8476	E
Tor1aip1	chr1	uc007dbu.1	43.6007	66.495	0	0	270.133	E
Tor1aip2	chr1	uc007dcd.1	14.926	20.8241	0	10.4797	15.6083	B
Ifrg15	chr1	uc007dca.1	40.853	76.7377	0	0	14.0571	B
Tdrd5	chr1	uc007dcg.2	0	0	364.848	133.475	0	C
9430070O13Rik	chr1	uc007dci.1	0	0	0	67.9025	32.068	D
Soat1	chr1	uc007dcj.1	27.8179	128.761	0	0	0	B
Abl2	chr1	uc007dcl.1	14.2458	15.7239	38.499	4.21415	0	C
C530043G21Rik	chr1	uc007dcp.1	21.8639	71.6461	0	76.7874	0	D
AK008856	chr1	uc007dcs.1	25.3741	0	0	55.5917	0	D
Ralgps2	chr1	uc007dcu.1	43.5639	24.9876	0	185.303	79.2596	D
1700057K13Rik	chr1	uc007ddf.1	0	0	0	0	301.832	E
Rasal2	chr1	uc007ddg.1	10.3085	15.4449	72.2056	8.04418	20.3616	C
2810025M15Rik	chr1	uc007ddi.1	10.302	23.2396	0	122.703	101.809	D
BC026585	chr1	uc007ddj.1	11.7454	0	0	2.38945	2.77985	A
Rfwd2	chr1	uc007ddz.1	2.25558	6.4912	0	6.29554	0	B
AK034159	chr1	uc007dec.1	4.57063	0	0	0	13.2481	E
4930562F07Rik	chr1	uc007ded.1	3.81843	0	0	0	25.8536	E
Mrps14	chr1	uc007def.1	12.5738	0	55.5712	0	7.72479	C
Cacybp	chr1	uc007deg.1	48.7311	128.568	0	0	0	B
Rabgap1l	chr1	uc007dej.1	8.42664	0	192.009	0	15.4233	C
Rc3h1	chr1	uc007del.1	12.6195	40.2162	0	0	33.914	B
Zbtb37	chr1	uc007deq.1	3.50479	13.2227	0	0	3.23058	B
Gas5	chr1	uc007deu.1	37.618	0	0	0	0	A
Dars2	chr1	uc007dey.1	11.9238	0	58.2568	0	0	C
Cenpl	chr1	uc007dfe.1	3.56799	5.56683	0	5.81057	4.36376	D
Klhl20	chr1	uc007dff.1	14.764	25.8683	46.6991	5.16146	0	C
Ankrd45	chr1	uc007dfj.1	2.68848	0	51.535	39.5607	13.1593	C
AK015528	chr1	uc007dfk.1	0	0	0	2.28889	112.114	E
Prdx6	chr1	uc007dfl.1	74.1745	58.3526	0	46.4403	66.271	B
AI848100	chr1	uc007dft.1	25.441	143.65	0	82.9766	0	B
AK016179	chr1	uc007dfw.1	0	4.67423	0	8.52243	34.4917	E
Pigc	chr1	uc007dfy.1	6.4657	4.17455	9.58202	12.9658	10.552	D
Dnm3	chr1	uc007dga.1	2.33903	15.1608	0	13.9054	3.05175	B
Dnm3os	chr1	uc007dgf.1	8.48798	0	0	0	0	A
5630401D24Rik	chr1	uc007dgh.1	15.329	0	32.9969	0	3.46648	C
Vamp4	chr1	uc007dgl.1	9.02638	21.7307	0	47.1643	0	D
Myoc	chr1	uc007dgm.1	0	0	22.0822	0	0	C
Bat2d	chr1	uc007dgr.1	77.1666	96.0561	0	14.7546	0	B
Fmo1	chr1	uc007dgx.1	13.0335	12.9943	0	0	0	B
Fmo2	chr1	uc007dhb.1	3.4127	13.6377	0	0	0	B
4921528O07Rik	chr1	uc007dhg.1	0	0	0	0	30.8793	E
Prrx1	chr1	uc007dhi.1	6.51639	0	0	0	0	A
Scyl1bp1	chr1	uc007dhl.1	6.61136	17.3057	0	0	0	B
Kifap3	chr1	uc007dho.1	13.8354	0	135.321	25.8115	122.05	C
Scyl3	chr1	uc007dhq.1	15.3986	14.3074	48.3399	26.8451	10.7404	C
BC055324	chr1	uc007dhu.1	31.0844	67.0111	0	0	0	B
2810422O20Rik	chr1	uc007dhw.1	4.49574	0	0	9.59397	0	D
Sell	chr1	uc007dhy.1	0	0	0	10.6844	0	D
F5	chr1	uc007dic.1	0.664327	1.1702	0	0	8.33219	E
Slc19a2	chr1	uc007did.1	18.2344	30.8384	0	13.1644	0	B
4930455F23Rik	chr1	uc007dif.1	10.5127	0	175.483	288.139	167.977	D
Blzf1	chr1	uc007dig.1	7.33109	31.2397	0	24.2815	12.3193	B
Nme7	chr1	uc007dio.1	15.8124	46.7323	0	104.807	67.6445	D
Atp1b1	chr1	uc007dip.1	55.9152	170.234	0	0	0	B
Dpt	chr1	uc007diq.1	16.3304	0	0	0	0	A
AK016251	chr1	uc007div.1	0	0	0	4.56865	0	D
Tbx19	chr1	uc007diw.1	0	0	0	0	4.53776	E
Sft2d2	chr1	uc007dix.1	25.4761	39.2475	0	0	0	B
Tiprl	chr1	uc007diz.1	11.7907	0	0	24.3585	21.833	D
Iqwd1	chr1	uc007djb.1	24.5152	68.5707	141.938	136.331	91.5872	D
Brp44	chr1	uc007djd.1	65.0907	0	0	122.495	248.373	E
Sacy	chr1	uc007djf.1	0	0	0	41.1089	152.329	E
Mpzl1	chr1	uc007djh.1	57.3088	29.8435	234.736	0	7.4328	C
Rcsd1	chr1	uc007djj.1	12.2708	0	0	0	0	A
Creg1	chr1	uc007djm.1	11.6783	55.6944	165.387	0	21.769	C
Cd247	chr1	uc007djo.1	5.69695	17.9654	0	0	0	B
Pou2f1	chr1	uc007djz.1	15.9981	0	64.6315	0	8.7463	C
Mael	chr1	uc007dkk.1	113.321	121.556	1135.99	1460.36	1002.16	D
Tada1l	chr1	uc007dkm.1	13.8254	0	86.8449	31.9729	0	C
Pogk	chr1	uc007dkp.1	14.1431	0	48.2576	16.1632	0	C
Uck2	chr1	uc007dku.1	39.1146	0	0	75.7494	136.709	E
Tmco1	chr1	uc007dkv.1	6.49156	8.10917	56.0552	0	2.57402	C
AK212965	chr1	uc007dkw.1	10.6899	58.3465	0	0	0	B
Aldh9a1	chr1	uc007dkx.1	40.9217	30.8366	0	47.7528	47.0853	D
Mgst3	chr1	uc007dky.1	31.8156	0	0	0	24.1909	A
Lrrc52	chr1	uc007dkz.1	0	0	0	0	52.1966	E
Pbx1	chr1	uc007dle.1	20.4185	0	0	0	0	A
Nuf2	chr1	uc007dlj.1	12.739	0	149.259	76.1867	0	C
Rgs5	chr1	uc007dlm.1	15.0395	13.9398	0	0	0	B
Rgs4	chr1	uc007dln.1	2.6923	0	10.1759	0	0	C
Hsd17b7	chr1	uc007dlp.1	8.33684	7.33645	0	0	0	B
AK028767	chr1	uc007dlt.1	13.7073	0	0	0	0	A
Ddr2	chr1	uc007dlu.1	12.3518	0	0	2.54381	0	A
Uap1	chr1	uc007dlw.1	17.5296	0	192.771	0	0	C
Uhmk1	chr1	uc007dma.1	12.1851	16.5029	0	0	6.01178	B
1700015E13Rik	chr1	uc007dmd.1	0	0	0	0	379.745	E
Olfml2b	chr1	uc007dmi.1	48.1206	37.2505	0	0	0	B
Atf6	chr1	uc007dmj.1	11.0337	34.0368	0	0	6.64275	B
Dusp12	chr1	uc007dml.1	13.2673	0	57.3798	0	0	C
Fcgr2b	chr1	uc007dms.1	3.59575	0	0	0	7.40531	E
Fcgr3	chr1	uc007dmx.1	3.90052	0	0	41.6611	72.3849	E
1700009P17Rik	chr1	uc007dna.1	0	0	0	127.675	391.974	E
Sdhc	chr1	uc007dnb.1	85.0222	0	470.273	46.3513	27.9653	C
Pcp4l1	chr1	uc009uzy.1	19.536	28.4102	0	0	0	B
Tomm40l	chr1	uc007dnj.1	6.05606	0	19.5591	0	3.52876	C
Fcer1g	chr1	uc007dnl.1	16.723	0	68.1725	0	0	C
Ndufs2	chr1	uc007dnm.1	76.4186	0	240.152	105.272	87.1359	C
B4galt3	chr1	uc007dnp.1	26.2767	0	85.5756	0	7.15759	C
Ppox	chr1	uc007dns.1	17.4817	0	18.644	0	0	C
Usp21	chr1	uc007dnt.1	27.9532	19.9286	0	45.6596	16.0606	D
Ufc1	chr1	uc007dnw.1	33.6214	0	163.797	0	37.0957	C
Dedd	chr1	uc007dnx.1	35.0002	0	0	104.008	137.486	E
Nit1	chr1	uc007doa.1	19.0937	0	84.7623	70.0795	44.3936	C
Pfdn2	chr1	uc007doc.1	53.1148	0	332.424	0	0	C
Klhdc9	chr1	uc007dod.1	4.16375	0	0	15.8789	0	D
Pvrl4	chr1	uc007dof.1	0	0	0	0	5.65023	E
Arhgap30	chr1	uc007doh.1	0.990658	0	0	1.91481	8.17847	E
Usf1	chr1	uc007dol.1	30.7229	0	35.6249	0	5.35638	C
F11r	chr1	uc007doo.1	89.3253	49.5075	0	0	0	A
Slamf7	chr1	uc007dox.1	0	0	0	12.96	19.9183	E
Vangl2	chr1	uc007dpi.1	3.93931	0	0	0	1.66565	A
Ncstn	chr1	uc007dpk.1	69.0271	95.9565	0	42.7005	29.4166	B
Copa	chr1	uc007dpn.1	93.1944	209.32	0	109.394	0	B
Pex19	chr1	uc007dpq.1	62.538	0	161.097	32.1363	0	C
Wdr42a	chr1	uc007dpw.1	47.7699	0	237.842	62.9657	51.5923	C
Pea15a	chr1	uc007dpy.1	65.6053	33.3331	0	16.1501	10.4408	A
Casq1	chr1	uc007dqa.1	1.3103	0	0	0	8.83498	E
Igsf8	chr1	uc007dqe.1	24.9692	0	47.7642	0	19.3266	C
Atp1a2	chr1	uc007dqc.1	16.8617	9.42562	0	0	20.6017	E
Kcnj9	chr1	uc007dqg.1	0	0	0	21.9074	34.2659	E
Pigm	chr1	uc007dqk.1	7.49267	16.3527	0	0	11.5147	B
Igsf9	chr1	uc007dqo.1	5.2666	0	0	0	20.2163	E
Tagln2	chr1	uc007dqp.1	47.4506	0	0	0	0	A
Ccdc19	chr1	uc007dqq.1	0	0	0	58.736	158.239	E
Cadm3	chr1	uc007dri.1	3.45896	0	0	0	0	A
Ifi204	chr1	uc007drv.1	11.0334	0	0	0	0	A
Spna1	chr1	uc007dsw.1	0	0	0	0	5.99169	E
Grem2	chr1	uc007dtf.1	6.3376	0	0	0	0	A
Fh1	chr1	uc007dtn.1	44.1024	0	114.436	0	20.4131	C
Opn3	chr1	uc007dtq.1	5.19404	0	31.3306	0	9.64394	C
Chml	chr1	uc007dtr.1	6.56456	22.0109	0	0	3.19032	B
4930511H01Rik	chr1	uc007dts.1	0	0	0	0	52.7732	E
AK015753	chr1	uc007dtt.1	0	0	0	0	127.486	E
Exo1	chr1	uc007dtu.1	17.7172	19.2319	0	7.5388	3.22752	B
Cep170	chr1	uc007due.1	14.7702	29.9341	52.3203	14.0824	21.1523	C
Sdccag8	chr1	uc007duj.1	4.32383	10.3212	0	18.9162	12.3914	D
Akt3	chr1	uc007duk.1	15.4362	47.4627	0	0	5.23131	B
Zfp238	chr1	uc007dun.1	21.8531	60.2477	0	52.2237	0	B
1700016C15Rik	chr1	uc007dur.1	0	0	0	0	139.26	E
Adss	chr1	uc007dut.1	26.361	97.57	0	72.7643	0	B
EG545391	chr1	uc007duv.1	0	0	0	19.0217	0	D
5830417C01Rik	chr1	uc007dux.1	10.774	33.0609	0	0	0	B
AK046316	chr1	uc007duy.1	0.943582	0	18.7703	0	0	C
2310005N03Rik	chr1	uc007duz.1	0	159.783	0	0	0	B
BC033430	chr1	uc007dva.1	42.2982	102.451	0	0	0	B
AK080656	chr1	uc007dvc.1	41.5867	102.603	0	32.9561	0	B
Hnrnpu	chr1	uc007dvd.1	227.16	295.858	473.018	217.888	123.385	C
Efcab2	chr1	uc007dve.1	2.43062	0	140.418	54.8689	0	C
Smyd3	chr1	uc007dvj.1	5.82412	0	21.4579	0	0	C
Tfb2m	chr1	uc007dvl.1	1.11964	0	12.7921	0	0	C
9630058J23Rik	chr1	uc007dvo.1	10.3724	26.4315	0	17.3916	15.4866	B
Sccpdh	chr1	uc007dvp.1	30.5794	0	260.764	375.697	160.752	D
Ahctf1	chr1	uc007dvr.1	29.0108	97.3533	0	87.8044	53.8348	D
Cdc42bpa	chr1	uc007dvs.1	17.0315	67.4386	0	0	0	B
Cdc42bpa	chr1	uc007dvu.1	23.6281	90.2725	0	0	0	B
Cdc42bpa	chr1	uc007dvw.1	23.7869	32.2354	0	9.89578	0	B
Cabc1	chr1	uc007dvy.1	14.3057	21.4784	0	0	8.15829	B
Cabc1	chr1	uc007dvz.1	11.415	12.1038	0	0	0	B
Psen2	chr1	uc007dwc.1	8.0487	0	22.1738	0	5.02644	C
Itpkb	chr1	uc007dwg.1	37.7365	0	96.9009	0	9.37381	C
Parp1	chr1	uc007dwi.1	129.488	0	235.95	66.2927	26.6614	C
Lin9	chr1	uc007dwm.2	0	0	214.184	0	0	C
Acbd3	chr1	uc007dwq.1	19.5559	66.0792	0	0	19.9712	B
H3f3a	chr1	uc007dwr.1	35.0822	0	0	0	31.8454	A
BC031781	chr1	uc007dwt.1	14.4741	14.5074	29.3482	2.20449	6.57234	C
Pycr2	chr1	uc007dwv.1	15.913	0	37.997	0	13.1193	C
Tmem63a	chr1	uc007dwx.1	9.74335	9.19629	0	0	2.08236	B
Ephx1	chr1	uc007dwz.1	17.948	32.3446	0	0	188.497	E
Nvl	chr1	uc007dxb.1	20.0134	34.9499	0	20.2924	0	B
Cnih4	chr1	uc007dxe.1	0	151.999	0	0	0	B
Wdr26	chr1	uc007dxf.1	51.8014	143.65	0	56.1185	35.4802	B
AK139544	chr1	uc007dxj.1	0	0	0	19.0966	0	D
A230079K17Rik	chr1	uc007dxl.1	0.606206	0	0	89.371	13.4996	D
AK133142	chr1	uc007dxm.1	5.22332	0	0	78.189	0	D
Lbr	chr1	uc007dxo.1	26.5768	0	162.301	16.3386	0	C
Enah	chr1	uc007dxq.1	55.6289	46.9488	0	0	39.698	B
Srp9	chr1	uc007dxu.1	8.47002	0	195.384	0	38.6063	C
Degs1	chr1	uc007dxw.1	35.5446	0	200.058	0	0	C
AK047804	chr1	uc007dxy.1	0	0	0	4.50489	3.92345	D
Fbxo28	chr1	uc007dyb.1	11.91	29.074	0	11.8133	0	B
Trp53bp2	chr1	uc007dyc.1	16.2816	22.8126	0	0	0	B
Capn2	chr1	uc007dye.1	19.124	0	0	7.95427	0	A
AK039110	chr1	uc007dyg.1	1.71347	0	0	9.29075	6.87543	D
4922505E12Rik	chr1	uc007dyj.1	0	0	0	0	154.268	E
Susd4	chr1	uc007dyk.1	12.0248	0	0	0	0	A
Tlr5	chr1	uc007dyl.1	1.15576	0	0	0	0	A
Dusp10	chr1	uc007dym.1	3.95231	0	0	0	18.9163	E
Mosc2	chr1	uc007dyq.1	31.6204	0	0	11.1705	15.1615	A
C130074G19Rik	chr1	uc007dys.1	10.4325	0	0	0	16.74	E
Mark1	chr1	uc007dyt.1	8.02149	0	0	7.23293	0	D
Rab3gap2	chr1	uc007dyv.1	26.8599	35.7628	0	24.7263	0	B
Iars2	chr1	uc007dyz.1	38.0023	29.3842	74.2526	21.2838	0	C
Bpnt1	chr1	uc007dzc.1	13.6661	0	94.1133	10.5662	0	C
Eprs	chr1	uc007dzg.1	56.7246	97.7984	0	56.2139	0	B
Lyplal1	chr1	uc007dzm.1	9.4648	30.1208	0	0	0	B
Tgfb2	chr1	uc007dzo.1	6.69217	0	0	0	0	A
Rrp15	chr1	uc007dzq.1	23.1785	0	0	21.1749	0	D
D1Pas1	chr1	uc007dzs.1	5.99006	0	268.058	148.368	62.4718	C
Spata17	chr1	uc007dzt.1	0	0	0	62.435	78.5052	E
AK005744	chr1	uc007dzu.1	0	0	1.67596	0	19.6602	E
Gpatch2	chr1	uc007dzy.1	11.317	8.55694	19.9949	47.3091	24.9402	D
BC072557	chr1	uc007dzz.1	4.11697	0	0	15.2657	0	D
Ush2a	chr1	uc007eaf.1	0.200298	0	0	3.73313	3.985	D
Kctd3	chr1	uc007eai.1	20.1213	0	117.258	0	0	C
Kcnk2	chr1	uc007eal.1	1.13539	0	0	3.80328	4.47357	D
Cenpf	chr1	uc007eao.1	23.8613	53.3306	0	25.5152	0	B
Ptpn14	chr1	uc007eau.1	6.86651	0	0	0	1.37786	A
Smyd2	chr1	uc007eax.1	41.9281	0	121.307	0	0	C
Prox1	chr1	uc007ebb.1	0	1.25691	0	0	6.98173	E
Rps6kc1	chr1	uc007ebh.1	6.22029	0	0	5.0478	2.67741	D
Angel2	chr1	uc007ebm.1	26.1958	33.8296	157.965	35.0307	0	C
Vash2	chr1	uc007ebs.1	2.70132	0	0	0	88.1439	E
Flvcr1	chr1	uc007ebv.1	1.54818	3.30376	0	2.57405	1.81365	B
AK006255	chr1	uc007ebw.1	0	0	0	1.8087	189.522	E
Tatdn3	chr1	uc007eby.1	4.71225	7.51449	0	37.3013	8.17898	D
Nsl1	chr1	uc007ecb.1	4.90127	0	25.8836	0	0	C
Nenf	chr1	uc007ecg.1	94.6707	0	0	0	20.7957	A
2310028N02Rik	chr1	uc007ech.1	49.9732	31.4386	0	0	11.6377	B
Ppp2r5a	chr1	uc007eci.1	8.44956	6.82676	0	0	7.05385	B
Dtl	chr1	uc007eck.1	17.3514	14.0847	216.43	25.5212	6.84856	C
Ints7	chr1	uc007ecp.1	35.5174	0	214.235	0	17.3878	C
Lpgat1	chr1	uc007ect.1	12.046	0	0	68.7887	0	D
Nek2	chr1	uc007ecx.1	20.8889	0	270.4	224.699	74.6086	C
AK076925	chr1	uc007ecz.1	1.60541	0	0	0	21.7555	E
AK137370	chr1	uc007edb.1	3.53222	0	6.06338	0	9.75775	E
Slc30a1	chr1	uc007edc.1	17.4646	29.481	0	0	14.3438	B
Traf5	chr1	uc007edf.1	4.37061	0	3.94159	0	1.77712	C
Rcor3	chr1	uc007edh.1	16.6702	0	0	66.0979	50.9086	D
Sertad4	chr1	uc007eds.1	25.671	0	0	0	0	A
Syt14	chr1	uc007edu.1	7.66863	5.23691	0	0	0	B
AA408296	chr1	uc007edw.1	6.08358	16.7324	0	3.833	0	B
Irf6	chr1	uc007edy.1	2.13783	0	0	0	9.36269	E
A130010J15Rik	chr1	uc007eeb.1	3.4397	5.68099	0	0	5.11204	B
Lamb3	chr1	uc007eek.1	0.257015	0	0	0	3.404	E
G0s2	chr1	uc007eei.1	9.618	0	0	0	0	A
Camk1g	chr1	uc007eel.1	1.19911	0	0	0	5.0462	E
Plxna2	chr1	uc007een.1	1.94161	0	0	5.25947	10.6296	E
Cd34	chr1	uc007eeq.1	78.3965	42.951	0	0	0	A
AK045637	chr1	uc007eer.1	0.662689	2.58595	0	0	2.48714	B
Cd46	chr1	uc007eet.1	1.41564	0	0	0	14.3284	E
Crry	chr1	uc007eew.1	17.5536	0	0	0	0	A
Cnksr3	chr10	uc007efb.1	18.2376	20.8423	0	0	5.2716	B
Rgs17	chr10	uc007egg.1	8.14867	0	0	0	0	A
Mtrf1l	chr10	uc007egi.1	5.64808	8.89232	0	0	0	B
Fbxo5	chr10	uc007egj.1	16.2241	6.49894	0	0	0	A
Syne1	chr10	uc007egq.1	4.60253	0	7.37345	0	1.47864	C
Esr1	chr10	uc007egv.1	9.78141	0	0	0	3.72384	A
1700052N19Rik	chr10	uc007egy.1	0	0	432.837	159.774	0	C
Rmnd1	chr10	uc007ehd.1	3.74233	6.58467	0	0	28.0148	E
Zbtb2	chr10	uc007ehf.1	8.807	0	0	4.58726	0	A
Akap12	chr10	uc007ehi.1	73.4245	142.42	0	85.3966	667.444	E
Mthfd1l	chr10	uc007ehj.1	7.24064	0	0	3.70967	0	A
Plekhg1	chr10	uc007ehl.1	20.0971	28.3067	0	0	4.6744	B
Lrp11	chr10	uc007ehw.1	1.41114	0	20.0672	0	3.46077	C
Pcmt1	chr10	uc007ehx.1	18.6759	0	185.558	106.501	106.49	C
BC018310	chr10	uc007eib.1	1.71367	0	40.1261	13.3705	31.3495	C
Nup43	chr10	uc007eid.1	20.39	26.7697	0	14.5385	12.5015	B
Lats1	chr10	uc007eig.1	25.6931	35.5121	0	0	16.6073	B
AK047022	chr10	uc007eih.1	19.262	45.5498	0	0	0	B
Katna1	chr10	uc007eii.1	14.769	23.1663	0	16.7204	0	B
BC013529	chr10	uc007eij.1	25.7321	51.74	0	0	16.6586	B
Ppil4	chr10	uc007eip.1	14.354	52.7978	67.231	11.5918	0	C
Map3k7ip2	chr10	uc007eir.1	54.1419	91.5212	0	19.7127	0	B
Ust	chr10	uc007eit.1	4.46367	0	0	2.89828	0	A
Sash1	chr10	uc007eiu.1	14.2984	12.2878	0	0	3.91649	B
Stxbp5	chr10	uc007ejb.1	7.55696	13.9188	0	11.7075	0	B
AK016412	chr10	uc007ejd.1	0	0	15.9864	20.3011	0	D
9130014G24Rik	chr10	uc007eje.1	0	0	16.951	8.60965	57.9825	E
9130014G24Rik	chr10	uc007ejf.1	0	0	7.3694	2.86696	22.9199	E
Grm1	chr10	uc007eji.1	0	0	0	0.533703	7.18867	E
AK019790	chr10	uc007ejm.1	0	0	0	80.8625	72.994	D
Shprh	chr10	uc007ejq.1	10.235	36.9172	0	0	0	B
Fbxo30	chr10	uc007ejt.1	7.85237	36.8172	0	61.1613	68.6174	D
Utrn	chr10	uc007ejw.1	17.426	17.7377	0	0	0	B
Sf3b5	chr10	uc007eki.1	52.3324	0	0	63.4487	0	D
Plagl1	chr10	uc007ekj.1	12.3801	0	0	0	0	A
Ltv1	chr10	uc007ekp.1	28.1728	90.6827	0	35.766	0	B
Phactr2	chr10	uc007ekq.1	21.7094	32.0134	0	0	0	B
Fuca2	chr10	uc007ekw.1	8.34886	18.3313	0	0	9.40399	B
Pex3	chr10	uc007eky.1	18.4115	0	110.322	31.3107	80.685	C
Deadc1	chr10	uc007ela.1	6.15998	0	0	0	15.4674	E
Hivep2	chr10	uc007eli.1	7.73723	4.75856	0	0	0	B
Vta1	chr10	uc007ell.1	32.0109	0	67.7438	0	9.94912	C
Nmbr	chr10	uc007elp.1	0	0	15.0651	15.813	0	C
Cited2	chr10	uc007elt.1	118.267	39.9082	0	0	18.9559	A
Heca	chr10	uc007elw.1	15.4009	21.995	0	9.48228	6.03784	B
3110003A17Rik	chr10	uc007ely.1	25.7858	0	64.5299	0	0	C
Reps1	chr10	uc007emc.1	41.5752	117.813	0	47.0411	28.1786	B
Ccdc28a	chr10	uc007eme.1	10.0798	0	78.6066	0	84.3949	C
Nhsl1	chr10	uc007emi.1	33.4013	12.8889	0	0	7.07359	A
Hebp2	chr10	uc007emk.1	4.8969	0	25.5595	0	0	C
D10Bwg1379e	chr10	uc007emn.1	1.53251	0	0	4.64353	0	D
EG237300	chr10	uc007emq.1	0	0	0	14.8458	0	D
AK029596	chr10	uc007emw.1	0	0	0	101.216	0	D
Tnfaip3	chr10	uc007enb.1	0	4.87133	0	0	0	B
AK029599	chr10	uc007enf.1	0	0	0	0	71.534	E
Ifngr1	chr10	uc007eng.1	17.4911	0	80.5383	0	0	C
Pex7	chr10	uc007enl.1	14.746	0	121.621	0	0	C
Map3k5	chr10	uc007enm.1	9.63342	0	0	0	2.27387	A
Mtap7	chr10	uc007eno.1	21.2713	35.4383	0	22.8959	65.7438	E
AK138667	chr10	uc007enp.1	0	1.46408	0	0	48.8893	E
AK043723	chr10	uc007ens.1	14.1679	0	0	20.6558	26.4492	D
Bclaf1	chr10	uc007enu.1	61.3417	119.698	0	18.4764	0	B
2610016C23Rik	chr10	uc007eny.1	7.09849	0	0	13.0193	0	D
Pde7b	chr10	uc007eob.1	3.10278	0	0	0	0	A
Ahi1	chr10	uc007eod.1	13.8072	0	0	146.438	35.4171	D
Hbs1l	chr10	uc007eoo.1	22.792	0	204.177	55.0322	42.4045	C
1700020N01Rik	chr10	uc007eos.1	0	0	343.776	207.866	0	C
Sgk	chr10	uc007eox.1	7.1157	25.7725	0	0	0	B
Slc2a12	chr10	uc007epo.1	2.66569	19.9161	0	0	0	B
Tbpl1	chr10	uc007epp.1	13.6403	40.245	0	153.673	71.8253	D
Tcf21	chr10	uc007eps.1	70.6994	0	0	0	0	A
Eya4	chr10	uc007ept.1	0	0	0	1.21695	29.095	E
BC068251	chr10	uc007eqa.1	8.15211	11.9066	0	0	0	B
Vnn1	chr10	uc007eqc.1	8.77574	0	0	0	0	A
Stx7	chr10	uc007eqs.1	20.9586	34.5643	0	0	0	B
AK014660	chr10	uc007eqv.1	6.27253	0	0	0	0	A
Ctgf	chr10	uc007eqw.1	44.7749	0	312.466	0	0	C
Enpp1	chr10	uc007eqx.1	3.55317	0	0	0	0	A
Med23	chr10	uc007erf.1	26.7428	37.3927	73.415	31.4258	0	C
Akap7	chr10	uc007eri.1	12.6096	27.6843	0	0	5.38324	B
Epb4.1l2	chr10	uc007ern.2	100.384	168.03	0	0	76.276	B
C030003D03Rik	chr10	uc007erw.1	1.56193	0	0	0	7.18861	E
L3mbtl3	chr10	uc007esb.1	10.2628	11.161	0	0	0	B
Arhgap18	chr10	uc007ese.1	15.9013	24.9874	0	0	2.66991	B
Lama2	chr10	uc007esg.1	65.0199	26.5546	0	0	0	A
Ptprk	chr10	uc007esn.1	10.3898	0	0	0	0	A
Echdc1	chr10	uc007esx.1	11.1994	28.7057	82.7747	40.5233	0	C
Rnf146	chr10	uc007esy.1	9.73537	55.2011	0	42.5904	0	B
Rnf146	chr10	uc007eta.1	15.8451	31.3127	0	10.9679	20.1901	B
2610036L11Rik	chr10	uc007etd.1	3.45882	0	37.6946	0	11.6183	C
Trmt11	chr10	uc007ete.1	5.08726	13.0897	0	0	0	B
Hint3	chr10	uc007etg.1	11.4516	23.3162	0	11.8884	4.10989	B
Ncoa7	chr10	uc007etl.1	13.7337	13.8862	0	0	5.54216	B
Hddc2	chr10	uc007etq.1	18.4889	17.6032	0	0	0	B
Tpd52l1	chr10	uc007ets.1	27.1772	42.9064	0	0	12.1234	B
AK219068	chr10	uc007etu.1	32.7331	0	0	17.8679	0	A
2700019D07Rik	chr10	uc007eum.1	5.9108	0	81.1842	14.6381	0	C
Rwdd1	chr10	uc007eun.1	13.493	0	0	17.6566	0	D
Dse	chr10	uc007eus.1	4.99912	0	6.41024	0	0	C
Tspyl1	chr10	uc007eut.1	33.5537	46.4578	0	0	0	B
Tspyl4	chr10	uc007euu.1	3.37777	0	32.1097	26.7169	0	C
Nt5dc1	chr10	uc007euv.1	5.07311	12.5676	0	18.0774	6.34693	D
Hdac2	chr10	uc007evf.1	71.8504	164.518	0	0	0	B
Marcks	chr10	uc007evg.1	85.351	48.666	0	0	0	A
Lama4	chr10	uc007evq.1	13.6524	0	0	0	0	A
1700025K23Rik	chr10	uc007evr.1	3.12336	0	54.4558	630.63	876.158	E
Tube1	chr10	uc007evu.1	6.77739	0	16.7427	8.40641	0	C
Fyn	chr10	uc007evz.1	70.4583	71.6961	0	0	10.0944	B
Traf3ip2	chr10	uc007ewa.1	10.0774	0	0	4.20998	0	A
AK164126	chr10	uc007ewb.1	10.8672	0	83.1982	0	6.97626	C
Rev3l	chr10	uc007ewd.1	22.9306	37.8059	0	0	20.6689	B
AK016061	chr10	uc007ewg.1	0	0	0	14.4075	0	D
Slc16a10	chr10	uc007ewm.1	6.52899	7.62552	0	0	0	B
Bxdc1	chr10	uc007ewp.1	13.672	0	97.6481	0	16.5211	C
Gtf3c6	chr10	uc007ewr.1	26.7715	0	0	15.066	0	A
Amd2	chr10	uc007ews.1	2.67062	9.64578	0	3.96269	0	B
Cdc2l6	chr10	uc007ewu.1	19.0981	32.641	0	35.8784	16.8177	D
Slc22a16	chr10	uc007ewz.1	0	0	0	137.921	158.842	D
Cdc40	chr10	uc007exe.1	17.9708	22.1983	50.9471	0	0	C
Wasf1	chr10	uc007exi.1	46.8172	20.5215	0	0	8.53945	A
Fig4	chr10	uc007exk.1	13.1772	35.4125	0	18.289	0	B
Zbtb24	chr10	uc007exm.1	10.3089	0	47.7897	8.73286	0	C
Mical1	chr10	uc007exn.1	6.74747	0	0	0	0	A
Smpd2	chr10	uc007ext.1	19.1392	0	0	0	6.99542	A
AK013818	chr10	uc007exu.1	0	0	43.854	9.32946	31.8579	C
Cd164	chr10	uc007exv.1	152.294	262.258	0	108.48	36.2883	B
2410017P07Rik	chr10	uc007eyb.1	4.8153	7.0717	44.0873	24.3043	37.7351	C
Sesn1	chr10	uc007eyf.1	22.4826	75.8491	0	0	0	B
Armc2	chr10	uc007eyg.1	0	0	16.1253	12.3013	8.55635	C
Armc2	chr10	uc007eyi.1	2.57131	0	0	28.9729	30.9186	D
AK008417	chr10	uc007eyk.1	59.1893	51.7493	0	0	0	B
Foxo3a	chr10	uc007eyl.1	61.7497	0	48.7033	0	12.6036	C
Snx3	chr10	uc007eyr.1	152.016	214.643	0	175.187	231.733	D
Ostm1	chr10	uc007eyv.1	6.88514	12.6621	0	0	0	B
Sec63	chr10	uc007eyx.1	36.8155	89.3868	0	48.6715	0	B
Sobp	chr10	uc007ezf.1	23.4046	19.3404	0	0	0	B
AK122525	chr10	uc007ezj.1	9.72009	0	0	0	3.90649	A
1700021F05Rik	chr10	uc007ezk.1	20.6994	27.6014	0	27.6122	24.0543	D
Cd24a	chr10	uc007ezl.1	19.6909	0	0	0	0	A
Qrsl1	chr10	uc007ezn.1	12.742	0	57.1787	0	6.89329	C
Rtn4ip1	chr10	uc007ezp.1	7.3289	0	91.2219	0	0	C
Aim1	chr10	uc007ezq.1	3.58274	3.70118	0	0	0	B
Atg5	chr10	uc007ezt.1	16.8331	14.7499	0	0	0	B
Prep	chr10	uc007ezx.1	72.4263	34.8942	0	0	0	A
Lin28b	chr10	uc007faa.1	6.61706	21.9739	0	0	0	B
Hace1	chr10	uc007fad.1	8.71924	0	85.0122	0	0	C
AK144867	chr10	uc007faj.1	6.61028	33.6538	0	0	11.8593	B
Ascc3	chr10	uc007fak.1	12.3541	40.8857	0	19.7011	10.1318	B
Dcbld1	chr10	uc007fbd.1	10.6415	9.89596	0	0	0	B
Gopc	chr10	uc007fbf.1	7.72591	20.6633	0	34.7544	0	D
Nus1	chr10	uc007fbi.1	31.8801	41.9842	0	23.8976	10.8551	B
Zfa	chr10	uc007fbj.1	0	0	0	6.65589	0	D
AK005653	chr10	uc007fbl.1	1.95811	0	22.5853	7.07247	125.642	E
BC048600	chr10	uc007fbm.1	0	0	0	0	22.7562	E
AK039734	chr10	uc007fbn.1	2.4576	0	36.9867	0	87.344	E
Pln	chr10	uc007fbo.1	0	0	0	0	16.4485	E
Mcm9	chr10	uc007fbq.1	6.53332	7.09393	0	10.4101	4.12426	D
Asf1a	chr10	uc007fbr.1	13.8847	30.5953	0	15.0284	0	B
4930589M24Rik	chr10	uc007fbu.1	0	0	22.4561	32.6032	24.0009	D
Man1a	chr10	uc007fbw.1	3.26485	0	7.16253	0	0	C
D630037F22Rik	chr10	uc007fca.1	3.76383	12.2147	0	4.57834	0	B
1700060H10Rik	chr10	uc007fcb.1	7.5683	0	0	55.4703	46.7594	D
Gja1	chr10	uc007fcd.1	172.76	80.5385	0	0	0	A
Hsf2	chr10	uc007fck.1	20.7164	29.9028	0	0	20.4235	B
Serinc1	chr10	uc007fcm.1	59.3227	164.187	0	0	0	B
Pkib	chr10	uc007fcp.1	0	0	0.46833	0	21.217	E
Smpdl3a	chr10	uc007fcu.1	5.56682	0	0	37.9729	0	D
Gcc2	chr10	uc007fcx.1	10.7178	39.1622	0	0	5.20788	B
Lims1	chr10	uc007fcz.1	32.7109	33.6668	0	0	0	B
Ranbp2	chr10	uc007fdd.1	36.9827	102.014	0	14.9118	0	B
6230424H07Rik	chr10	uc007fdf.1	3.94161	9.61679	50.168	6.47409	9.38205	C
AK133046	chr10	uc007fdi.1	0	0	0	0	9.32047	E
Sh3md4	chr10	uc007fdk.1	1.69113	0	0	2.54892	0	D
Sept10	chr10	uc007fdm.1	24.5318	0	134.378	72.1491	40.9762	C
P4ha1	chr10	uc007fdo.1	34.5417	0	178.744	0	0	C
Oit3	chr10	uc007fdr.1	0	0	24.6213	0	0	C
Ccdc109a	chr10	uc007fds.1	4.35027	0	0	0	19.2397	E
Cbara1	chr10	uc007fdx.1	52.5632	0	178.532	0	11.3459	C
Dnajb12	chr10	uc007fea.1	32.9875	0	0	15.1114	35.9085	E
AK046160	chr10	uc007fed.1	5.29055	0	0	5.436	13.6811	E
Ddit4	chr10	uc007fee.1	52.1273	0	0	7.97657	13.4599	A
D10Ertd641e	chr10	uc007fef.1	34.0574	0	206.867	0	18.6024	C
Ascc1	chr10	uc007feh.1	20.5284	0	52.9744	49.6026	72.3464	E
Spock2	chr10	uc007fel.1	215.956	84.932	0	32.1643	47.2103	A
Chst3	chr10	uc007fem.1	3.74158	0	0	0.938157	0	A
Psap	chr10	uc007fen.1	352.86	437.472	0	0	117.547	B
Cdh23	chr10	uc007fev.1	58.4878	30.6948	0	0	0	A
4632428N05Rik	chr10	uc007few.1	3.92166	0	11.5404	0	0	C
Slc29a3	chr10	uc007ffb.1	6.85764	0	0	3.49271	19.1588	E
Unc5b	chr10	uc007ffe.1	7.65064	0	0	0	0	A
1700125F08Rik	chr10	uc007ffg.1	0	0	0	0	39.7958	E
AK029795	chr10	uc007ffi.1	0	0	0	0.192099	41.3973	E
Sgpl1	chr10	uc007ffk.1	60.9963	51.7757	0	0	0	B
1700021K02Rik	chr10	uc007ffo.1	7.33931	0	0	0	404.766	E
Adamts14	chr10	uc007ffu.1	5.45454	0	0	0	0	A
X99384	chr10	uc007ffx.1	33.931	0	0	7.81454	0	A
DQ716436	chr10	uc007ffz.1	27.5805	20.8796	0	16.0353	0	B
Eif4ebp2	chr10	uc007fga.1	105.736	0	0	48.7884	21.3054	A
Lrrc20	chr10	uc007fgc.1	5.13472	0	0	6.38639	0	D
Ppa1	chr10	uc007fge.1	53.8532	30.4437	121.472	0	7.12079	C
AK006239	chr10	uc007fgf.1	0	0	0	31.5101	95.6176	E
Sar1a	chr10	uc007fgg.1	62.4715	64.1081	0	0	26.0065	B
Tysnd1	chr10	uc007fgh.1	12.8048	0	0	28.9456	0	D
Aifm2	chr10	uc007fgl.1	10.3061	0	0	17.4585	13.9782	D
H2afy2	chr10	uc007fgm.1	14.391	0	0	0	5.07002	A
Col13a1	chr10	uc007fgn.1	2.11077	0	0	0	0	A
2010107G23Rik	chr10	uc007fgs.1	9.41195	0	0	2.81625	0	A
Neurog3	chr10	uc007fgu.1	6.10085	0	0	0	0	A
Tspan15	chr10	uc007fgv.1	5.62854	0	0	0	0	A
Hk1	chr10	uc007fgz.1	16.6319	0	0	35.2254	689.685	E
Supv3l1	chr10	uc007fhd.1	19.765	0	141.863	0	18.4605	C
4930507D05Rik	chr10	uc007fhe.1	0	0	15.7369	0	6.57692	C
Vps26a	chr10	uc007fhg.1	67.3143	0	0	350.481	0	D
Srgn	chr10	uc007fhi.1	5.82031	0	0	4.02493	13.7416	E
2510003E04Rik	chr10	uc007fhk.1	27.2557	0	158.6	18.3943	48.1196	C
Ddx21	chr10	uc007fhn.1	34.9108	55.4984	78.9672	0	12.6528	C
Ddx50	chr10	uc007fhp.1	22.0281	58.8302	0	0	8.20072	B
AK028920	chr10	uc007fhr.1	0	0	83.8816	0	0	C
Ccar1	chr10	uc007fja.1	30.2972	112.952	0	55.5474	0	B
AK129421	chr10	uc007fjf.1	3.51851	0	0	0	0	A
Slc25a16	chr10	uc007fjh.1	5.03352	11.1614	0	0	0	B
Dna2l	chr10	uc007fjj.1	6.21478	0	34.7389	0	0	C
Rufy2	chr10	uc007fjn.1	8.4906	0	120.367	0	0	C
Hnrph3	chr10	uc007fjo.1	22.7267	34.9162	208.797	39.3049	0	C
3110049J23Rik	chr10	uc007fjr.1	0	0	24.78	0	0	C
Pbld	chr10	uc007fju.1	0	0	19.9493	0	0	C
Mypn	chr10	uc007fjy.1	0	0	7.13579	3.04863	4.36408	C
AK018967	chr10	uc007fjz.1	13.0269	0	0	0	67.7162	E
Herc4	chr10	uc007fkc.1	22.8769	79.2747	0	24.8566	47.2882	B
Sirt1	chr10	uc007fke.1	21.7922	91.7636	0	15.0509	0	B
Dnajc12	chr10	uc007fkg.1	2.99332	0	31.7186	0	0	C
Ctnna3	chr10	uc007fkh.1	2.57958	0	0	9.43064	45.9903	E
AK076946	chr10	uc007fkm.1	0	0	0	0	18.4188	E
Reep3	chr10	uc007flq.1	14.7365	0	0	0	0	A
Jmjd1c	chr10	uc007fls.1	23.6989	57.6412	0	28.6576	0	B
Egr2	chr10	uc007fly.1	3.42699	0	0	0	0	A
Gm237	chr10	uc007flz.1	17.5367	0	38.6461	13.8871	12.9298	C
Plekhk1	chr10	uc007fmd.1	4.51033	1.74866	0	0	1.8423	A
Arid5b	chr10	uc007fmh.1	22.9029	24.8421	0	0	6.96282	B
1700040L02Rik	chr10	uc007fml.1	3.91676	0	87.9349	340.608	119.502	D
AK044689	chr10	uc007fmn.1	8.30895	8.40535	0	0	0	B
Rhobtb1	chr10	uc007fmp.1	9.35099	24.4237	0	26.3238	18.8357	D
Cdc2a	chr10	uc007fmr.1	18.9955	0	69.7493	16.2023	10.573	C
Ank3	chr10	uc007fmx.1	2.93007	7.36919	0	0	2.78467	B
Slc16a9	chr10	uc007fnq.1	0	4.86421	0	0	0	B
1200015N20Rik	chr10	uc007fnx.1	2.43873	5.51406	0	16.0587	0	D
Phyhipl	chr10	uc007fnz.1	0	32.1406	0	45.1856	199.788	E
Bicc1	chr10	uc007fog.1	21.4045	0	0	9.45906	0	A
Tfam	chr10	uc007fom.1	9.61515	9.59217	0	0	28.8496	E
Ube2d1	chr10	uc007foo.1	26.6217	40.1565	0	0	0	B
Cisd1	chr10	uc007foq.1	16.7181	0	108.049	36.0148	20.7175	C
Ipmk	chr10	uc007fos.1	9.77732	11.005	21.3096	2.19991	0	C
1700049L16Rik	chr10	uc007fox.1	0	0	0	5.56615	190.539	E
Zwint	chr10	uc007foz.1	22.0197	20.5312	48.5589	0	7.15078	C
Rtdr1	chr10	uc007fps.1	0	0	0	9.10476	37.6255	E
Gnaz	chr10	uc007fpt.1	9.23495	0	0	0	0	A
Rab36	chr10	uc007fpx.1	11.5738	14.9218	0	27.3317	6.47309	D
Bcr	chr10	uc007fqb.1	26.0374	0	0	0	13.0251	A
Specc1l	chr10	uc007fqf.1	37.6053	0	128.023	26.7607	0	C
1110038D17Rik	chr10	uc007fqk.1	13.9271	0	48.9906	16.7786	12.2092	C
Snrpd3	chr10	uc007fqm.1	91.9531	0	580.846	0	34.0929	C
AI646023	chr10	uc007fqn.1	18.9982	0	0	0	0	A
Ggtla1	chr10	uc007fqq.1	7.37806	0	0	0	0.621495	A
Susd2	chr10	uc007fqt.1	12.5281	0	31.7289	0	0	C
Cabin1	chr10	uc007fqx.1	46.5877	0	81.2554	10.0258	3.93249	C
Ddt	chr10	uc007fra.1	0	0	436.543	340.666	281.089	C
Gstt3	chr10	uc007frb.1	5.88804	0	0	54.4513	15.5459	D
Gstt1	chr10	uc007frc.1	15.6491	0	0	0	0	A
Gstt4	chr10	uc007fre.1	0	0	0	2.88632	325.557	E
Gstt2	chr10	uc007frf.1	0	0	139.062	70.7756	0	C
Mif	chr10	uc007ftc.1	19.1654	0	0	0	8.12284	A
Derl3	chr10	uc007ftj.1	19.5331	0	243.348	0	36.6287	C
Smarcb1	chr10	uc007ftm.1	68.7926	0	127.245	66.8647	36.1652	C
Mmp11	chr10	uc007fto.1	55.9212	0	0	0	0	A
Ndg2	chr10	uc007ftr.1	267.065	0	0	0	73.4004	A
EG333669	chr10	uc007ftu.1	0	0	4.68132	60.1742	4.19527	D
Zfp280b	chr10	uc007ftw.1	13.5716	20.1754	37.7389	0	0	C
Slc5a4b	chr10	uc007ftx.1	0	0	0	0	12.2934	E
Prmt2	chr10	uc007fua.1	26.5258	0	40.101	0	0	C
Dip2a	chr10	uc007fuf.1	22.3366	0	6.2849	0	6.53234	A
Pcnt	chr10	uc007fuk.1	16.9478	0	57.902	14.3571	17.4433	C
A130042E20Rik	chr10	uc007fuo.1	2.33165	0	11.8087	0	0	C
Mcm3ap	chr10	uc007fup.1	25.8771	15.1654	0	13.2221	5.67859	A
Lss	chr10	uc007fuq.1	20.0526	0	63.1447	0	10.1924	C
1700027D21Rik	chr10	uc007fur.1	0	0	0	0	205.139	E
Col6a2	chr10	uc007fuu.1	160.128	0	0	0	0	A
Col6a1	chr10	uc007fux.1	228.927	0	0	0	0	A
Pcbp3	chr10	uc007fuz.1	17.7405	0	125.028	399.09	222.108	D
Slc19a1	chr10	uc007fvd.1	9.24104	0	0	1.87907	0	A
Col18a1	chr10	uc007fvg.1	126.341	0	71.0682	0	0	A
Pofut2	chr10	uc007fvj.1	73.0965	0	0	52.3134	39.6855	D
Adarb1	chr10	uc007fvp.1	6.41041	11.7704	0	0	6.49941	B
1810008A18Rik	chr10	uc007fvt.1	19.1693	0	0	18.612	0	D
Pttg1ip	chr10	uc007fvx.1	97.8793	177.519	0	67.4209	61.4193	B
Sumo3	chr10	uc007fvy.1	60.0946	0	0	36.4046	0	A
Ube2g2	chr10	uc007fwa.1	26.3967	0	192.378	0	41.5975	C
1700009J07Rik	chr10	uc007fwh.1	0	0	0	0	177.282	E
1810043G02Rik	chr10	uc007fwn.1	0	0	122.24	0	26.7774	C
Pfkl	chr10	uc007fwo.1	26.2519	0	53.5622	0	10.1769	C
Icosl	chr10	uc007fxi.1	8.51322	0	0	2.69807	0	A
D10Jhu81e	chr10	uc007fxj.1	29.0616	0	0	22.2863	21.6329	D
Pwp2	chr10	uc007fxk.1	14.9608	0	70.9954	0	0	C
Tmem1	chr10	uc007fxm.1	19.6839	0	132.568	0	10.176	C
Agpat3	chr10	uc007fxq.1	34.4618	0	177.781	96.347	186.951	C
Rrp1	chr10	uc007fxs.1	60.1295	0	240.418	228.577	234.441	D
Cstb	chr10	uc007fxt.1	58.3716	0	54.467	0	23.8095	C
Pdxk	chr10	uc007fxu.2	10.5495	0	30.1518	0	0	C
Ilvbl	chr10	uc007fxv.1	14.9089	0	0	0	6.59189	A
Syde1	chr10	uc007fyb.1	12.5376	0	0	0	0	A
AK164315	chr10	uc007fye.1	0	0	0	3.12279	12.0184	E
AK016452	chr10	uc007fyf.1	0	0	0	19.539	154.164	E
Slc1a6	chr10	uc007fyg.1	4.9161	0	0	0	0	A
2610008E11Rik	chr10	uc007fyo.1	9.28896	19.718	0	0	0	B
Ppap2c	chr10	uc007fyr.1	4.47499	0	0	0	0	A
Mier2	chr10	uc007fyx.1	30.8841	0	54.4453	0	8.26719	C
Theg	chr10	uc007fyz.1	0	0	0	0	249.533	E
4932409I22Rik	chr10	uc007fzb.1	1.55995	0	7.86694	0	0	C
Shc2	chr10	uc007fzd.1	18.9927	0	51.4378	0	0	C
Gtrgeo22	chr10	uc007fzh.1	19.2923	0	0	16.6607	25.6578	E
Cdc34	chr10	uc007fzi.1	58.1559	0	0	59.7926	192.968	E
Bsg	chr10	uc007fzl.1	147.12	0	1039.13	170.823	314.297	C
Hcn2	chr10	uc007fzn.1	3.82097	0	0	0	0	A
Polrmt	chr10	uc007fzo.1	16.8483	0	102	0	10.4667	C
Rnf126	chr10	uc007fzr.1	69.7938	0	0	293.927	523.821	E
Fstl3	chr10	uc007fzs.1	39.6557	0	92.0145	0	14.1006	C
Prssl1	chr10	uc007fzu.1	20.5042	0	66.1453	0	6.03244	C
Palm	chr10	uc007fzw.1	29.9669	0	0	8.10125	0	A
Ptbp1	chr10	uc007gab.1	146.47	0	0	66.548	36.8701	A
BC005764	chr10	uc007gaf.1	6.52336	0	0	0	0	A
Med16	chr10	uc007gak.1	27.8334	0	0	117.466	91.3746	D
C030046I01Rik	chr10	uc007gan.1	50.5729	0	0	7.84334	0	A
Arid3a	chr10	uc007gap.1	7.55245	0	0	0	11.736	E
Wdr18	chr10	uc007gat.1	34.0857	0	0	33.6436	19.8647	D
Grin3b	chr10	uc007gau.1	0.695937	0	0	1.34183	5.8099	E
ORF61	chr10	uc007gax.1	65.8142	0	237.636	88.7704	92.8751	C
Cnn2	chr10	uc007gaz.1	67.5394	0	0	0	0	A
Abca7	chr10	uc007gba.1	4.54597	0	0	1.72626	0	A
Hmha1	chr10	uc007gbg.1	3.73612	0	0	0	0	A
Polr2e	chr10	uc007gbi.1	124.936	0	0	51.3675	38.7025	A
Gpx4	chr10	uc007gbl.1	9.44323	0	0	57.3516	152.551	E
Sbno2	chr10	uc007gbn.1	17.9928	0	48.9263	0	6.00465	C
Stk11	chr10	uc007gbu.1	83.1108	0	206.125	69.1441	85.3047	C
Dos	chr10	uc007gbx.1	17.215	0	0	6.37689	0	A
Atp5d	chr10	uc007gby.1	202.132	0	0	177.125	169.12	D
Midn	chr10	uc007gca.1	68.2832	0	0	0	35.1816	A
Cirbp	chr10	uc007gce.1	112.059	0	537.978	0	35.5784	C
1600002K03Rik	chr10	uc007gcf.1	6.0206	0	59.7038	0	0	C
Efna2	chr10	uc007gcg.1	13.9793	0	0	0	0	A
Mum1	chr10	uc007gch.1	23.9867	0	156.493	161.319	100.015	D
Ndufs7	chr10	uc007gci.1	84.3265	0	0	58.9046	58.7814	D
Gamt	chr10	uc007gcj.1	116.443	0	290.884	0	0	C
Dazap1	chr10	uc007gcl.1	54.6252	0	336.722	104.464	90.0404	C
Rps15	chr10	uc007gcn.1	204.727	0	0	136.423	105.433	A
Apc2	chr10	uc007gcp.1	1.23229	0	0	0.917287	0	A
2310011J03Rik	chr10	uc007gcq.1	16.0973	0	42.0023	0	9.39305	C
Pcsk4	chr10	uc007gcr.1	5.89941	0	0	66.2636	101.152	E
Pcsk4	chr10	uc007gcs.1	0	0	43.7594	51.7999	105.321	E
Reep6	chr10	uc007gct.1	19.5907	0	71.4715	29.6147	811.084	E
Mex3d	chr10	uc007gcz.1	36.5039	0	0	0	318.412	E
Mbd3	chr10	uc007gdb.1	62.8919	0	0	116.942	76.8357	D
Uqcr	chr10	uc007gde.1	45.2891	0	124.156	0	17.717	C
Tcfe2a	chr10	uc007gdg.1	95.9471	0	0	0	0	A
Atp8b3	chr10	uc007gdo.1	0	0	0	683.793	1197.48	E
Rexo1	chr10	uc007gds.1	45.5212	0	91.9675	0	61.9145	C
Klf16	chr10	uc007gdt.1	23.3191	0	0	0	8.52685	A
D10Bwg1364e	chr10	uc007gdv.1	54.0371	0	0	64.3958	121.163	E
Adat3	chr10	uc007gdx.1	7.2053	0	0	8.63422	19.7552	E
Scamp4	chr10	uc007gdy.1	62.7898	0	0	47.9665	21.9814	A
Csnk1g2	chr10	uc007gea.1	77.5357	0	160.056	0	485.929	E
Btbd2	chr10	uc007ged.1	43.6067	0	0	31.2661	0	A
Mknk2	chr10	uc007gee.1	75.9039	0	269.892	0	36.3228	C
Mobkl2a	chr10	uc007geh.1	9.12481	0	15.3307	16.4955	2.92964	C
9030607L17Rik	chr10	uc007gej.1	6.69471	0	0	110.363	110.586	D
Ap3d1	chr10	uc007gek.1	55.6387	0	241.706	46.8748	103.942	C
Dot1l	chr10	uc007gel.1	54.0174	0	111.158	65.9679	119.239	C
Plekhj1	chr10	uc007ger.1	54.562	0	174.823	0	40.2232	C
Sf3a2	chr10	uc007ges.1	79.0368	0	0	91.6246	0	D
Amh	chr10	uc007get.1	74.0707	0	0	0	0	A
Jsrp1	chr10	uc007geu.1	4.39038	0	0	0	0	A
Oaz1	chr10	uc007gew.1	10.7882	0	0	0	0	A
3110056O03Rik	chr10	uc007gfc.1	18.9104	0	36.9151	54.7801	63.1733	D
Timm13	chr10	uc007gfi.1	34.041	0	120.417	0	38.0555	C
Lmnb2	chr10	uc007gfk.1	13.5636	0	0	0	38.23	E
Gadd45b	chr10	uc007gfl.1	12.7948	0	54.5171	0	0	C
Gng7	chr10	uc007gfm.1	4.2806	4.87861	0	0	0	B
Slc39a3	chr10	uc007gfq.1	12.5635	0	0	34.919	21.9365	D
Sgta	chr10	uc007gft.1	84.8932	0	0	139.868	114.285	D
Thop1	chr10	uc007gfv.1	47.618	0	0	117.129	241.235	E
Map2k2	chr10	uc007gfx.1	73.6894	0	0	65.2467	88.5324	D
Zbtb7a	chr10	uc007gfz.1	18.2338	0	46.2304	0	0	C
Pias4	chr10	uc007ggc.1	26.3977	0	112.124	42.4318	132.716	E
Eef2	chr10	uc007gge.1	817.212	0	0	649.223	844.521	D
Dapk3	chr10	uc007ggk.1	25.3074	0	0	16.8282	32.1576	E
9130206N08Rik	chr10	uc007ggr.1	4.45094	0	12.4571	4.07256	3.14746	C
9130206N08Rik	chr10	uc007ggq.1	1.76529	0	10.6615	0	1.00663	C
Mrpl54	chr10	uc007ggy.1	48.6168	0	260.154	59.3018	181.179	C
Apba3	chr10	uc007ggz.1	22.424	0	0	17.5327	21.3744	D
Pip5k1c	chr10	uc007ghc.1	42.3578	0	0	0	7.41597	A
2510012J08Rik	chr10	uc007ghf.1	17.1051	0	66.0607	0	5.73148	C
Tbxa2r	chr10	uc007ghg.1	3.00376	0	0	0	0	A
Gipc3	chr10	uc007ghi.1	10.2875	0	0	0	0	A
Hmg20b	chr10	uc007ghk.1	33.7015	0	81.6641	0	0	C
F630110N24Rik	chr10	uc007gho.1	7.10217	0	0	33.6678	29.412	D
4930404N11Rik	chr10	uc007ghq.1	3.1874	0	0	17.0758	159.218	E
AK201601	chr10	uc007ghr.1	9.55514	0	0	48.4931	45.543	D
AK200837	chr10	uc007ghs.1	3.49503	0	56.9506	40.8327	43.5615	C
Fzr1	chr10	uc007ght.1	45.892	0	0	70.3266	91.7219	D
Dohh	chr10	uc007ghu.1	26.0149	0	92.7572	0	25.929	C
2210404O07Rik	chr10	uc007ghw.1	0	0	0	1834.45	1282.61	D
Nfic	chr10	uc007ghy.1	86.9147	0	40.4536	0	8.93919	A
AK132321	chr10	uc007gid.1	1.74625	0	0	5.13814	20.9923	E
Ncln	chr10	uc007gig.1	43.6549	0	0	50.4172	32.3091	D
Gna11	chr10	uc007gil.1	59.0634	0	0	44.7299	0	A
Aes	chr10	uc007gim.1	343.358	0	0	0	70.3502	A
Tle2	chr10	uc007gis.1	18.6917	0	0	0	0	A
Tle6	chr10	uc007giu.1	14.5423	0	28.6529	0	0	C
AK140772	chr10	uc007giw.1	0	0	16.3862	0	0	C
Sirt6	chr10	uc007giy.1	24.6929	0	0	6.77664	0	A
Ankrd24	chr10	uc007gja.1	6.43488	0	17.1703	0	0	C
BC062115	chr10	uc007gjj.1	4.34756	0	0	0	0	A
AK137251	chr10	uc007gjk.1	1.45753	3.58722	0	0	0	B
B230315N10Rik	chr10	uc007gjm.1	5.26068	0	0	7.68399	0	D
Glt8d2	chr10	uc007gjs.1	5.47255	0	21.5437	0	2.66637	C
Hcfc2	chr10	uc007gjt.1	19.8567	65.3299	0	114.44	77.9925	D
Nfyb	chr10	uc007gjv.1	11.395	28.5526	0	0	0	B
AK006461	chr10	uc007gjx.1	0	0	0	31.0302	39.4912	E
Txnrd1	chr10	uc007gjy.1	23.0376	0	0	21.2712	0	D
Eid3	chr10	uc007gkc.1	0	0	0	404.791	328.273	D
Chst11	chr10	uc007gke.1	3.20903	0	0	0	0	A
Slc41a2	chr10	uc007gkf.1	0	52.0012	0	0	0	B
D10Wsu102e	chr10	uc007gkg.1	36.5991	48.1579	0	0	0	B
Aldh1l2	chr10	uc007gkh.1	0	3.86449	0	0	0	B
A230046K03Rik	chr10	uc007gkj.1	12.0252	21.8038	0	0	0	B
Appl2	chr10	uc007gkk.1	51.8195	110.137	0	0	0	B
Nuak1	chr10	uc007gko.1	7.19796	0	0	0	1.88618	A
Ckap4	chr10	uc007gkq.1	35.8346	0	0	47.3479	67.0429	E
Tcp11l2	chr10	uc007gks.1	5.2711	0	144.086	0	0	C
Polr3b	chr10	uc007gku.1	17.3572	0	125.014	0	0	C
Rfx4	chr10	uc007gkv.1	0	0	0	71.8767	39.1742	D
Ric8b	chr10	uc007gkx.1	18.4179	14.7957	0	0	0	B
Fhl4	chr10	uc007gla.1	0	0	0	939.813	1126.44	E
AI597468	chr10	uc007glb.1	9.6805	19.4776	0	7.11437	0	B
Mterfd3	chr10	uc007gld.1	5.47405	0	0	10.1737	0	D
Cry1	chr10	uc007gle.1	20.6192	0	144.708	52.5868	0	C
Pwp1	chr10	uc007gnd.1	25.7681	42.7843	0	28.2041	0	B
Prdm4	chr10	uc007gne.1	21.8183	54.6036	0	18.42	24.4187	B
D10Wsu52e	chr10	uc007gni.1	85.1331	0	158.613	43.5717	0	C
Fbxo7	chr10	uc007gnk.1	25.7144	0	144.456	65.8189	0	C
Timp3	chr10	uc007gnr.1	71.6639	107.902	0	0	0	B
AK017634	chr10	uc007gqg.1	61.3627	251.3	0	88.5801	0	B
Hsp90b1	chr10	uc007gqi.1	239.107	926.772	0	348.311	0	B
BC030307	chr10	uc007gqk.1	2.70382	0	0	40.1774	35.6444	D
Nt5dc3	chr10	uc007gqn.1	11.1983	0	67.3597	0	0	C
Stab2	chr10	uc007gqo.1	1.13157	0	15.2113	0	2.34563	C
Tex18	chr10	uc007gqp.1	21.2681	0	191.454	0	0	C
1700113H08Rik	chr10	uc007gqq.1	0	0	0	0	255.203	E
Igf1	chr10	uc007gra.1	44.0228	0	0	0	0	A
4930547N16Rik	chr10	uc007grd.1	4.94171	7.23155	0	13.605	6.71073	D
Nup37	chr10	uc007gre.1	17.9567	0	99.6679	32.4465	12.3112	C
Ccdc53	chr10	uc007grh.1	25.4217	0	259.722	75.523	31.9703	C
1200002N14Rik	chr10	uc007grj.1	2.16896	0	25.7965	0	11.7839	C
Gnptab	chr10	uc007grl.1	19.5672	56.8731	0	0	4.95169	B
Sycp3	chr10	uc007grm.1	25.1355	0	2354.71	0	0	C
Chpt1	chr10	uc007grr.1	10.3685	29.3513	0	0	24.7385	B
8030451F13Rik	chr10	uc007grt.1	1.00415	0	4.17517	0	0	C
Arl1	chr10	uc007grw.1	27.1703	0	121.995	16.3988	12.104	C
DRIM	chr10	uc007grx.1	27.3228	75.377	0	0	0	B
Utp20	chr10	uc007gry.1	19.9454	50.4076	0	0	0	B
Tmem16d	chr10	uc007gsa.1	2.75934	0	0	0	0	A
Gas2l3	chr10	uc007gsd.1	3.85588	0	0	0	1.25285	A
Scyl2	chr10	uc007gsm.1	19.1739	28.5209	0	37.3668	15.5721	D
Actr6	chr10	uc007gss.1	12.0161	0	154.388	0	0	C
E030041M21Rik	chr10	uc007gsv.1	25.1165	58.6594	0	53.4294	27.7566	B
Anks1b	chr10	uc007gtf.1	0	0	19.1266	0	0	C
Apaf1	chr10	uc007gth.1	8.30033	7.55588	0	0	0	B
1200009F10Rik	chr10	uc007gtl.1	11.7079	0	0	0	0	A
Slc25a3	chr10	uc007gtn.1	161.991	239.419	0	0	106.609	B
Tmpo	chr10	uc007gtv.1	29.9502	13.2311	0	15.813	0	A
Tmpo	chr10	uc007gtx.1	10.4074	0	0	0	0	A
Nedd1	chr10	uc007gud.1	6.92211	16.0021	0	15.4189	0	B
BC065048	chr10	uc007guf.1	0	0	10.6269	13.3822	0	D
4930485B16Rik	chr10	uc007gug.1	0	0	26.0041	33.5164	0	D
AK039960	chr10	uc007guh.1	0	0	24.501	27.7458	0	C
Pctk2	chr10	uc007gum.1	9.16015	11.7308	0	13.6678	3.57866	D
Elk3	chr10	uc007gun.1	9.31829	0	0	0	0	A
Lta4h	chr10	uc007gur.1	24.4002	16.5109	124.406	0	9.99799	C
Ccdc38	chr10	uc007guu.1	0	0	0	288.554	0	D
Snrpf	chr10	uc007guw.1	12.6252	0	0	158.38	0	D
Ntn4	chr10	uc007gux.1	23.473	0	75.1926	0	0	C
Usp44	chr10	uc007gva.1	2.28159	0	0	13.668	93.327	E
AK041893	chr10	uc007gvb.1	5.27063	0	0	29.3311	24.8939	D
Metap2	chr10	uc007gve.1	18.5905	24.975	0	41.4726	7.25529	D
AK029692	chr10	uc007gvg.1	0	0	0	0	6.53306	E
Vezt	chr10	uc007gvh.1	5.8725	0	29.9494	0	8.79351	C
Fgd6	chr10	uc007gvm.1	12.6099	31.318	0	16.4363	14.7629	B
Nr2c1	chr10	uc007gvp.1	6.30383	0	0	37.7151	21.5311	D
Ndufa12	chr10	uc007gvq.1	26.1322	48.0676	0	93.1187	92.0926	D
Tmcc3	chr10	uc007gvt.1	32.5755	0	0	0	10.3957	A
AK015136	chr10	uc007gvv.1	0	0	241.365	101.065	0	C
Ccdc41	chr10	uc007gvx.1	18.32	0	370.107	0	46.9793	C
Plxnc1	chr10	uc007gvz.2	45.9131	21.0341	0	0	0	A
Cradd	chr10	uc007gwc.1	9.63409	0	0	6.03919	0	A
Socs2	chr10	uc007gwg.1	13.6406	0	0	0	0	A
D10Ertd322e	chr10	uc007gwi.1	34.8374	45.5904	0	37.5401	0	B
Ube2n	chr10	uc007gwm.1	3.69615	0	46.4679	0	0	C
Nudt4	chr10	uc007gwp.1	116.124	0	0	391.148	218.608	D
Eea1	chr10	uc007gwv.1	7.44352	31.5114	0	6.82971	0	B
Btg1	chr10	uc007gww.1	21.0345	0	50.0259	14.6999	59.9275	E
Dcn	chr10	uc007gwy.1	354.347	221.147	0	0	0	B
Lum	chr10	uc007gwz.1	22.5941	0	0	0	0	A
Epyc	chr10	uc007gxb.1	0	0	0	14.1353	0	D
4921510H08Rik	chr10	uc007gxd.1	0	0	0	5.27452	309.092	E
AK019697	chr10	uc007gxe.1	0	0	0	0	35.2059	E
Atp2b1	chr10	uc007gxf.1	41.2714	33.3929	0	0	0	B
Wdr51b	chr10	uc007gxh.1	7.37255	0	0	27.7286	65.0453	E
Galnt4	chr10	uc007gxj.1	4.74651	0	0	1.72505	0	A
Dusp6	chr10	uc007gxk.1	23.9759	0	0	5.58898	0	A
Csl	chr10	uc007gxo.1	0	0	0	143.508	208.583	E
Kitl	chr10	uc007gxp.1	72.2479	0	0	0	0	A
Tmtc3	chr10	uc007gxt.1	9.39429	12.2211	0	0	0	B
mKIAA0373	chr10	uc007gxv.1	0	44.383	0	38.2669	0	B
4930430F08Rik	chr10	uc007gxx.1	0	34.9367	0	0	19.2462	B
1700017N19Rik	chr10	uc007gxz.1	0	0	0	7.4743	121.455	E
AK015051	chr10	uc007gyb.1	0	0	0	0.478992	19.8634	E
Pamci	chr10	uc007gyf.1	0	0	0	0	18.4476	E
Alx1	chr10	uc007gyg.1	0	0	0	48.5734	21.7074	D
Lrriq1	chr10	uc007gyi.1	0	0	0	24.2196	8.00388	D
Tmtc2	chr10	uc007gym.1	12.1492	19.6943	0	0	0	B
BC067068	chr10	uc007gyo.1	0	28.5904	0	0	0	B
Ccdc59	chr10	uc007gyp.1	27.8677	0	132.12	0	0	C
Ppfia2	chr10	uc007gyr.1	0	0	0	0	2.69538	E
Lin7a	chr10	uc007gyy.1	0	0	0	37.7676	20.0977	D
Ptprq	chr10	uc007gzb.1	0	0	0	7.39584	0	D
Ppp1r12a	chr10	uc007gzc.1	49.6068	70.2714	95.7284	12.7209	0	C
Pawr	chr10	uc007gzf.1	8.31891	7.23078	0	0	0	B
EG368203	chr10	uc007gzj.1	0	0	33.5142	27.3712	0	C
E2f7	chr10	uc007gzp.1	10.1447	0	0	7.27789	0	A
AK006160	chr10	uc007gzr.1	0	0	0	0	28.7879	E
Csrp2	chr10	uc007gzs.1	24.7406	0	0	16.7693	25.9709	D
Zdhhc17	chr10	uc007gzu.1	7.13364	11.3799	0	9.72064	0	B
Osbpl8	chr10	uc007gzy.1	6.17804	49.3791	0	0	0	B
Nap1l1	chr10	uc007hae.1	20.0196	0	196.445	35.0635	0	C
Phlda1	chr10	uc007haf.1	5.07752	0	0	0	0	A
Krr1	chr10	uc007hai.1	17.1756	24.8874	0	18.7721	0	B
Glipr1	chr10	uc007haj.1	8.31714	0	49.8242	0	0	C
Glipr1l1	chr10	uc007hak.1	0	0	0	23.3351	112.911	E
Glipr1l2	chr10	uc007hal.1	0	0	93.6342	95.319	0	C
Caps2	chr10	uc007ham.1	0	0	0	12.0149	0	D
Kcnc2	chr10	uc007hap.1	2.41323	0	0	2.95765	0	D
AK005834	chr10	uc007haq.1	0	0	0	0	19.2593	E
4921506J03Rik	chr10	uc007has.1	51.0903	54.0759	0	496.167	48.0506	D
Trhde	chr10	uc007hat.1	0	0	0	0	2.45938	E
Tbc1d15	chr10	uc007hax.1	21.682	50.7216	0	43.6423	24.7568	B
Rab21	chr10	uc007haz.1	13.261	45.0829	0	26.1999	0	B
Tmem19	chr10	uc007hbd.1	19.3778	14.675	0	4.80377	0	B
Thap2	chr10	uc007hbe.1	3.50585	5.4985	0	5.38514	0	B
Ccdc131	chr10	uc007hbg.1	13.7675	60.4394	0	0	0	B
Lgr5	chr10	uc007hbi.1	0.179127	0	0	0	4.4296	E
4933416C03Rik	chr10	uc007hbq.1	0	0	223.959	203.226	0	C
Ptprb	chr10	uc007hbv.1	3.03055	4.98639	0	0	2.80476	B
Kcnmb4	chr10	uc007hbw.1	7.33156	0	0	77.2563	122.025	E
AK006831	chr10	uc007hbx.1	0	0	0	112.454	199.804	E
AK016591	chr10	uc007hbz.1	0.698165	0	0	6.34555	7.65543	D
Cnot2	chr10	uc007hcb.1	40.2439	83.4505	0	57.0087	16.9504	B
AK006570	chr10	uc007hch.1	0	0	0	11.0686	23.0789	E
Rab3ip	chr10	uc007hcj.1	23.9825	0	0	80.5447	69.7735	D
AK206655	chr10	uc007hcl.1	57.8113	0	0	219.828	133.428	D
AK016788	chr10	uc007hcn.1	4.20924	0	0	30.7456	23.5097	D
Cct2	chr10	uc007hcs.1	208.345	0	855.654	149.085	248.959	C
Frs2	chr10	uc007hct.1	28.7593	54.1328	0	11.6549	0	B
Yeats4	chr10	uc007hcx.1	50.5337	0	197.813	66.5417	40.4598	C
Lyzs	chr10	uc007hda.1	29.7795	0	0	0	0	A
Cpsf6	chr10	uc007hde.1	44.4871	0	158.865	0	0	C
Cpm	chr10	uc007hdi.1	2.05314	1.83296	0	0	0	B
Mdm2	chr10	uc007hdm.1	36.8053	0	274.958	83.8978	53.4891	C
Slc35e3	chr10	uc007hdn.1	2.88066	2.04762	0	0	0	B
Nup107	chr10	uc007hdo.1	22.0361	0	210.419	0	11.171	C
Rap1b	chr10	uc007hdr.1	92.9955	154.538	0	0	0	B
Mdm1	chr10	uc007hdt.1	8.79533	0	112.851	0	48.1032	C
Dyrk2	chr10	uc007hea.1	18.5782	0	34.3294	0	38.4725	C
Cand1	chr10	uc007hec.1	62.6344	0	390.319	141.137	73.9465	C
AK015773	chr10	uc007hee.1	0	0	0	31.355	0	D
Grip1	chr10	uc007hek.1	2.08059	12.6231	0	0	68.6741	E
AK019561	chr10	uc007hen.1	0	0	0.318242	0	18.2731	E
Helb	chr10	uc007hes.1	5.73754	0	0	1.21481	0	A
Irak3	chr10	uc007het.1	3.29845	0	0	118.356	0	D
Tmbim4	chr10	uc007hey.1	36.1745	0	285.798	83.5336	90.8092	C
1190005P17Rik	chr10	uc007hfa.1	4.44856	6.92624	0	4.53736	0	B
Hmga2	chr10	uc007hfb.1	0	0	3.77935	5.517	2.83555	D
BC098228	chr10	uc007hfc.1	0	0	0	378.553	0	D
AK014882	chr10	uc007hfg.1	0	0	0	0	8.31541	E
Msrb3	chr10	uc007hfh.1	33.8017	44.1416	0	74.6782	0	D
Lemd3	chr10	uc007hfi.1	11.0062	25.6992	0	15.9164	0	B
Wif1	chr10	uc007hfj.1	6.29294	0	0	0	0	A
4930505D03Rik	chr10	uc007hfm.1	17.0169	0	0	0	0	A
Gns	chr10	uc007hfo.1	36.7101	0	235.285	0	20.6325	C
Rassf3	chr10	uc007hfs.1	15.0613	0	12.6771	0	1.38257	C
Tbk1	chr10	uc007hft.1	16.0378	46.7196	0	0	0	B
Xpot	chr10	uc007hfv.1	14.3205	5.47641	16.6104	14.3377	3.68568	C
BC048403	chr10	uc007hfx.1	5.08242	11.0029	0	0	0	B
Srgap1	chr10	uc007hgb.1	1.65134	0	6.99648	0	11.1562	E
Tmem5	chr10	uc007hgd.1	20.6712	48.3284	0	0	0	B
Avpr1a	chr10	uc007hge.1	1.54991	5.27629	0	0	0	B
Ppm1h	chr10	uc007hgg.1	0	0	0	1.05397	5.46182	E
Mon2	chr10	uc007hgk.1	25.1629	0	117.881	25.2406	0	C
Usp15	chr10	uc007hgn.1	18.6811	48.8472	118.962	99.4914	135.07	D
Slc16a7	chr10	uc007hgy.1	0	0	0	56.677	356.639	E
Lrig3	chr10	uc007hhd.1	9.34419	0	0	0	1.62123	A
AK005576	chr10	uc007hhe.1	0	0	0	6.75373	6.93105	D
Ctdsp2	chr10	uc007hhj.1	26.7456	0	0	4.32171	3.62051	A
Tsfm	chr10	uc007hhm.1	13.7413	7.42084	0	6.39805	2.30205	A
Mettl1	chr10	uc007hhq.1	19.1809	0	100.428	0	0	C
March9	chr10	uc007hhu.1	5.67886	0	13.7015	0	0	C
Cdk4	chr10	uc007hhv.1	160.696	0	0	62.202	0	A
Tspan31	chr10	uc007hhw.1	32.3011	18.0038	0	0	10.9879	A
Centg1	chr10	uc007hhx.1	3.72114	0	0	0	0	A
Os9	chr10	uc007hhz.1	33.926	0	173.153	0	26.2427	C
B4galnt1	chr10	uc007hic.1	6.52729	84.5972	0	0	22.3219	B
C78409	chr10	uc007hih.1	0	71.4517	0	0	20.2817	B
C78409	chr10	uc007hii.1	0	0	6.06	0	8.63	E
D10Ertd610e	chr10	uc007hik.1	16.8893	0	96.8149	0	0	C
Dtx3	chr10	uc007hil.1	51.6549	0	0	123.118	0	D
AK077682	chr10	uc007hip.1	5.27565	0	0	4.46669	0	A
Pip4k2c	chr10	uc007hiq.1	31.0893	0	159.12	0	9.14347	C
Kif5a	chr10	uc007his.1	7.31355	0	14.1455	0	0	C
Dctn2	chr10	uc007hiu.1	65.5005	0	137.001	210.322	243.393	D
Mbd6	chr10	uc007hiw.1	47.1258	0	167.38	40.3374	0	C
Ddit3	chr10	uc007hiy.1	19.2726	0	0	72.1726	70.9588	D
Mars	chr10	uc007hiz.1	59.2255	0	99.8841	28.7124	17.3302	C
Gli1	chr10	uc007hjf.1	23.4793	0	0	0	0	A
R3hdm2	chr10	uc007hjm.1	42.155	0	225.959	47.9003	0	C
Ndufa4l2	chr10	uc007hjt.1	4.78895	0	0	26.8952	67.665	E
Shmt2	chr10	uc007hju.1	47.7782	0	0	14.5559	0	A
Lrp1	chr10	uc007hjx.1	74.7778	0	53.4458	0	11.1836	A
Stat6	chr10	uc007hka.1	13.8875	4.17701	20.6386	0	0	C
Nab2	chr10	uc007hkb.1	47.4374	0	0	24.4981	0	A
BC030440	chr10	uc007hkf.1	3.65511	0	225.916	0	11.3	C
Myo1a	chr10	uc007hkh.1	1.91627	0	13.3026	16.9539	4.63184	D
Zbtb39	chr10	uc007hkl.1	14.6534	0	51.0722	0	0	C
Prim1	chr10	uc007hla.1	21.5442	40.5334	0	0	0	B
Naca	chr10	uc007hlc.1	10.5738	0	0	5.97074	8.2097	A
Ptges3	chr10	uc007hld.1	20.865	0	134.977	23.496	0	C
Atp5b	chr10	uc007hle.1	404.188	313.673	0	508.351	290.793	D
Baz2a	chr10	uc007hlj.1	43.2236	0	379.13	114.322	60.3636	C
Rbms2	chr10	uc007hlm.1	42.6516	0	0	11.2869	0	A
Spryd4	chr10	uc007hlq.1	8.21074	0	0	6.17182	0	A
Timeless	chr10	uc007hlx.1	14.5807	0	30.1948	4.44343	0	C
Stat2	chr10	uc007hma.1	8.70512	10.4109	0	0	12.6715	B
Usp52	chr10	uc007hme.1	34.614	0	85.8205	33.8626	0	C
Tmem4	chr10	uc007hmi.1	50.2233	0	0	0	8.07908	A
Cs	chr10	uc007hmj.1	96.5901	0	501.275	0	0	C
Coq10a	chr10	uc007hmk.1	5.10854	14.8269	0	0	3.8246	B
Ankrd52	chr10	uc007hmm.1	27.7557	0	80.7715	4.26211	0	C
Obfc2b	chr10	uc007hmq.1	24.9193	0	123.194	50.0894	36.187	C
Rnf41	chr10	uc007hmu.1	13.9957	11.0055	0	5.77943	35.7325	E
Smarcc2	chr10	uc007hmw.1	68.806	53.041	0	114.539	47.4002	D
Myl6	chr10	uc007hnc.1	10.6598	0	30.3848	0	3.93748	C
Myl6b	chr10	uc007hne.1	14.9857	0	78.4672	0	23.2681	C
AK040027	chr10	uc007hnf.1	2.41054	0	0	15.337	0	D
Mbc2	chr10	uc007hng.1	13.399	0	0	0	0	A
Zc3h10	chr10	uc007hni.1	12.653	0	23.969	22.9047	27.9492	D
Pa2g4	chr10	uc007hnl.1	65.828	0	201.359	56.6126	18.5315	C
Erbb3	chr10	uc007hnm.1	2.06074	0	0	0	0	A
Rps26	chr10	uc007hnn.1	598.237	0	0	274.112	194.696	A
Ikzf4	chr10	uc007hnq.1	3.17401	0	0	2.96801	0	D
Suox	chr10	uc007hns.1	9.69874	0	0	25.9854	0	D
Rab5b	chr10	uc007hnv.1	14.509	16.8856	0	12.9038	0	B
Cdk2	chr10	uc007hny.1	56.1294	121.192	0	97.6969	0	B
Si	chr10	uc007hob.1	0	15.3036	0	15.68	23.0623	E
Dgka	chr10	uc007hoc.1	12.8517	0	0	73.7453	107.615	E
Wibg	chr10	uc007hod.1	11.9916	0	30.7923	15.2898	7.56996	C
Mmp19	chr10	uc007hoh.1	4.18416	0	7.96141	0	2.2567	C
1110012D08Rik	chr10	uc007hoi.1	10.3515	0	39.8312	0	4.59313	C
Dnajc14	chr10	uc007hom.1	24.4277	0	130.867	0	13.02	C
Ormdl2	chr10	uc007hoo.1	16.4639	28.1628	0	20.3223	13.5219	B
1110005A23Rik	chr10	uc007hor.1	8.97831	0	0	11.8833	0	D
Cd63	chr10	uc007hou.1	28.3519	0	0	25.8906	15.944	D
Bloc1s1	chr10	uc007hoz.1	52.9476	0	0	33.3837	34.3053	A
Itga7	chr10	uc007hpa.1	6.87005	0	0	0	4.10539	A
4933439C20Rik	chr11	uc007hro.1	8.01347	0	58.062	0	0	C
Sfi1	chr11	uc007hrt.1	10.508	0	0	33.4609	0	D
BC025885	chr11	uc007hrz.1	6.01853	0	0	6.84828	6.86543	D
Eif4enif1	chr11	uc007hse.1	45.9714	99.3215	0	35.4661	0	B
Drg1	chr11	uc007hsh.1	64.2032	86.0242	45.1365	112.278	73.988	D
Patz1	chr11	uc007hsn.1	41.6177	0	0	0	0	A
AK177174	chr11	uc007hso.1	23.4282	0	0	0	0	A
Pik3ip1	chr11	uc007hsq.1	22.7643	0	0	75.4052	47.5237	D
Hgfl	chr11	uc007hsr.1	20.3646	0	0	78.2055	55.8841	D
Limk2	chr11	uc007hsu.1	15.8472	0	34.3145	0	18.6125	C
Rnf185	chr11	uc007hsv.1	26.8375	54.123	0	18.738	17.3377	B
AK018450	chr11	uc007hsx.1	0	0	77.7303	0	0	C
Selm	chr11	uc007htd.1	28.1529	0	0	0	12.9769	A
Selm	chr11	uc007htc.1	14.8976	0	0	0	6.98869	A
Smtn	chr11	uc007htf.1	29.7765	0	0	0	0	A
AK165129	chr11	uc007htj.1	32.3265	72.6917	0	34.8905	0	B
Morc2a	chr11	uc007htn.1	33.2596	80.9363	0	49.0816	0	B
Osbp2	chr11	uc007htq.1	0	0	0	32.2827	339.553	E
4921536K21Rik	chr11	uc007hts.1	0.866588	0	0	103.877	61.0157	D
Dusp18	chr11	uc007htu.1	5.9193	0	20.9101	35.4121	10.5463	D
Tcn2	chr11	uc007htw.1	33.4694	0	55.824	0	19.1246	C
Pes1	chr11	uc007hua.1	27.0232	0	94.0514	22.8399	12.8831	C
Gal3st1	chr11	uc007hub.1	0	0	49.9686	0	0	C
1700020C11Rik	chr11	uc007hug.1	7.05662	0	0	21.7358	0	D
Rnf215	chr11	uc007hui.1	12.9997	0	0	15.1265	0	D
4930562D19Rik	chr11	uc007hul.1	8.20179	0	88.0748	19.1165	19.6521	C
Sf3a1	chr11	uc007hup.1	82.3659	0	207.251	57.4264	20.7264	C
Tbc1d10a	chr11	uc007huq.1	18.1267	0	86.0845	0	18.2551	C
2410008K03Rik	chr11	uc007hur.1	9.86229	0	27.5727	0	5.30468	C
Hormad2	chr11	uc007huv.1	5.46087	0	228.205	0	0	C
Mtmr3	chr11	uc007hux.1	42.3932	50.3569	90.4144	14.2262	15.0425	C
Ascc2	chr11	uc007hva.1	34.6934	0	75.1739	86.6944	70.293	D
1110020P15Rik	chr11	uc007hvb.1	92.1157	0	546.533	0	223.816	C
Zmat5	chr11	uc007hvd.1	17.2184	0	53.3586	11.0652	17.2907	C
Nf2	chr11	uc007hvf.1	28.6421	0	363.14	0	52	C
AK217604	chr11	uc007hvh.1	28.1291	0	376.721	0	52.891	C
Nipsnap1	chr11	uc007hvk.1	15.6009	11.8584	0	0	0	B
Thoc5	chr11	uc007hvl.1	27.4996	0	100.567	92.877	70.2211	C
Nefh	chr11	uc007hvm.1	4.51643	4.08343	0	0	2.25398	B
Ap1b1	chr11	uc007hvo.1	40.1994	0	165.859	31.7908	20.387	C
Gas2l1	chr11	uc007hvu.1	102.838	0	274.651	0	79.611	C
Rasl10a	chr11	uc007hvs.1	17.756	0	0	0	0	A
Ewsr1	chr11	uc007hvw.1	59.6887	0	180.96	73.8099	49.5143	C
Rhbdd3	chr11	uc007hwb.1	11.8133	0	112.764	74.6688	84.5011	C
Kremen1	chr11	uc007hwh.1	8.4979	0	52.2846	0	8.01216	C
Kremen1	chr11	uc007hwi.1	0	6.57925	0	0	0	B
Znrf3	chr11	uc007hwj.1	12.9713	12.3083	0	0	6.33239	B
Xbp1	chr11	uc007hwm.1	40.2315	0	118.069	0	0	C
Ccdc117	chr11	uc007hwp.1	13.0178	0	234.095	71.7547	0	C
Ankrd36	chr11	uc007hwr.1	0	0	0	141.641	109.693	D
Mrps24	chr11	uc007hwt.1	45.0658	0	0	0	14.1038	A
2010005J08Rik	chr11	uc007hwu.1	12.911	0	0	11.0998	5.71542	D
AK005556	chr11	uc007hxa.1	6.21693	0	23.5561	18.8972	0	C
Dbnl	chr11	uc007hxb.1	34.3294	0	48.8515	16.0403	14.1516	C
Pgam2	chr11	uc007hxe.1	0	0	0	474.235	1116.14	E
Polm	chr11	uc007hxf.1	8.83166	3.67207	0	0	0	A
Aebp1	chr11	uc007hxg.1	47.8292	0	0	0	13.7779	A
Pold2	chr11	uc007hxk.1	44.7332	0	0	51.1882	33.3961	D
Ykt6	chr11	uc007hxp.1	44.4585	31.3936	125.899	15.8083	23.4688	C
Camk2b	chr11	uc007hxr.1	4.39808	0	0	0	2.53531	A
Nudcd3	chr11	uc007hxy.1	30.6571	0	68.6746	20.3537	17.0189	C
Ddx56	chr11	uc007hyc.1	19.7005	0	47.982	18.0055	19.3076	C
Tmed4	chr11	uc007hye.1	41.0296	0	201.287	131.247	40.1077	C
Ogdh	chr11	uc007hyf.1	44.5445	60.496	0	35.7956	33.7396	B
Zmiz2	chr11	uc007hym.1	38.8248	0	0	126.7	143.354	D
H2afz	chr11	uc007hyp.1	104.326	0	341.727	0	0	C
AK009365	chr11	uc007hyr.1	30.1489	40.7965	0	0	0	B
Purb	chr11	uc007hys.1	12.2184	0	0	0	10.8172	A
Ccm2	chr11	uc007hyv.1	31.9094	0	77.3654	0	9.82369	C
Tbrg4	chr11	uc007hza.1	34.4521	0	0	58.0673	33.3586	D
AK132798	chr11	uc007hzc.1	0.242052	0	0	0	46.4464	E
AK076664	chr11	uc007hze.1	0	0	0	0.717092	97.6048	E
Adcy1	chr11	uc007hzf.1	1.31819	0	0	0	0.688416	A
Igfbp3	chr11	uc007hzi.1	33.7737	0	0	0	0	A
Tns3	chr11	uc007hzk.1	39.8187	14.5891	0	0	0	A
Hus1	chr11	uc007hzq.1	8.30256	12.3899	0	4.13213	0	B
Sunc1	chr11	uc007hzu.1	0	0	0	24.0019	81.5594	E
OTTMUSG00000005148	chr11	uc007hzv.1	0	0	0	54.4978	29.273	D
Upp1	chr11	uc007hzw.1	9.02489	0	0	0	0	A
Zpbp	chr11	uc007iae.1	0	0	0	89.2849	104.041	D
RP23-311O20.2-001	chr11	uc007iaf.1	0	1.9182	0	0	98.6917	E
Fignl1	chr11	uc007iat.1	15.9916	0	222.864	61.1091	0	C
Grb10	chr11	uc007iba.1	51.8036	0	0	18.6264	0	A
Cobl	chr11	uc007ibd.1	4.12985	1.88936	0	0	1.5902	A
AK006701	chr11	uc007ibh.1	0	0	0	14.6061	16.6256	D
NR_002893	chr11	uc007ibi.1	0	0	0	158.159	238.69	E
Egfr	chr11	uc007ibo.1	8.21094	3.67533	0	0	0	A
A630050E13Rik	chr11	uc007ibu.1	1.41059	2.66401	20.1387	0	0	C
1500041B16Rik	chr11	uc007iby.1	5.92429	0	0	0	0	A
Ppp3r1	chr11	uc007ica.1	44.005	83.3718	0	0	0	B
Pno1	chr11	uc007icc.1	24.7809	0	152.278	23.5943	0	C
Wdr92	chr11	uc007icd.1	4.43052	0	25.4349	17.4653	0	C
C1d	chr11	uc007ice.1	6.24147	12.4344	0	0	0	B
Etaa1	chr11	uc007icf.1	10.9126	7.22122	0	0	0	B
AK013680	chr11	uc007ici.1	0	0	0	35.8916	0	D
Meis1	chr11	uc007icl.1	14.3096	0	0	2.89722	0	A
Spred2	chr11	uc007icr.1	12.3769	0	0	0	2.91724	A
Actr2	chr11	uc007ics.1	16.9206	27.2692	0	0	6.03418	B
Rab1	chr11	uc007icv.1	57.297	96.9681	0	17.4258	0	B
Cep68	chr11	uc007icw.1	18.8518	0	93.6236	0	0	C
Slc1a4	chr11	uc007idb.1	7.98689	0	12.0928	0	0	C
Sertad2	chr11	uc007ide.1	18.6837	0	0	41.75	53.6776	D
Aftph	chr11	uc007idh.1	21.2498	61.4239	0	65.6617	0	B
1110067D22Rik	chr11	uc007idj.1	14.0607	0	0	0	0	A
Peli1	chr11	uc007idl.1	12.6391	38.0551	0	0	0	B
Vps54	chr11	uc007ido.1	11.009	55.0709	0	0	0	B
Ugp2	chr11	uc007ids.1	26.1969	66.5643	0	0	17.2801	B
Mdh1	chr11	uc007idv.1	53.1314	50.2168	0	0	8.56611	B
AV249152	chr11	uc007idx.1	3.18949	0	38.0348	41.2782	22.3669	D
Ehbp1	chr11	uc007iea.1	7.74017	13.5196	0	31.6812	15.3179	D
Tmem17	chr11	uc007iee.1	5.3418	0	12.2363	3.0952	1.52935	C
B3gnt2	chr11	uc007ieh.1	5.92897	12.1854	0	0	0	B
Commd1	chr11	uc007iel.1	28.1532	0	190.515	54.4952	55.7676	C
Zrsr1	chr11	uc007iem.1	7.78257	25.7405	0	0	8.03939	B
Cct4	chr11	uc007ieo.1	102.507	0	577.173	324.864	106.789	C
4930430E16Rik	chr11	uc007ier.1	2.75928	0	0	28.3685	126.921	E
Xpo1	chr11	uc007iet.1	79.2016	195.666	0	0	0	B
AK149094	chr11	uc007ieu.1	28.7223	92.0282	0	20.9678	0	B
AK041081	chr11	uc007iew.1	4.89716	7.62374	0	4.36076	0	B
AK143407	chr11	uc007iex.1	0	167.313	0	0	0	B
mKIAA0570	chr11	uc007iey.1	67.661	129.899	0	83.0217	0	B
Ahsa2	chr11	uc007ifb.1	36.6725	46.0014	0	42.5408	0	B
AK132720	chr11	uc007ifd.1	0	0	0	58.9293	96.6016	E
1700093K21Rik	chr11	uc007ife.1	0	0	0	0	225.621	E
0610010F05Rik	chr11	uc007ifh.1	8.23704	20.2507	0	44.2613	0	D
Pex13	chr11	uc007ifj.1	10.9027	10.9172	82.2234	62.4268	21.8935	C
Ccdc139	chr11	uc007ifk.1	8.06512	22.0511	0	26.5725	0	D
Rel	chr11	uc007ifo.1	7.86029	14.5447	0	0	0	B
Papolg	chr11	uc007ifp.1	8.14099	58.783	0	0	0	B
Bcl11a	chr11	uc007ifu.1	1.17115	0	0	5.06242	7.02258	E
Fancl	chr11	uc007ige.1	8.51126	0	50.379	19.0177	9.66835	C
Vrk2	chr11	uc007igf.1	8.98469	0	41.7081	24.8941	11.2018	C
Efemp1	chr11	uc007igo.1	26.0862	0	0	0	0	A
Pnpt1	chr11	uc007igp.1	12.7411	54.9678	0	0	0	B
Smek2	chr11	uc007igs.1	25.9941	87.9117	0	58.4316	0	B
Ccdc104	chr11	uc007igu.1	13.3852	0	265.679	280.159	116.804	C
Ccdc88a	chr11	uc007igw.1	21.7372	0	0	47.2623	0	D
2010316F05Rik	chr11	uc007igz.1	8.47837	12.559	0	4.3054	0	B
Mtif2	chr11	uc007ihd.1	8.35331	38.4913	0	16.8707	0	B
RP23-92B18.7	chr11	uc007ihi.1	1.00484	0	0	41.7262	0	D
Rtn4	chr11	uc007ihk.1	42.0542	41.2769	0	36.0728	0	B
C230094A16Rik	chr11	uc007ihq.1	1.74722	0	0	5.00531	3.64279	D
4931440F15Rik	chr11	uc007ihr.1	0	0	0	0	27.5323	E
Spnb2	chr11	uc007ihs.1	102.121	56.3632	0	0	17.8342	A
4930505A04Rik	chr11	uc007ihv.1	0	0	0	0	157.808	E
Acyp2	chr11	uc007ihw.1	0	0	46.3023	0	0	C
Psme4	chr11	uc007ihx.1	19.1344	56.0531	0	155.062	143.261	D
4933407N01Rik	chr11	uc007iic.1	13.7666	45.1687	0	36.8343	19.118	B
Asb3	chr11	uc007iif.1	5.54519	0	53.0487	13.0074	0	C
Stc2	chr11	uc007iik.1	6.76651	0	0	0	0	A
2310022M17Rik	chr11	uc007iim.1	32.722	0	87.202	42.65	36.4345	C
Cpeb4	chr11	uc007iiq.1	9.40989	29.6894	0	18.9213	27.2936	B
mKIAA1673	chr11	uc007iit.1	8.17893	40.7586	0	12.4544	0	B
4930524B15Rik	chr11	uc007iiu.1	0	0	216.783	77.2156	0	C
3300001G02Rik	chr11	uc007ija.1	17.5315	0	74.9882	20.5349	17.982	C
Rhbdf1	chr11	uc007ijb.1	17.9489	0	0	0	0	A
Mare	chr11	uc007ijf.1	19.8027	0	126.064	52.4633	17.3842	C
Mpg	chr11	uc007ijd.1	12.2737	0	119.113	0	20.2569	C
Hba-a2	chr11	uc007ijk.1	18.4849	0	0	0	0	A
Hba-a2	chr11	uc007ijm.1	12.986	0	0	0	0	A
Sh3pxd2b	chr11	uc007ijq.1	7.91243	0	0	0	0	A
Ubtd2	chr11	uc007ijr.1	31.6937	48.8778	0	32.4533	18.4335	B
1700007I06Rik	chr11	uc007ijs.1	0.943268	0	0	6.09903	224.363	E
Stk10	chr11	uc007ijt.1	16.7206	13.6003	0	24.123	27.9356	D
Fbxw11	chr11	uc007ijx.1	39.2421	34.0608	0	6.83463	0	B
1700008A04Rik	chr11	uc007ikb.1	0	0	0	0	94.6315	E
Npm1	chr11	uc007ikd.1	90.7849	83.0388	0	71.1885	0	B
Ranbp17	chr11	uc007ikh.1	6.06296	0	66.3076	73.6131	26.0251	D
AK015529	chr11	uc007ikt.1	0	0	46.8085	18.1289	0	C
Lcp2	chr11	uc007ikv.1	0	0	31.6365	0	0	C
Dock2	chr11	uc007ikx.1	0.838618	0	0	4.45095	3.03658	D
AK076655	chr11	uc007ikz.1	0	0	0	151.005	204.631	E
Ccdc99	chr11	uc007ilc.1	9.70534	14.1753	36.7291	6.90927	0	C
Slit3	chr11	uc007ild.1	49.9886	0	0	6.86074	5.85099	A
Pank3	chr11	uc007ilf.1	37.5335	76.2035	0	0	0	B
Rars	chr11	uc007ilh.1	52.8642	60.9296	79.0345	0	11.8271	C
Wwc1	chr11	uc007ili.1	5.80051	0	0	0	1.56733	A
Odz2	chr11	uc007ilk.1	1.331	0	0	0	0	A
AK016100	chr11	uc007ilo.1	0	0	0	0.254575	14.2371	E
Mat2b	chr11	uc007ilp.1	54.7331	0	0	26.1357	0	A
Hmmr	chr11	uc007ilt.1	5.91171	10.5945	0	7.35689	0	B
Nudcd2	chr11	uc007ily.1	17.6588	0	25.825	0	13.3221	C
Ccng1	chr11	uc007ilz.1	27.3479	24.1094	0	0	0	B
Pttg1	chr11	uc007imn.1	17.2901	0	115.36	91.3061	18.4276	C
Slu7	chr11	uc007imq.1	18.8048	30.0173	0	34.1122	5.65013	D
C1qtnf2	chr11	uc007imr.1	6.76685	0	0	0	0	A
Ccnjl	chr11	uc007ims.1	15.9006	0	0	0	0	A
4631424J17Rik	chr11	uc007imu.1	8.59553	25.5567	0	0	0	B
Ttc1	chr11	uc007imx.1	21.3381	30.7059	0	41.6928	29.8778	D
Ublcp1	chr11	uc007inf.1	6.61164	0	83.2047	0	0	C
Rnf145	chr11	uc007inh.1	36.527	44.0044	0	0	0	B
Ebf1	chr11	uc007ink.1	13.9073	0	0	0	0	A
Clint1	chr11	uc007inq.1	37.9514	0	199.516	0	36.5089	C
Lsm11	chr11	uc007ins.1	3.38928	0	13.2492	0	0	C
Thg1l	chr11	uc007inv.1	14.4677	21.4453	0	25.5198	10.9008	D
Sox30	chr11	uc007inx.1	0	0	150.833	48.7038	250.605	E
Adam19	chr11	uc007iny.1	6.85709	0	0	0	0	A
Cyfip2	chr11	uc007ioc.1	3.00488	2.71523	0	0	3.99247	E
OTTMUSG00000005491	chr11	uc007ioj.1	0	0	0	0	175.718	E
Med7	chr11	uc009vaf.1	24.2134	0	0	60.0117	0	D
Gnb2l1	chr11	uc007ipa.1	506.125	0	0	266.141	0	A
Trim41	chr11	uc007ipc.1	39.6985	0	220.85	38.2668	47.2639	C
Trim7	chr11	uc007ipd.1	36.1206	102.086	0	0	0	B
Trim7	chr11	uc007ipe.1	3.23449	17.7709	0	0	0	B
Irgm	chr11	uc007ipg.1	3.5764	0	13.3472	0	0	C
Zfp62	chr11	uc007ipx.1	16.3896	45.3255	0	39.7949	0	B
Mgat1	chr11	uc007iqb.1	23.145	0	0	5.76322	7.28877	A
Flt4	chr11	uc007iqu.1	3.44104	0	0	0	4.45327	E
Cnot6	chr11	uc007irb.1	48.2125	78.0213	0	18.7308	14.1344	B
Gfpt2	chr11	uc007irc.1	10.8247	21.2969	0	0	0	B
Mapk9	chr11	uc007irg.1	54.1954	135.521	0	20.5402	0	B
Rasgef1c	chr11	uc007irj.1	4.06098	0	0	0	0	A
Rnf130	chr11	uc007irl.1	48.0415	48.0619	0	0	12.003	B
Tbc1d9b	chr11	uc007irq.1	37.7135	0	69.7743	0	11.0085	C
3010026O09Rik	chr11	uc007irv.1	19.5125	0	100.508	29.9524	26.48	C
Sqstm1	chr11	uc007irw.1	168.613	0	182.788	41.6161	46.9644	C
Mgat4b	chr11	uc007iry.1	118.479	0	78.3064	0	27.6669	A
Maml1	chr11	uc007isd.1	23.822	8.87646	0	0	3.05806	A
Canx	chr11	uc007isf.1	95.4038	162.122	525.015	79.0045	0	C
RP23-121P11.3	chr11	uc007isi.1	0	0	0	0	40.3476	E
Hnrph1	chr11	uc007isk.1	138.328	295.508	634.949	0	0	C
Rufy1	chr11	uc007isn.1	12.6613	0	26.2348	0	3.69609	C
Adamts2	chr11	uc007iso.1	35.361	0	27.065	0	0	A
Zfp354c	chr11	uc007isq.1	8.16465	9.56621	0	0	0	B
Zfp2	chr11	uc007itb.1	2.99633	1.73183	0	0	0	A
Zfp354b	chr11	uc007itd.2	0	0	0	4.62958	4.64327	D
AK016813	chr11	uc007itf.1	0	0	0	170.967	103.61	D
Zfp354a	chr11	uc007itl.1	0.809119	2.48405	0	0	0	B
BC049762	chr11	uc007ito.1	0	0	35.5744	0	309.275	E
Clk4	chr11	uc007itr.1	20.8342	0	199.462	0	37.1343	C
Col23a1	chr11	uc007itv.2	3.6942	0	0	0	0	A
Agxt2l2	chr11	uc007ity.1	7.01413	13.1756	0	0	0	B
Hnrpab	chr11	uc007itz.1	256.38	0	441.811	0	62.7117	C
Nola2	chr11	uc007iuc.1	68.1247	0	158.366	0	22.1687	C
Rmnd5b	chr11	uc007iud.1	46.0169	0	86.1878	33.5019	70.9017	C
C330016O10Rik	chr11	uc007iue.1	9.6775	0	0	6.2152	10.0254	D
D930048N14Rik	chr11	uc007iuf.1	7.11353	4.29459	0	0	0	A
0610009B22Rik	chr11	uc007iuh.1	24.4523	0	0	58.219	0	D
Sec24a	chr11	uc007iui.1	10.2484	36.7436	0	0	10.5431	B
Sar1b	chr11	uc007iup.1	32.4122	85.782	0	0	24.9648	B
Phf15	chr11	uc007iuq.1	12.7606	6.69243	0	0	2.89763	A
Cdkn2aipnl	chr11	uc007ius.1	41.6712	0	0	36.3254	0	A
Ube2b	chr11	uc007iut.1	55.5029	179.397	0	96.7467	49.3827	B
Cdkl3	chr11	uc007iuy.1	5.24021	17.8932	0	104.444	196.458	E
Ppp2ca	chr11	uc007ivb.1	127.778	138.133	0	36.532	0	B
Skp1a	chr11	uc007ivf.1	135.666	165.192	474.491	69.5129	0	C
Tcf7	chr11	uc007ivj.1	66.0999	0	0	11.4383	0	A
Vdac1	chr11	uc007ivm.1	57.2923	58.074	0	0	8.70166	B
9530068E07Rik	chr11	uc007ivo.1	117.053	74.4689	0	68.7581	0	B
Hspa4	chr11	uc007ivq.1	63.1489	112.773	0	97.6009	41.9493	B
AK038627	chr11	uc007ivs.1	19.3785	0	0	0	23.3131	E
Zcchc10	chr11	uc007ivt.1	8.23734	24.4907	0	0	0	B
Aff4	chr11	uc007ivu.1	24.3493	53.591	112.049	0	8.01765	C
Uqcrq	chr11	uc007ivy.1	35.1586	0	0	85.1171	134.885	E
Gdf9	chr11	uc007iwa.1	0.811862	0	0	9.41086	12.7703	E
Sept8	chr11	uc007iwj.1	24.1952	0	0	4.64126	0	A
Kif3a	chr11	uc007iwl.1	16.2901	22.4619	48.514	31.9415	14.466	C
Rad50	chr11	uc007iwt.1	19.8877	39.6804	0	0	0	B
Irf1	chr11	uc007iww.1	15.5394	0	0	0	0	A
Slc22a5	chr11	uc007ixc.1	4.91565	0	59.0961	0	6.67231	C
Slc22a21	chr11	uc007ixd.1	9.25178	0	0	76.7609	39.7416	D
Slc22a4	chr11	uc007ixe.1	1.52102	0	16.9299	0	0	C
Pdlim4	chr11	uc007ixf.1	44.3471	0	0	0	0	A
P4ha2	chr11	uc007ixk.1	12.0782	0	0	0	5.634	A
Acsl6	chr11	uc007ixq.1	0	28.7021	0	67.5524	38.253	D
4930404A10Rik	chr11	uc007ixv.1	0	0	43.3221	44.335	0	C
Fnip1	chr11	uc007ixx.1	9.88995	0	268.707	24.5332	0	C
Rapgef6	chr11	uc007ixz.1	16.172	39.1031	0	19.0952	0	B
Cdc42se2	chr11	uc007iyf.1	60.9859	44.3253	126.687	0	16.8246	C
Lyrm7	chr11	uc007iyi.1	0	3.7388	0	6.79249	27.2361	E
Hint1	chr11	uc007iyj.1	187.677	0	589.088	195.715	169.472	C
Gpx3	chr11	uc007iyk.1	17.5552	0	60.6094	0	0	C
Tnip1	chr11	uc007iym.1	27.603	0	0	0	9.92887	A
Anxa6	chr11	uc007iyr.1	81.228	0	0	0	0	A
Ccdc69	chr11	uc007iyu.1	8.09142	0	0	0	3.7578	A
Gm2a	chr11	uc007iyw.1	260.879	865.229	0	0	223.081	B
Slc36a3	chr11	uc007iyx.1	0.268066	0	0	0	71.108	E
Slc36a1	chr11	uc007izd.1	8.32612	12.0307	0	0	2.36443	B
Sparc	chr11	uc007izg.1	1665.32	0	0	559.801	0	A
Atox1	chr11	uc007izj.1	57.7239	0	476.38	0	94.7976	C
G3bp1	chr11	uc007izl.1	32.9238	0	190.662	0	0	C
AK171960	chr11	uc007izm.1	4.75926	9.35059	0	3.3929	0	B
1810073G14Rik	chr11	uc007izu.1	22.3337	47.4629	0	31.3764	0	B
Mfap3	chr11	uc007izy.1	22.1726	104.335	0	0	0	B
AK016898	chr11	uc007izz.1	0	0	0	0	14.5587	E
Galnt10	chr11	uc007jab.1	12.9383	0	0	27.3224	40.6422	E
Sap30l	chr11	uc007jae.1	10.303	0	0	3.474	3.88045	A
Larp1	chr11	uc007jag.1	72.573	0	231.103	249.797	143.678	D
Cnot8	chr11	uc007jaj.1	26.6171	22.4777	31.2648	12.4132	0	C
Gemin5	chr11	uc007jan.1	36.6698	0	129.731	43.077	45.2524	C
Mrpl22	chr11	uc007jap.1	16.2431	0	154.343	0	36.08	C
Iigp2	chr11	uc007jat.1	1.70063	3.2763	0	0	0	B
Zfp692	chr11	uc007jax.1	13.1825	0	24.3083	0	0	C
Zfp672	chr11	uc007jaz.1	8.72337	0	104.594	30.6474	29.3249	C
Zfp672	chr11	uc007jbd.1	0	53.8626	0	0	52.8052	E
Sh3bp5l	chr11	uc007jbf.1	15.0084	0	54.146	0	7.53414	C
4930504O13Rik	chr11	uc007jbn.1	2.98065	0	0	165.449	186.869	D
3100002J23Rik	chr11	uc007jcg.1	0	0	1.99997	0	43.2392	E
2810021J22Rik	chr11	uc007jcm.1	5.96416	7.03338	0	6.16177	3.79962	B
Zfp39	chr11	uc007jcn.1	10.6534	0	0	104.811	54.9503	D
Butr1	chr11	uc007jcp.1	0	92.1393	0	0	0	B
Rnf187	chr11	uc007jcq.1	122.603	0	286.601	196.843	152.639	C
Trim17	chr11	uc007jcv.1	0.815584	0	0	2.4173	221.018	E
Hist3h2a	chr11	uc007jct.1	14.8781	0	0	27.9362	0	D
AK009977	chr11	uc007jcw.1	0	0	37.4853	17.6999	0	C
BC030470	chr11	uc007jcx.1	0	0	168.661	52.8875	0	C
Trim11	chr11	uc007jda.1	0	0	226.226	113.979	0	C
Obscn	chr11	uc007jdb.1	2.25016	0	0	0	1.09273	A
A230051G13Rik	chr11	uc007jdd.1	3.81033	0	10.0403	2.54218	4.64142	C
Guk1	chr11	uc007jdg.1	36.3132	0	0	22.8007	55.9794	E
AK162965	chr11	uc007jdh.1	4.89455	16.2633	0	0	0	B
Mrpl55	chr11	uc007jdj.1	35.773	0	100.358	63.5195	50.2469	C
2310033P09Rik	chr11	uc007jdl.1	20.7466	0	119.376	0	0	C
Arf1	chr11	uc007jdn.1	72.1333	0	503.548	0	58.6412	C
Gm249	chr11	uc007jdr.1	0	0	31.6786	10.4868	0	C
1110031B06Rik	chr11	uc007jds.1	51.7551	72.8369	0	0	18.039	B
Jmjd4	chr11	uc007jdu.1	9.40029	0	31.253	0	3.31726	C
BC050078	chr11	uc007jdy.1	5.40856	13.3521	0	0	1.93621	B
Zkscan17	chr11	uc007jdz.1	19.2478	0	0	115.494	79.0561	D
AK030920	chr11	uc007jeg.1	5.99902	0	0	10.4398	0	D
RP23-180B18.4	chr11	uc007jem.1	30.6941	0	0	38.7401	62.4161	E
4933433K01Rik	chr11	uc007jev.1	13.41	0	60.5063	121.033	24.5846	D
Flcn	chr11	uc007jew.1	16.6452	0	46.6584	22.1958	6.62406	C
AK144909	chr11	uc007jez.1	31.7881	0	106.383	76.4384	26.6307	C
Cops3	chr11	uc007jfa.1	60.3677	142.655	0	270.285	0	D
Nt5m	chr11	uc007jfd.1	14.6038	0	0	69.7008	45.6068	D
AK005951	chr11	uc007jff.1	2.27799	0	0	106.096	92.6062	D
Med9	chr11	uc007jfg.1	20.2269	0	109.372	14.3034	45.3195	C
Rasd1	chr11	uc007jfh.1	30.2588	0	81.3859	0	0	C
Pemt	chr11	uc007jfi.1	8.53258	0	92.2251	25.5321	18.9561	C
Rai1	chr11	uc007jfm.1	26.9375	0	0	0	0	A
Srebf1	chr11	uc007jfn.1	39.0265	0	0	0	8.73693	A
Tom1l2	chr11	uc007jfq.1	28.6364	0	140.841	0	0	C
AK196141	chr11	uc007jfs.1	18.1071	0	65.9283	0	0	C
Lrrc48	chr11	uc007jfu.1	1.36258	0	73.5525	108.448	25.5542	D
Atpaf2	chr11	uc007jfv.1	22.3438	14.6043	49.5996	14.3647	39.6894	C
4933439F18Rik	chr11	uc007jfw.1	23.2052	0	173.206	0	25.0918	C
Drg2	chr11	uc007jfy.1	22.0789	0	40.6235	48.3836	15.9385	D
Myo15	chr11	uc007jfz.1	0.630816	0	1.03615	0	4.45221	E
Alkbh5	chr11	uc007jgd.1	58.5499	0	230.499	0	22.1436	C
Llgl1	chr11	uc007jgf.1	71.3559	0	0	8.52122	7.12353	A
Flii	chr11	uc007jgh.1	38.4849	0	83.8319	12.0139	6.76654	C
Smcr7	chr11	uc007jgj.1	11.3642	0	28.6094	0	0	C
Top3a	chr11	uc007jgl.1	19.7803	19.1215	0	22.7831	9.6194	D
Smcr8	chr11	uc007jgn.1	11.7024	12.008	0	11.6843	0	B
Shmt1	chr11	uc007jgo.1	42.9282	0	37.4151	34.9452	23.8602	C
Dhrs7b	chr11	uc007jgr.1	15.1157	0	41.754	37.6717	18.1746	C
Tmem11	chr11	uc007jgs.1	40.5686	0	88.7165	0	7.97926	C
AK140192	chr11	uc007jgt.1	2.30693	0	22.6702	0	0	C
Gtlf3b	chr11	uc007jgu.1	28.2431	42.0113	0	38.3655	0	B
Map2k3	chr11	uc007jgx.1	19.385	0	50.2009	15.1924	31.3858	C
Usp22	chr11	uc007jhc.1	94.5606	24.1471	0	11.5076	0	A
Aldh3a1	chr11	uc007jhe.1	3.72974	0	0	0	3.69296	A
Aldh3a2	chr11	uc007jhf.1	43.4091	38.5462	0	0	13.4097	B
Slc47a2	chr11	uc007jhg.1	36.5426	0	243.277	40.4225	0	C
Zfp179	chr11	uc007jhj.1	0	0	0	9.36545	0	D
Mfap4	chr11	uc007jhm.1	359.879	0	0	0	0	A
Mapk7	chr11	uc007jhq.1	32.6654	0	65.4724	0	0	C
B9d1	chr11	uc007jhu.1	16.2422	0	0	152.81	114.307	D
Epn2	chr11	uc007jhv.1	28.2502	38.8785	0	34.248	0	B
2310040C09Rik	chr11	uc007jid.1	3.27984	0	22.1072	0	0	C
Prpsap2	chr11	uc007jie.1	12.7938	0	44.4414	0	4.79984	C
Ulk2	chr11	uc007jih.1	13.4775	21.8248	136.133	78.6666	55.9911	C
Akap10	chr11	uc007jii.1	8.1775	29.9413	0	16.0001	17.9574	B
Specc1	chr11	uc007jin.1	6.47726	17.502	0	0	8.63373	B
2410012H22Rik	chr11	uc007jip.1	18.653	0	121.569	53.1859	27.6965	C
Ttc19	chr11	uc007jir.1	17.9889	23.2004	0	0	0	B
Ncor1	chr11	uc007jiy.1	40.0188	58.9051	0	36.8299	17.843	B
Pigl	chr11	uc007jje.1	10.6825	0	0	9.13174	7.48361	D
Prr6	chr11	uc007jjf.1	85.3982	0	0	709.207	403.289	D
Ubb	chr11	uc007jjg.1	49.9716	0	265.122	178.248	193.147	C
AK157519	chr11	uc007jjl.1	14.4049	0	0	6.02932	6.06985	A
BC046404	chr11	uc007jjo.1	27.9408	13.9927	0	0	8.46193	A
BC025076	chr11	uc007jjr.1	21.2767	12.7992	0	0	0	A
Zfp287	chr11	uc007jju.1	3.68181	10.7713	0	7.51552	0	B
AK019541	chr11	uc007jjw.1	0	0	0	0	8.24538	E
Zfp286	chr11	uc007jjx.1	5.4757	0	0	15.32	0	D
Fbxw10	chr11	uc007jkf.1	0	0	0	90.9383	158.982	E
Fam18b	chr11	uc007jkh.1	13.5268	25.4005	0	10.0469	13.8901	B
Cdrt4	chr11	uc007jkj.1	0	0	0	0	396.75	E
Tekt3	chr11	uc007jkl.1	0	0	0	76.1768	226.035	E
Pmp22	chr11	uc007jkm.1	64.1956	25.1925	0	0	0	A
Cox10	chr11	uc007jko.1	17.7072	0	0	29.7659	0	D
AK005116	chr11	uc007jkq.1	11.1099	0	0	17.4383	10.2425	D
Hs3st3a1	chr11	uc007jkr.1	3.65198	0	0	0	0	A
Elac2	chr11	uc007jks.1	32.4017	19.4606	0	48.0146	0	D
AU040829	chr11	uc007jkv.1	11.1956	0	14.7829	3.81255	7.25421	C
Myocd	chr11	uc007jky.1	3.8868	0	0	0	0	A
Map2k4	chr11	uc007jlb.1	39.7661	63.3756	0	0	0	B
Zkscan6	chr11	uc007jld.1	6.14393	6.47718	0	19.7891	15.1311	D
Dnahc9	chr11	uc007jlg.1	0.230644	0	0	0.49257	1.33862	E
Gm879	chr11	uc007jlm.1	5.12226	0	0	0	0	A
2310004I24Rik	chr11	uc007jlt.1	6.58759	11.9599	0	7.85106	0	B
Sco1	chr11	uc007jlu.1	4.36883	0	15.1018	0	0	C
Gas7	chr11	uc007jmv.1	56.6941	58.8854	0	0	10.737	B
Usp43	chr11	uc007jne.1	1.65334	0	0	0	2.4025	E
Wdr16	chr11	uc007jnf.1	0	0	0	114.482	61.094	D
Stx8	chr11	uc007jnj.1	3.62056	0	0	18.0712	8.62681	D
Ntn1	chr11	uc007jnm.1	3.85088	0	6.54877	0	2.18476	C
BB220380	chr11	uc007jns.1	1.24613	0	0	3.12679	5.15	E
BC024997	chr11	uc007jnv.1	0	0	0	7.81702	3.69385	D
Ccdc42	chr11	uc007jnw.1	0	0	0	68.8475	131.378	E
Myh10	chr11	uc007jny.1	31.1286	0	0	44.9408	15.9433	D
Ndel1	chr11	uc007joc.1	43.9873	37.0375	103.1	0	51.8439	C
9930039A11Rik	chr11	uc007jog.1	2.17666	0	16.9664	0	0	C
Rpl26	chr11	uc007joh.1	55.7335	0	0	56.5935	0	D
Odf4	chr11	uc007joj.1	0	0	0	284.112	221.872	D
Arhgef15	chr11	uc007jol.1	6.7583	0	0	2.1691	0	A
Slc25a35	chr11	uc007jop.1	8.72276	13.3816	0	0	24.4631	E
Rangrf	chr11	uc007jor.1	0.863082	0	0	24.3713	19.092	D
RP23-153N12.1	chr11	uc007jou.1	21.3982	0	45.335	11.3601	0	C
1500010J02Rik	chr11	uc007jox.1	32.0371	0	46.3687	23.1096	15.8073	C
Aurkb	chr11	uc007jpa.1	22.5109	0	0	13.9351	10.8763	A
2310047M10Rik	chr11	uc007jpb.1	9.13801	0	27.7956	17.1703	10.7639	C
Tmem107	chr11	uc007jpc.1	21.6257	0	290.671	0	75.7742	C
Vamp2	chr11	uc007jpe.1	48.6536	77.8418	0	23.9685	0	B
Per1	chr11	uc007jpg.1	49.4351	0	74.0633	44.8114	60.0461	C
Aloxe3	chr11	uc007jpj.1	1.33351	0	12.4797	0	0	C
Cntrob	chr11	uc007jpp.1	14.9368	0	58.5102	26.1462	0	C
Trappc1	chr11	uc007jpq.1	49.7695	76.4071	0	75.3602	0	B
Kcnab3	chr11	uc007jps.1	8.68055	0	0	0	6.61696	A
A030009H04Rik	chr11	uc007jpv.1	21.522	0	104.671	0	0	C
Chd3	chr11	uc007jpw.1	90.294	0	0	31.6531	15.2386	A
Chd3	chr11	uc007jpy.1	60.1407	0	148.159	0	14.2123	C
Cyb5d1	chr11	uc007jpz.1	4.74723	0	20.8873	0	13.878	C
Lsmd1	chr11	uc007jqa.1	62.5496	0	117.639	38.666	168.377	E
Tmem88	chr11	uc007jqc.1	8.92219	0	35.685	0	23.0221	C
Jmjd3	chr11	uc007jqe.1	46.9608	0	70.4541	0	0	C
Dnahc2	chr11	uc007jqg.1	1.5644	0	0	93.7583	18.6795	D
Efnb3	chr11	uc007jqi.1	10.5885	0	0	3.93953	0	A
Wdr79	chr11	uc007jqj.1	16.1482	0	63.3573	0	5.0931	C
Trp53	chr11	uc007jqn.1	70.8498	0	69.6845	13.2696	8.93589	C
Atp1b2	chr11	uc007jqo.1	420.54	0	0	0	0	A
Shbg	chr11	uc007jqp.1	111.533	76.1663	0	0	0	B
Sat2	chr11	uc007jqs.1	18.3719	42.4606	0	0	0	B
Fxr2	chr11	uc007jqt.1	64.6973	0	427.49	0	33.3655	C
Mpdu1	chr11	uc007jqv.1	49.8201	0	0	22.6933	16.3503	A
Cd68	chr11	uc007jqx.1	10.0431	0	30.9778	0	0	C
Eif4a1	chr11	uc007jra.1	22.3636	21.9443	0	0	4.38392	B
Senp3	chr11	uc007jrb.1	53.4508	0	179.352	21.7993	15.2502	C
Tnfsf12-tnfsf13	chr11	uc007jrg.1	9.58716	0	29.254	5.79031	0	C
Polr2a	chr11	uc007jrj.1	167.021	316.181	0	158.769	0	B
Amac1	chr11	uc007jrl.1	0	0	16.7524	1.9356	117.118	E
Zbtb4	chr11	uc007jrn.1	12.4748	0	0	7.62472	0	A
Chrnb1	chr11	uc007jrq.1	5.43491	0	0	0	0	A
Fgf11	chr11	uc007jrr.1	12.2695	0	0	0	0	A
4933402P03Rik	chr11	uc007jru.1	0	0	0	0	364.242	E
Spem1	chr11	uc007jrv.1	0	0	0	0	712.648	E
Nlgn2	chr11	uc007jrw.1	21.2201	0	0	0	0	A
1810027O10Rik	chr11	uc007jry.1	56.3159	0	0	0	15.4796	A
Plscr3	chr11	uc007jsa.1	20.8769	0	0	0	0	A
2810408A11Rik	chr11	uc007jsj.1	8.12068	0	0	5.30268	218.277	E
0610025P10Rik	chr11	uc007jsn.1	28.352	0	176.518	34.9502	26.6637	C
Gps2	chr11	uc007jsp.1	39.6554	0	221.661	152.36	196.074	C
Eif5a	chr11	uc007jst.1	271.412	0	956.878	475.902	152.289	C
Ybx2	chr11	uc007jsw.1	0	0	736.988	1135.79	1194.62	D
Slc2a4	chr11	uc007jsz.1	4.03385	0	0	2.16622	0	A
Rai12	chr11	uc007jtd.1	76.6559	0	0	272.231	126.609	D
Dullard	chr11	uc007jtf.1	48.178	0	102.984	32.3202	29.4758	C
Gabarap	chr11	uc007jtg.1	136.947	172.874	0	511.626	287.428	D
Phf23	chr11	uc007jth.1	59.2164	0	267.818	0	0	C
Dvl2	chr11	uc007jtm.1	30.8912	0	86.0212	20.7525	0	C
Acadvl	chr11	uc007jto.1	25.0623	0	114.418	0	11.3894	C
Dlg4	chr11	uc007jtp.1	10.438	0	10.6296	0	2.53567	C
Bcl6b	chr11	uc007juc.1	6.65425	0	0	0	2.18341	A
0610010K14Rik	chr11	uc007jug.1	76.3685	0	97.0365	15.6351	33.8573	C
D11Bwg0434e	chr11	uc007jui.1	60.0859	0	251.381	0	72.3669	C
Alox12	chr11	uc007juj.1	1.22909	0	6.39861	0	3.777	C
Pelp1	chr11	uc007jup.1	40.3292	0	0	35.6834	41.394	D
Arrb2	chr11	uc007jur.1	51.0042	0	0	0	6.3591	A
Med11	chr11	uc007juv.1	13.8676	0	42.1246	14.4657	9.21354	C
Cxcl16	chr11	uc007juw.1	3.85531	9.24347	0	0	21.0582	E
Zmynd15	chr11	uc007juy.1	0	0	0	17.4452	160.332	E
Psmb6	chr11	uc007jve.1	151.15	0	0	199.903	173.766	D
Pld2	chr11	uc007jvg.1	3.93422	0	0	0	0	A
Mink1	chr11	uc007jvi.1	27.8046	0	106.359	0	0	C
Chrne	chr11	uc007jvo.1	0	0	0	2.57142	42.6074	E
AK019734	chr11	uc007jvp.1	0	0	0	0	167.962	E
Gp1ba	chr11	uc007jvq.1	1.63983	0	8.30095	0	0	C
Slc25a11	chr11	uc007jvr.1	36.7387	0	0	24.0446	11.3712	A
Rnf167	chr11	uc007jvt.1	64.985	0	257.92	53.3019	56.4625	C
Pfn1	chr11	uc007jvv.1	480.524	0	0	322.714	0	A
Eno3	chr11	uc007jvy.1	0	0	229.432	67.3444	0	C
Spag7	chr11	uc007jvz.1	39.2238	0	65.8895	25.2714	46.478	C
Camta2	chr11	uc007jwc.1	17.2491	0	39.231	14.2798	0	C
AI842396	chr11	uc007jwi.1	10.2028	0	287.806	0	0	C
Kif1c	chr11	uc007jwl.1	23.6705	0	13.6291	0	4.94936	A
Zfp3	chr11	uc007jwo.1	8.10072	0	46.4873	0	0	C
Rabep1	chr11	uc007jwr.1	15.2278	53.0388	0	15.1123	0	B
Nup88	chr11	uc007jwx.1	53.8662	0	571.479	63.9628	72.7645	C
Rpain	chr11	uc007jxa.1	13.6092	47.5022	0	0	41.1987	B
C1qbp	chr11	uc007jxf.1	57.6667	39.9512	0	0	23.7941	B
Dhx33	chr11	uc007jxg.1	23.0808	48.392	0	0	0	B
Derl2	chr11	uc007jxj.1	7.72177	21.8665	25.3466	11.2023	6.44182	C
Mis12	chr11	uc007jxm.1	20.8655	22.7181	0	14.2528	0	B
6330403K07Rik	chr11	uc007jxo.1	3.66883	0	0	0	0	A
6720460F02Rik	chr11	uc007jxz.1	7.88073	0	0	0	0	A
[truncated: 12,260 more rows]
