# Supplementary material for: Integrated transcriptome analysis of mouse spermatogenesis
Source: BMC Genomics. 2014 Jan 18;15:39. doi: 10.1186/1471-2164-15-39 (PMC3906902; doi:10.1186/1471-2164-15-39)
Supplement: Additional file 5 — Is a table listing novel splice junctions. [file 1471-2164-15-39-S5.txt]

gene	UCSC_clusterID	chrom	strand	junction	leftExon	rightExon	isoform	exonCount	leftExonNumber	rightExonNumber	distinctHits_6dpp	distinctHits_10dpp	distinctHits_12dpp	distinctHits_14dpp	distinctHits_16dpp	distinctHits_18dpp	distinctHits_20dpp	distinctHits_38dpp	SumDistinctHits	ORFshift
hnRNP X,Pcbp2	8729	chr15	+	102313691-102313719|102314584-102314612	102313590-102313719	102314584-102314671		0	0	0	13	11	12	14	19	23	20	25	137	s
Supt5h	21511	chr7	-	29101168-29101196|29101802-29101830	29101027-29101196	29101802-29101908	uc009fyh.1	22	4	6	0	1	4	10	8	19	11	18	71	0
R3hdm1	783	chr1	+	130083458-130083486|130090036-130090064	130083334-130083486	130090036-130090333	uc007clj.1	27	16	18	9	8	8	7	5	8	9	13	67	0
AK149094,Usp34	2885	chr11	+	23261688-23261716|23263057-23263085	23261586-23261716	23263057-23263188	uc007iev.1	13	10	12	5	8	7	10	4	10	10	3	57	0
BC049730	21404	chr7	+	25494288-25494316|25495135-25495163	25494277-25494316	25495135-25495240	uc009fqj.1	7	1	3	0	0	1	3	14	22	9	6	55	s
Wt1	13811	chr2	+	104983291-104983319|105003481-105003509	104983241-104983319	105003481-105003578	uc008lko.1	10	4	6	7	6	9	6	8	9	4	3	52	0
Atp8b3	2099	chr10	-	79984866-79984894|79987073-79987101	79984755-79984894	79987073-79987157	uc007gdo.1	28	3	5	0	0	0	2	3	16	9	17	47	0
6330503K22Rik,mKIAA0419	22976	chr7	+	125875939-125875967|125878781-125878809	125875907-125875967	125878781-125880532	uc009jkj.1	16	14	16	2	0	8	10	5	9	8	3	45	s
Kctd14	22536	chr7	+	104601944-104601972|104606103-104606131	104601713-104601972	104606103-104606999	uc009ijf.1	3	1	3	9	6	4	8	5	6	3	3	44	s
4932438A13Rik,mKIAA1109	15160	chr3	+	36921368-36921396|36925011-36925039	36921305-36921396	36925011-36925265	uc008pac.1	30	8	10	1	6	4	3	7	10	7	5	43	0
Odf4,oppo 1	3363	chr11	-	68736028-68736056|68736320-68736348	68735921-68736056	68736320-68736516		0	0	0	0	0	0	3	3	11	15	11	43	s
Ncoa6,Prip	14613	chr2	-	155228448-155228476|155237260-155237288	155228407-155228476	155237260-155237382	uc008nkm.1	14	4	6	4	4	3	5	4	7	9	6	42	0
Atxn2	18965	chr5	+	122261593-122261621|122264346-122264374	122261393-122261621	122264346-122264959	uc008zke.1	25	23	25	5	2	6	5	9	6	3	4	40	s
Foxm1	20804	chr6	+	128321075-128321103|128322551-128322579	128320974-128321103	128322551-128322621	uc009edl.1	8	5	7	4	2	1	1	2	4	9	17	40	0
Dkkl1	21833	chr7	-	52465813-52465841|52467125-52467153	52465700-52465841	52467125-52467221	uc009guc.1	5	3	5	0	0	0	1	5	7	10	15	38	s
1700029F09Rik	220	chr1	-	44156818-44156846|44159172-44159200	44156692-44156846	44159172-44159268	uc007avz.1	8	5	8	3	2	5	6	9	3	7	3	38	s
Txnl4	11700	chr18	+	80404054-80404082|80406800-80406828	80403892-80404082	80406800-80406869	uc008fsr.1	4	1	3	5	7	4	8	2	6	4	1	37	s
Phf7	6837	chr14	-	32052895-32052923|32054044-32054072	32052816-32052923	32054044-32054169	uc007sxf.1	11	4	6	0	0	0	4	1	12	12	8	37	s
2700078E11Rik	12540	chr19	-	60610149-60610177|60618912-60618940	60610038-60610177	60618912-60619015	uc008ibv.1	9	3	5	4	2	5	1	2	0	4	18	36	0
Macf1,Macf	17250	chr4	-	123038242-123038270|123042515-123042543	123038152-123038270	123042515-123042590	uc008upi.1	10	5	7	2	4	2	7	5	8	4	2	34	0
Clstn1	17728	chr4	+	149012476-149012504|149017303-149017331	149012341-149012504	149017303-149017461	uc008vwo.1	19	10	12	2	8	5	3	6	7	2	1	34	0
Git1	3613	chr11	+	77314588-77314616|77316519-77316547	77314573-77314616	77316519-77316568	uc007kgy.1	20	7	9	1	1	3	4	5	6	5	9	34	0
Usp48	17534	chr4	+	137190895-137190923|137193674-137193702	137190812-137190923	137193674-137193805	uc008vjh.1	29	20	22	4	5	4	6	3	6	3	2	33	0
Tjp1	22006	chr7	-	72458282-72458310|72459544-72459572	72457440-72458310	72459544-72459895	uc009hgp.1	28	8	10	6	6	6	4	3	1	4	3	33	0
AK086010,AK087237,BC099577	23094	chr7	-	134117996-134118024|134118192-134118220	134117966-134118024	134118192-134118598		0	0	0	1	0	0	0	2	0	2	28	33	s
Gas5	1038	chr1	+	162966955-162966983|162967418-162967446	162966950-162966983	162967418-162967446	uc007det.1	10	6	8	3	8	3	5	2	5	4	2	32	s
Zubr1	17568	chr4	+	138987648-138987676|138989534-138989562	138987459-138987676	138989534-138989598	uc008vmk.1	41	22	24	2	5	7	3	2	3	3	7	32	0
Tor1aip2	1004	chr1	+	157888104-157888132|157898423-157898451	157888046-157888132	157898423-157898753		0	0	0	6	5	4	4	3	2	3	5	32	s
AA467197	14033	chr2	+	122463841-122463869|122464951-122464979	122463650-122463869	122464951-122465012	uc008maz.1	4	1	3	1	0	1	3	4	10	11	1	31	s
Ybx1	17204	chr4	-	118955025-118955053|118957713-118957741	118954750-118955053	118957713-118957747	uc008ulu.1	8	4	6	1	0	0	3	4	7	6	10	31	0
AK017137	23048	chr7	-	132478012-132478040|132493039-132493067	132477959-132478040	132493039-132493286	uc009jpy.1	4	2	4	0	0	0	4	5	10	6	6	31	s
Rapgef6,mKIAA4052	3144	chr11	+	54497500-54497528|54501045-54501073	54497393-54497528	54501045-54501156	uc007iyd.1	10	4	6	1	5	4	5	4	7	4	1	31	s
Ptprv	876	chr1	-	137023631-137023659|137025230-137025258	137023592-137023659	137025230-137025298	uc007csr.1	38	35	37	4	6	2	3	5	7	4	0	31	s
Phf21a	13546	chr2	+	92167293-92167321|92168471-92168499	92167069-92167321	92168471-92168558		0	0	0	2	1	1	4	3	11	5	4	31	0
Msi1	18881	chr5	+	115895456-115895484|115900223-115900251	115895403-115895484	115900223-115900292	uc008zdv.1	15	10	12	8	4	7	4	3	2	2	0	30	0
Syngr4	21882	chr7	-	53142467-53142495|53143981-53144009	53142214-53142495	53143981-53144219	uc009gxp.1	5	1	3	1	1	2	3	5	7	8	3	30	s
BC035255	4143	chr11	-	102348916-102348944|102362116-102362144	102348813-102348944	102362116-102362260	uc007lsb.1	6	2	4	2	4	4	6	5	6	3	0	30	s
Mllt10,mAF10	12655	chr2	+	18091897-18091925|18107844-18107872	18091880-18091925	18107844-18108023	uc008ilm.1	23	12	14	0	1	0	0	3	9	10	6	29	0
Lrrc16	5677	chr13	-	24191504-24191532|24198177-24198205	24191450-24191532	24198177-24198247	uc007pvm.1	26	23	25	3	5	4	4	6	4	2	1	29	0
Mro	11652	chr18	+	74033032-74033060|74037083-74037111	74032877-74033060	74037083-74037191	uc008foz.1	8	5	7	5	5	4	5	2	4	2	1	28	0
Vav2	12806	chr2	-	27122876-27122904|27124418-27124446	27122749-27122904	27124418-27124542	uc008ixh.1	28	2	4	2	4	3	2	4	2	0	11	28	0
Srrm1	17485	chr4	-	134883110-134883138|134885287-134885315	134883006-134883138	134885287-134885432	uc008vge.1	18	5	7	2	6	2	2	4	4	3	5	28	0
Map4k4	193	chr1	+	40057566-40057594|40061651-40061679	40057375-40057594	40061651-40061758	uc007ats.1	32	15	17	9	3	3	3	2	2	5	1	28	0
Tor1aip2	1004	chr1	+	157888104-157888132|157888204-157888232	157888046-157888132	157888204-157888264		0	0	0	8	3	3	4	6	1	2	1	28	s
Mll3,mKIAA1506	17992	chr5	-	24799038-24799066|24800374-24800402	24798924-24799066	24800374-24800539		0	0	0	3	6	3	8	2	0	4	2	28	0
Atp5c1	12610	chr2	-	9977760-9977788|9980622-9980650	9977660-9977788	9980622-9980719	uc008ihm.1	10	1	3	7	3	5	2	3	4	2	1	27	s
Lrrc27	23251	chr7	+	146399223-146399251|146400573-146400601	146399180-146399251	146400573-146400858	uc009kfn.1	9	1	3	0	0	0	0	2	4	2	19	27	s
B130050I23Rik	23449	chr8	+	4200893-4200921|4202935-4202963	4200867-4200921	4202935-4203076	uc009ktd.1	20	11	13	0	6	2	2	1	5	3	8	27	0
Cap1	17237	chr4	-	122549668-122549696|122563075-122563103	122549574-122549696	122563075-122563110		0	0	0	6	3	2	4	3	3	4	1	26	s
Nr2c2,mKIAA4145	20310	chr6	+	92055331-92055359|92088980-92089008	92055275-92055359	92088980-92089020		0	0	0	0	2	2	3	3	8	4	4	26	s
Anapc10	24031	chr8	+	82235718-82235743|82237051-82237079	82235718-82235743	82237051-82237178		0	0	0	3	1	2	4	3	6	2	5	26	s
Ezh2	19824	chr6	-	47490826-47490854|47492364-47492392	47490675-47490854	47492364-47492405	uc009btb.1	20	6	8	0	1	4	4	3	4	5	4	25	0
Slmap,mKIAA1601	6791	chr14	-	27247774-27247802|27258164-27258192	27247727-27247802	27258164-27258224	uc007ssq.1	12	6	8	5	6	3	3	3	3	2	0	25	0
Phf7	6837	chr14	-	32051311-32051339|32052816-32052844	32050881-32051339	32052816-32052923	uc007sxf.1	11	1	4	1	0	0	3	3	6	4	8	25	s
Zbtb32	21613	chr7	-	31376956-31376984|31383798-31383826	31376075-31376984	31383798-31383888		0	0	0	5	2	2	2	6	3	2	3	25	s
4931406P16Rik	21664	chr7	-	35070944-35070972|35098505-35098533	35068976-35070972	35098505-35098541		0	0	0	6	4	3	4	2	4	1	1	25	s
Csnk1g3	11354	chr18	+	54107780-54107808|54112898-54112926	54107701-54107808	54112898-54115338	uc008eya.1	13	11	13	1	4	2	4	5	4	4	0	24	0
Mia3,B230399H06Rik	12553	chr1_random	-	303311-303339|304439-304467	303270-303339	304439-304540	uc008icw.1	27	4	6	0	2	2	2	2	5	4	7	24	0
Ube2j1	16274	chr4	+	33130933-33130961|33136656-33136684	33130831-33130961	33136656-33139339	uc008sfp.1	8	6	8	2	1	2	2	1	6	1	9	24	0
Wnk1,mKIAA0344	20477	chr6	-	119901985-119902013|119906088-119906116	119901915-119902013	119906088-119906214	uc009dmt.1	28	16	19	3	3	6	5	3	3	0	1	24	0
4933424B01Rik	21009	chr6	-	146498479-146498507|146499160-146499188	146498153-146498507	146499160-146499296	uc009esb.1	18	1	3	2	2	0	4	3	7	6	0	24	0
4933425K02Rik,Nhedc1	16021	chr3	+	135011058-135011086|135011293-135011321	135011021-135011086	135011293-135011737		0	0	0	1	2	0	2	3	9	5	2	24	s
Srpk2	17954	chr5	-	23122180-23122208|23181537-23181565	23122144-23122208	23181537-23181592		0	0	0	1	2	3	4	1	4	2	7	24	s
Tipin	25480	chr9	+	64129426-64129454|64135920-64135948	64129413-64129454	64135920-64136050		0	0	0	2	4	5	4	6	1	2	0	24	s
Etl4,mKIAA1217,AK018352	12668	chr2	+	20720382-20720410|20729528-20729556	20720242-20720410	20729528-20729651	uc008imm.1	22	17	21	5	3	3	2	4	2	4	0	23	0
Enah	1301	chr1	-	183849732-183849760|183853690-183853718	183849455-183849760	183853690-183853971	uc007dxp.1	15	8	10	2	2	3	1	3	1	1	10	23	0
Ppp1r12a	2451	chr10	+	107688972-107689000|107690380-107690408	107688895-107689000	107690380-107690551	uc007gzc.1	26	12	14	0	4	4	2	1	8	1	3	23	0
Mule,Huwe1,KIAA312,mKIAA0312	27184	chrX	+	148339946-148339974|148343270-148343298	148339898-148339974	148343270-148343499	uc009upn.1	83	51	55	3	4	5	1	3	2	1	4	23	0
asp4,2610019A05Rik	4240	chr11	-	106035067-106035095|106045875-106045903	106034992-106035095	106045875-106045933	uc007lyg.1	13	9	11	0	1	3	1	4	5	5	4	23	s
Prkcm	4761	chr12	-	51495999-51496027|51526425-51526453	51495816-51496027	51526425-51526586	uc007nmj.1	19	14	16	3	4	2	5	5	3	0	1	23	0
Spata5	15169	chr3	+	37328998-37329026|37477673-37477701	37328967-37329026	37477673-37478013	uc008pau.1	16	4	16	4	2	3	3	3	3	2	2	22	s
Stag3	19224	chr5	+	138740628-138740656|138741351-138741379	138740566-138740656	138741351-138741439	uc009afn.1	34	18	21	3	2	1	4	1	6	3	2	22	s
Rnf126	2052	chr10	-	79223799-79223827|79224309-79224337	79223733-79223827	79224309-79224378	uc007fzr.1	9	3	5	1	1	0	1	1	7	4	7	22	s
Lrrc51	22623	chr7	-	109069260-109069288|109082277-109082305	109069150-109069288	109082277-109082320	uc009ipy.1	6	4	6	1	1	0	0	0	8	5	7	22	s
BC100495,AK030238,AK006343	5961	chr13	+	53493374-53493402|53547886-53547914	53493267-53493402	53547886-53547998	uc007qnm.1	8	4	7	0	0	0	0	0	8	7	7	22	s
1700006A11Rik	15954	chr3	-	124122275-124122303|124124294-124124322	124122141-124122303	124124294-124124390	uc008rfs.1	12	9	11	0	0	0	3	3	7	3	5	21	s
Agbl5,9430057O19Rik	18039	chr5	+	31207160-31207188|31208003-31208031	31207075-31207188	31208003-31208134	uc008wwg.1	17	14	16	1	1	0	1	1	5	4	8	21	s
Map4k4	193	chr1	+	40064347-40064375|40066532-40066560	40064277-40064375	40066532-40066708	uc007atr.1	31	19	21	7	2	3	4	1	3	1	0	21	0
Dpy19l1	24865	chr9	-	24279869-24279897|24286372-24286400	24279776-24279897	24286372-24286510	uc009opa.1	23	18	20	2	3	0	3	3	3	5	2	21	s
AK057615,Ihpk2	26075	chr9	+	108698699-108698727|108700601-108700629	108698324-108698727	108700601-108700824	uc009rqx.1	6	1	3	1	2	4	2	2	5	3	2	21	0
Clasp2	26150	chr9	+	113763436-113763464|113771303-113771331	113763290-113763464	113771303-113771405	uc009rwv.1	33	12	15	1	3	4	5	2	4	1	1	21	0
Phr1	7594	chr14	-	103555956-103555984|103571783-103571811	103554340-103555984	103571783-103571906	uc007uwl.1	85	28	30	3	3	3	2	1	8	0	1	21	0
Ptprv	876	chr1	-	137023631-137023659|137025693-137025721	137023592-137023659	137025693-137026327	uc007csr.1	38	35	38	5	2	6	1	4	3	0	0	21	s
AK076846,Ifitm7	8875	chr16	-	13982057-13982085|13986722-13986750	13981794-13982085	13986722-13986960	uc007ygs.1	3	1	3	0	0	0	0	0	6	2	13	21	0
Ptprd	16761	chr4	-	75782797-75782825|75786417-75786445	75782714-75782825	75786417-75786606	uc008tjm.1	31	24	27	6	4	2	3	1	1	2	1	20	0
Met,Sltm	25718	chr9	+	70419955-70419983|70422382-70422410	70419955-70419983	70422382-70422432	uc009qoj.1	8	3	5	1	3	1	1	3	6	2	3	20	s
Slmap,mKIAA1601	6791	chr14	-	27262092-27262120|27279527-27279555	27262060-27262120	27279527-27279696	uc007ssq.1	12	10	12	1	3	1	4	4	3	2	2	20	0
Ppil2	8905	chr16	-	17107289-17107317|17111235-17111263	17107271-17107317	17111235-17111306	uc007yjx.1	21	19	21	3	2	3	1	2	4	2	3	20	s
Baiap2	4482	chr11	+	119864371-119864399|119867672-119867700	119861865-119864399	119867672-119868093		0	0	0	0	0	1	1	1	7	5	5	20	s
Tex22	5416	chr12	+	114313184-114313212|114313454-114313482	114312712-114313212	114313454-114313647		0	0	0	0	0	0	0	1	5	6	8	20	s
Svil	11025	chr18	+	5059339-5059367|5062159-5062187	5059227-5059367	5062159-5062403	uc008dyr.1	35	9	11	4	2	1	3	2	4	1	2	19	0
2610024E20Rik	11164	chr18	-	34605241-34605269|34608021-34608049	34605185-34605269	34608021-34608105	uc008eko.1	21	4	6	3	0	3	3	2	3	3	2	19	0
Tex101	21403	chr7	-	25453631-25453659|25461290-25461318	25453527-25453659	25461290-25461694	uc009fqh.1	7	2	7	1	1	3	3	3	4	2	2	19	s
A230107C01Rik	21550	chr7	-	29976739-29976767|29980846-29980874	29976553-29976767	29980846-29980958	uc009gbd.1	27	12	14	0	0	1	1	5	6	5	1	19	s
2410004F06Rik	21678	chr7	-	36275106-36275134|36278848-36278876	36274948-36275134	36278848-36278956	uc009gjz.1	30	17	19	0	0	3	2	3	5	5	1	19	0
AK044563,mKIAA1105,D14Abb1e	6804	chr14	+	28279469-28279497|28284803-28284831	28279352-28279497	28284803-28285732	uc007sts.1	18	16	18	2	2	1	2	2	6	3	1	19	0
Synj1,AK080946	9435	chr16	-	90947079-90947107|90950595-90950623	90947036-90947107	90950595-90950730	uc007zww.1	32	5	9	3	2	3	2	3	3	2	1	19	0
Mef2c,AK043267	6252	chr13	+	83732214-83732242|83764759-83764787	83732038-83732242	83764759-83764903		0	0	0	5	0	2	5	3	2	0	2	19	s
Cage1	5800	chr13	-	38124465-38124493|38128656-38128684	38124233-38124493	38128656-38128938		0	0	0	0	0	1	0	2	7	4	5	19	s
Mthfsd	24536	chr8	-	123628377-123628405|123629473-123629501	123628291-123628405	123629473-123629587		0	0	0	3	0	0	0	3	7	3	3	19	s
mKIAA1422,Kcnt1	12763	chr2	+	25766848-25766876|25771298-25771326	25766369-25766876	25771298-25771386	uc008its.1	4	1	3	7	6	2	1	0	1	1	0	18	0
Mtap7	1497	chr10	+	19970258-19970286|19981664-19981692	19970175-19970286	19981664-19981789	uc007eno.1	18	6	8	0	0	0	0	1	4	4	9	18	0
smrp1,1110017D15Rik	16329	chr4	-	41452659-41452687|41454553-41454581	41452600-41452687	41454553-41454626	uc008six.1	7	2	4	0	0	0	1	3	6	1	7	18	s
AK017025,AK005578	23019	chr7	-	128731141-128731169|128733267-128733295	128730902-128731169	128733267-128733350	uc009jnt.1	3	1	3	0	0	0	0	1	6	2	9	18	s
Reps2	27249	chrX	-	158909760-158909788|158952210-158952238	158909726-158909788	158952210-158952280	uc009uud.1	16	5	7	1	3	2	5	2	4	1	0	18	0
Als2cr12	309	chr1	-	58748598-58748626|58752745-58752773	58748548-58748626	58752745-58752801	uc007bcm.1	15	13	15	0	0	0	1	1	5	3	8	18	s
NF1,NF1GRP	3666	chr11	+	79272380-79272408|79282218-79282246	79272272-79272408	79282218-79282377	uc007kkl.1	58	30	32	0	0	2	2	4	6	3	1	18	0
Synj1,AK080946	9435	chr16	-	90939251-90939279|90944599-90944627	90936345-90939279	90944599-90944820	uc007zww.1	32	1	3	0	2	3	4	1	5	2	1	18	s
Bcl9l	25120	chr9	+	44291541-44291569|44297737-44297765	44291195-44291569	44297737-44297794		0	0	0	6	0	4	4	2	2	0	0	18	s
Gnas	14874	chr2	+	174159757-174159785|174167153-174167181	174159712-174159785	174167153-174167208	uc008oes.1	13	3	5	1	2	4	5	1	3	1	0	17	s
Cetn4	15165	chr3	-	37208376-37208404|37209214-37209242	37208266-37208404	37209214-37209361	uc008pam.1	5	2	4	0	0	3	2	3	3	5	1	17	0
Gstm6	15846	chr3	-	107744174-107744202|107745619-107745647	107744106-107744202	107745619-107745684	uc008qxu.1	8	3	6	3	4	3	2	2	0	0	3	17	0
Pcbp3	1986	chr10	-	76230633-76230661|76233705-76233733	76230608-76230661	76233705-76233781	uc007fva.1	19	3	5	1	0	2	1	2	1	4	6	17	0
Stk33	22893	chr7	-	116485125-116485153|116582430-116582458	116484802-116485153	116582430-116582512	uc009jdm.1	14	12	14	0	0	1	0	1	6	2	7	17	s
6330503K22Rik,mKIAA0419	22976	chr7	+	125875245-125875273|125878781-125878809	125875210-125875273	125878781-125880532	uc009jkj.1	16	13	16	0	0	1	0	3	8	3	2	17	s
4933411K20Rik	23778	chr8	+	47249189-47249217|47254912-47254940	47249068-47249217	47254912-47256006	uc009lpx.1	3	1	3	0	0	0	1	2	6	3	5	17	s
Pla2g6	8324	chr15	-	79148412-79148440|79158639-79158667	79148190-79148440	79158639-79158675	uc007wtg.1	17	15	17	1	0	1	2	1	5	3	4	17	s
Odf2	12841	chr2	+	29745703-29745731|29746290-29746318	29745619-29745731	29746290-29746522		0	0	0	0	0	0	1	0	5	2	9	17	s
Tmem175	18589	chr5	+	109059034-109059062|109067255-109067283	109059020-109059062	109067255-109067509		0	0	0	2	0	0	4	1	5	1	4	17	s
Trmt1,AK040715	24088	chr8	+	87213247-87213275|87213606-87213634	87213176-87213275	87213606-87213807		0	0	0	4	1	1	4	0	0	2	5	17	s
Ndufa7	10293	chr17	+	33961597-33961625|33966611-33966639	33961558-33961625	33966611-33966761	uc008bzu.1	4	1	3	1	1	2	0	1	3	2	6	16	s
Ankrd45	1042	chr1	+	163093508-163093536|163097842-163097870	163093397-163093536	163097842-163099237	uc007dfj.1	7	5	7	0	1	1	1	1	3	7	2	16	s
Rpl12	12923	chr2	+	32818558-32818586|32819260-32819288	32818504-32818586	32819260-32819373	uc008jhe.1	7	4	6	1	3	3	1	3	3	1	1	16	0
4932414N04Rik	13126	chr2	+	68534557-68534585|68549077-68549105	68534376-68534585	68549077-68549111	uc008jxr.1	29	13	15	0	0	1	0	0	7	4	4	16	s
Cst9	14260	chr2	+	148661140-148661168|148664187-148664215	148660882-148661168	148664187-148664473	uc008mtr.1	3	1	3	2	5	2	3	1	2	1	0	16	0
Dusp15	14561	chr2	-	152774828-152774856|152777070-152777098	152774773-152774856	152777070-152777141	uc008ngu.1	6	4	6	2	2	0	2	4	3	3	0	16	s
AK005385,5830417I10Rik,mKIAA1606,Gon4l	15459	chr3	+	88650473-88650501|88672671-88672699	88650309-88650501	88672671-88672773	uc008pwz.1	32	3	11	1	5	3	2	0	2	1	2	16	0
Ptbp2	15921	chr3	-	119427076-119427104|119428983-119429011	119427011-119427104	119428983-119429123	uc008rdi.1	7	4	6	2	2	3	1	2	1	4	1	16	s
Sec31l1,Sec31a	18497	chr5	-	100797343-100797371|100802398-100802426	100797312-100797371	100802398-100802734	uc008yhi.1	19	5	7	3	4	2	0	1	2	1	3	16	0
BC087938,1700028J19Rik,BC049653	21769	chr7	-	51486814-51486842|51491438-51491466	51486695-51486842	51491438-51491492	uc009goq.1	5	3	5	0	0	0	0	1	6	4	5	16	s
Zdhhc1	24331	chr8	-	108007655-108007683|108009361-108009389	108007440-108007683	108009361-108009408	uc009ndd.1	14	10	12	2	2	1	1	3	2	1	4	16	s
Myo6	25805	chr9	+	80148445-80148473|80154766-80154794	80148341-80148473	80154766-80154985	uc009qvg.1	33	30	32	0	4	4	2	1	2	2	1	16	0
AK015892	26156	chr9	-	114271377-114271405|114273691-114273719	114271278-114271405	114273691-114273745	uc009rxe.1	6	4	6	0	0	0	3	3	5	3	2	16	s
Fnip1	3143	chr11	+	54296060-54296088|54302770-54302798	54295996-54296088	54302770-54302842	uc007ixx.1	18	6	8	0	0	1	3	0	5	6	1	16	0
Papola	5323	chr12	+	107067459-107067487|107072919-107072947	107067266-107067487	107072919-107072994	uc007oyy.1	23	19	21	4	2	1	4	2	2	0	1	16	0
4930547C10Rik	16568	chr4	+	52609180-52609208|52622709-52622737	52609145-52609208	52622709-52624360		0	0	0	0	0	0	1	1	3	4	7	16	s
1810030N24Rik	16289	chr4	-	34719274-34719302|34725527-34725555	34719122-34719302	34725527-34725608		0	0	0	0	0	2	0	2	4	3	5	16	s
Ide	12279	chr19	-	37352475-37352503|37358610-37358638	37352230-37352503	37358610-37358722	uc008hil.1	24	5	7	2	1	0	1	3	2	2	4	15	0
4933404M02Rik	13147	chr2	+	70360536-70360564|70361387-70361415	70360536-70360564	70361387-70361424	uc008jzh.1	13	5	7	0	0	1	0	4	1	3	6	15	s
Ptprk	1565	chr10	+	28279943-28279971|28286300-28286328	28279810-28279971	28286300-28286485	uc007esn.1	32	15	17	1	3	5	1	1	1	1	2	15	0
Lphn2	16108	chr3	-	148522469-148522497|148528563-148528591	148521696-148522497	148528563-148528673	uc008rsb.1	24	20	22	4	5	1	1	2	1	1	0	15	0
Sec31l1,Sec31a	18497	chr5	-	100797343-100797371|100802443-100802471	100797312-100797371	100802443-100802503	uc008yhh.1	7	5	7	2	2	0	1	3	3	2	2	15	s
Sec31l1,Sec31a	18497	chr5	-	100815194-100815222|100818086-100818114	100815146-100815222	100818086-100818125	uc008yhj.1	13	6	8	0	5	1	4	0	3	0	2	15	0
mKIAA1757,Setd5	20385	chr6	+	113056107-113056135|113059878-113059906	113055910-113056135	113059878-113059984	uc009dep.1	16	3	5	4	1	1	3	2	2	2	0	15	s
BC053749	21606	chr7	-	31334694-31334722|31337226-31337254	31334625-31334722	31337226-31337291	uc009get.1	12	10	12	1	1	0	3	5	1	0	4	15	s
AK086010,AK087237,BC099577	23094	chr7	-	134117996-134118024|134118453-134118481	134117966-134118024	134118453-134118598	uc009jtt.1	6	2	4	0	2	1	0	1	1	1	9	15	s
Clasp2	26150	chr9	+	113785440-113785468|113789059-113789087	113785361-113785468	113789059-113789304	uc009rwv.1	33	18	20	3	2	3	2	3	2	0	0	15	0
Xlr5a	26761	chrX	-	70354028-70354056|70356753-70356781	70353951-70354056	70356753-70356853	uc009tle.1	9	2	4	4	4	2	1	1	1	2	0	15	0
Nf2	2766	chr11	-	4694892-4694920|4703680-4703708	4694845-4694920	4703680-4703756	uc007hvf.1	16	8	10	2	0	2	1	2	4	2	2	15	0
Tnrc6c,AK157659	4434	chr11	+	117601295-117601323|117604240-117604268	117601180-117601323	117604240-117604378	uc007mni.1	22	10	12	1	0	1	0	1	6	2	4	15	0
Ccdc108,B230363K08Rik	449	chr1	-	74975903-74975931|74979643-74979671	74975828-74975931	74979643-74979812	uc007bnj.1	33	30	32	0	0	0	3	1	5	3	3	15	s
Adam2	7426	chr14	-	66676543-66676571|66678704-66678732	66676404-66676571	66678704-66678761	uc007uju.1	21	13	15	0	0	0	2	2	2	7	2	15	0
AK005838	9343	chr16	+	66657419-66657447|66664641-66664669	66657362-66657447	66664641-66664869	uc007zqm.1	3	1	3	0	0	0	0	3	5	1	6	15	s
Akap7,AK076839	1557	chr10	-	24890180-24890208|24940416-24940444	24889933-24890208	24940416-24940564		0	0	0	3	3	1	1	2	3	2	0	15	s
Epn1	21117	chr7	+	5033695-5033723|5035331-5035359	5033619-5033723	5035331-5035584		0	0	0	3	3	1	3	2	2	1	0	15	s
Tfdp2	25893	chr9	+	96123589-96123617|96133100-96133128	96123512-96123617	96133100-96133167		0	0	0	0	3	4	2	3	1	1	1	15	s
BC004004	10204	chr17	+	29405923-29405947|29419004-29419032	29405923-29405947	29419004-29419212	uc008bsn.1	9	1	3	0	1	3	2	2	3	0	3	14	s
Dazl	10657	chr17	-	50423648-50423676|50425575-50425603	50423562-50423676	50425575-50425647	uc008cyu.1	11	3	5	5	1	2	1	2	1	2	0	14	0
Alkbh3	13756	chr2	-	93836521-93836549|93843209-93843237	93836339-93836549	93843209-93843313	uc008lgn.1	10	3	5	4	1	0	1	2	4	1	1	14	s
Gstm6	15846	chr3	-	107744174-107744202|107746162-107746190	107744106-107744202	107746162-107746238	uc008qxu.1	8	3	7	3	1	3	1	3	2	0	1	14	s
Thrap3	17302	chr4	-	125853572-125853600|125857155-125857183	125853427-125853600	125857155-125858058	uc008usv.1	11	7	9	1	1	1	4	0	3	3	1	14	0
Kif1b	17720	chr4	-	148589106-148589134|148596335-148596363	148589015-148589134	148596335-148596473	uc008vvy.1	47	22	24	1	1	0	4	1	4	3	0	14	0
Adam5	23633	chr8	-	25852595-25852623|25857128-25857156	25852569-25852623	25857128-25857243	uc009lff.1	21	2	4	0	0	0	2	0	4	2	6	14	s
AK147860	24271	chr8	+	98334169-98334197|98345322-98345350	98334130-98334197	98345322-98345628	uc009mzf.1	4	2	4	0	0	0	1	1	3	4	5	14	s
Ckmt2	6274	chr13	-	91998895-91998923|92000742-92000770	91998799-91998923	92000742-92000964	uc007rkc.1	10	4	6	0	0	0	1	1	2	2	8	14	s
Ubac2	7648	chr14	+	122372926-122372954|122393446-122393474	122372830-122372954	122393446-122393692	uc007vao.1	9	5	7	1	2	0	4	3	3	0	1	14	0
Mapk15	8170	chr15	+	75825345-75825373|75825663-75825691	75825274-75825373	75825663-75825754	uc007whz.1	14	2	4	0	0	0	1	1	6	5	1	14	0
Atp2b4	852	chr1	-	135631758-135631786|135634566-135634594	135631624-135631786	135634566-135634695	uc007cqv.1	20	14	16	0	1	0	1	1	4	6	1	14	0
Atp6v1h	9	chr1	+	5088186-5088214|5107470-5107498	5088109-5088214	5107470-5107568	uc007afn.1	14	6	8	0	0	0	5	3	4	2	0	14	0
Phf1,Tctex-3	9904	chr17	+	27073308-27073336|27073715-27073743	27073231-27073336	27073715-27073810	uc008bes.1	15	11	13	0	0	0	1	0	4	4	5	14	s
AK003841,AK011222	10959	chr17	-	85354620-85354648|85356539-85356567	85354309-85354648	85356539-85356763		0	0	0	0	0	0	0	0	3	2	9	14	s
D17Wsu92e	10166	chr17	-	27890912-27890940|27923015-27923043	27888179-27890940	27923015-27923213	uc008bpp.1	5	1	3	2	2	3	2	2	2	0	0	13	s
Tjap1	10582	chr17	-	46400731-46400759|46401831-46401859	46400637-46400759	46401831-46401927	uc008csi.1	4	1	3	1	1	4	1	0	4	2	0	13	s
Tnks2	12270	chr19	+	36949835-36949863|36953724-36953752	36949753-36949863	36953724-36953977	uc008hhu.1	13	3	5	6	0	0	3	1	1	0	2	13	s
Stx16	14871	chr2	+	173917095-173917123|173918934-173918962	173916982-173917123	173918934-173919026	uc008oej.1	10	5	7	1	1	1	3	2	1	2	2	13	s
Pxmp3	15000	chr3	-	5561736-5561764|5563164-5563192	5560511-5561764	5563164-5563272	uc008ooc.1	6	1	3	2	3	0	3	0	3	1	1	13	s
Mrpl30	171	chr1	+	37947401-37947429|37950783-37950811	37947397-37947429	37950783-37950860	uc007asj.1	6	1	3	1	1	0	2	2	3	2	2	13	s
Ybx1	17204	chr4	-	118955447-118955475|118966346-118966374	118955385-118955475	118966346-118966410	uc008ulu.1	8	5	7	1	1	0	2	1	4	2	2	13	s
Fhad1	17622	chr4	-	141567538-141567566|141570863-141570891	141567459-141567566	141570863-141570997	uc008vpp.1	11	9	11	0	0	0	0	0	3	3	7	13	s
Gtf2i,Diws1t	19105	chr5	-	134750437-134750465|134758656-134758684	134750408-134750465	134758656-134758700	uc008zvj.1	35	25	28	1	0	0	2	2	3	1	4	13	0
4930485B16Rik	2373	chr10	-	92371603-92371631|92384065-92384093	92371577-92371631	92384065-92384188	uc007gug.1	12	4	6	0	1	0	0	3	4	1	4	13	s
AK048681	25439	chr9	+	59636293-59636321|59649720-59649748	59636221-59636321	59649720-59649818	uc009pyq.1	16	5	7	1	2	3	3	3	1	0	0	13	0
Myst2	3879	chr11	-	95137173-95137201|95138782-95138810	95135572-95137201	95138782-95138929	uc007lad.1	13	1	3	2	4	2	2	0	1	2	0	13	s
Chd8	7129	chr14	-	52821394-52821422|52822178-52822206	52821305-52821422	52822178-52822292	uc007tot.1	37	2	4	0	1	1	4	1	5	1	0	13	0
1700016M24Rik	8056	chr15	-	74436613-74436641|74437098-74437126	74436458-74436641	74437098-74437201	uc007wcu.1	27	1	3	0	0	2	2	3	4	2	0	13	0
Plekha6,AK020645	841	chr1	+	135190636-135190664|135195496-135195524	135190530-135190664	135195496-135195620	uc007cpu.1	27	24	26	3	0	0	0	1	1	1	7	13	s
Rhot1,BC055823	3683	chr11	+	80069431-80069459|80071015-80071043	80069363-80069459	80071015-80071138		0	0	0	0	1	1	1	0	4	3	3	13	0
Son,mKIAA1019	9449	chr16	+	91671682-91671710|91674939-91674967	91671593-91671710	91674939-91675019		0	0	0	1	0	2	1	1	4	3	1	13	s
Rlf	17232	chr4	-	120862835-120862863|120887439-120887467	120862708-120862863	120887439-120887681		0	0	0	5	2	1	3	1	0	0	1	13	s
Rnf38,AK172190	16499	chr4	-	44171896-44171924|44180189-44180217	44171774-44171924	44180189-44180387		0	0	0	0	0	0	0	0	2	0	11	13	s
Lrrc27	23251	chr7	+	146399138-146399166|146400147-146400175	146398886-146399166	146400147-146400304		0	0	0	0	0	0	1	0	6	2	4	13	s
Tulp2	21851	chr7	+	52741825-52741853|52770024-52770052	52741631-52741853	52770024-52770076		0	0	0	2	1	1	3	1	2	1	2	13	s
Cuedc2,AK178562	12433	chr19	-	46407163-46407191|46413058-46413086	46407107-46407191	46413058-46413114	uc008htg.1	10	8	10	0	2	2	2	0	3	1	2	12	s
Mllt10,mAF10	12655	chr2	+	18045411-18045439|18068403-18068431	18045345-18045439	18068403-18068499	uc008ilm.1	23	7	9	3	1	0	3	2	3	0	0	12	0
8430427H17Rik	14575	chr2	-	153309550-153309578|153317446-153317474	153309422-153309578	153317446-153318253	uc008nhw.1	8	6	8	0	0	0	0	2	1	6	3	12	s
Ahi1,Ahi-1	1504	chr10	+	20720483-20720511|20737718-20737746	20720311-20720511	20737718-20737839	uc007eod.1	24	16	18	0	1	1	0	0	4	2	4	12	0
Setdb1	15642	chr3	-	95143956-95143984|95151917-95151945	95143070-95143984	95151917-95152017	uc008qjo.1	12	1	8	1	2	1	2	2	2	1	1	12	s
1810030N24Rik	16289	chr4	-	34718635-34718663|34725472-34725500	34718506-34718663	34725472-34725586	uc008sgl.1	4	2	4	1	0	2	2	3	2	2	0	12	s
Ptprd	16761	chr4	-	75779208-75779236|75782714-75782742	75778966-75779236	75782714-75782825	uc008tjm.1	31	22	24	2	4	1	3	1	0	0	1	12	0
Scmh1	17218	chr4	+	120126356-120126380|120135679-120135707	120126356-120126380	120135679-120135750	uc008und.1	17	4	6	0	1	0	1	2	4	1	3	12	s
Psap	1729	chr10	+	59758722-59758750|59762211-59762239	59758693-59758750	59762211-59762307	uc007fen.1	15	7	10	1	0	3	3	0	3	1	1	12	0
1110006G06Rik	21545	chr7	-	29938480-29938508|29939634-29939662	29938340-29938508	29939634-29939712	uc009gav.1	7	2	4	0	0	0	0	1	4	4	3	12	s
Josd2	21780	chr7	+	51723532-51723560|51724176-51724204	51723425-51723560	51724176-51724339	uc009gpm.1	6	1	3	0	1	1	1	1	3	1	4	12	s
Btbd10	22940	chr7	-	120479004-120479032|120508418-120508446	120478835-120479032	120508418-120508483	uc009jhl.1	11	7	9	0	1	2	1	1	2	0	5	12	s
D430042O09Rik	23054	chr7	+	132851434-132851462|132896486-132896514	132851389-132851462	132896486-132896563	uc009jqm.1	28	1	3	0	4	0	1	0	3	1	3	12	s
Hnrph1	3072	chr11	+	50193438-50193466|50196038-50196066	50193322-50193466	50196038-50196217	uc007isj.1	15	5	7	1	1	0	1	0	5	2	2	12	s
Socs7	3938	chr11	+	97237827-97237855|97239249-97239277	97237750-97237855	97239249-97239380	uc007lea.1	10	3	5	2	3	0	1	3	1	1	1	12	0
Nt5c3l	4060	chr11	-	100297526-100297554|100301498-100301526	100297468-100297554	100301498-100301568	uc007llc.1	9	5	7	2	0	2	2	2	1	2	1	12	s
Gosr2	4207	chr11	-	103548919-103548947|103558943-103558971	103548838-103548947	103558943-103559008	uc007lvo.1	6	4	6	2	1	1	3	0	2	2	1	12	s
2900006K08Rik	4998	chr12	+	85764425-85764453|85769292-85769320	85764382-85764453	85769292-85769394	uc007ofi.1	12	6	9	0	0	0	0	2	2	3	5	12	0
Hnrpk	6048	chr13	-	58498232-58498260|58500516-58500544	58498187-58498260	58500516-58500573	uc007qts.1	13	10	12	1	1	4	1	2	0	2	1	12	s
1700016M24Rik	8056	chr15	-	74443770-74443798|74445339-74445367	74443653-74443798	74445339-74445489	uc007wcu.1	27	11	13	0	0	1	4	1	2	2	2	12	s
Ddx50	1770	chr10	-	62110363-62110391|62113772-62113800	62110281-62110391	62113772-62113946		0	0	0	2	1	1	4	2	1	1	0	12	s
Txnl4a	11699	chr18	+	80406841-80406869|80415442-80415470	80406800-80406869	80415442-80415546		0	0	0	0	2	0	3	0	3	2	2	12	s
5830457O10Rik	24375	chr8	-	109411228-109411256|109417400-109417428	109411200-109411256	109417400-109417493		0	0	0	3	1	2	1	1	2	1	1	12	s
Bat2	10388	chr17	-	35291154-35291182|35291736-35291764	35291052-35291182	35291736-35292005	uc008cgi.1	30	13	15	0	1	0	2	1	2	1	4	11	s
Fbxo38	11423	chr18	-	62689315-62689343|62693162-62693190	62689205-62689343	62693162-62693328	uc008fdd.1	23	17	19	0	0	0	2	2	4	0	3	11	0
Fbxw5	12739	chr2	+	25357643-25357671|25358390-25358418	25356408-25357671	25358390-25358565	uc008isk.1	8	1	3	0	0	0	2	1	3	1	4	11	s
Ivd	13938	chr2	+	118702677-118702705|118703610-118703638	118702623-118702705	118703610-118703683	uc008lsv.1	12	9	11	2	1	1	2	1	3	1	0	11	0
Trpc4ap,mFLJ00177	14619	chr2	-	155466265-155466293|155469127-155469155	155466209-155466293	155469127-155469186	uc008nlc.1	19	7	9	2	1	0	2	2	3	1	0	11	0
Cd164	1635	chr10	+	41241785-41241813|41243912-41243940	41241723-41241813	41243912-41243951	uc007exv.1	6	2	4	0	1	2	1	1	2	2	2	11	0
S100pbp	17350	chr4	-	128859748-128859776|128866785-128866813	128858985-128859776	128866785-128866870	uc008uwj.1	5	3	5	3	0	1	1	0	1	1	4	11	s
Hk1	1761	chr10	-	61821150-61821178|61842562-61842590	61821083-61821178	61842562-61842631	uc007fgz.1	22	20	22	0	0	0	0	0	0	0	11	11	s
B3bp	18253	chr5	+	66177572-66177600|66181256-66181284	66177344-66177600	66181256-66182409	uc008xoa.1	20	4	6	1	2	1	1	2	1	1	2	11	s
Strap	20948	chr6	+	137694136-137694164|137699071-137699099	137694027-137694164	137699071-137699617	uc009enf.1	12	8	12	0	2	4	1	0	2	1	1	11	0
Zfp1	24460	chr8	+	114190076-114190104|114193390-114193418	114189977-114190104	114193390-114194911	uc009nmq.1	5	3	5	1	3	1	1	2	2	0	1	11	s
9230110C19Rik	24691	chr9	-	8022516-8022544|8025961-8025989	8021671-8022544	8025961-8026134	uc009odh.1	7	1	3	0	1	0	0	1	7	1	1	11	s
Wdr82	25980	chr9	+	106082935-106082963|106086510-106086538	106082896-106082963	106086510-106086627	uc009rjc.1	9	3	5	4	0	1	2	0	3	0	1	11	s
Rbm5	26030	chr9	-	107652102-107652130|107652793-107652821	107652038-107652130	107652793-107652879	uc009rmw.1	20	9	11	3	0	1	1	1	2	1	2	11	s
Slc22a21	3135	chr11	-	53764829-53764857|53766502-53766530	53764325-53764857	53766502-53766685	uc007ixd.1	10	1	3	1	1	2	1	2	3	0	1	11	s
Fbxo39	3491	chr11	+	72116936-72116964|72122108-72122136	72116828-72116964	72122108-72122237	uc007jyq.1	4	2	4	2	0	0	3	2	2	0	2	11	s
4930553D19Rik	4866	chr12	+	72212539-72212567|72218512-72218540	72212414-72212567	72218512-72218594	uc007nug.1	5	1	3	0	0	0	0	0	3	0	8	11	s
AK015384	52	chr1	-	16071046-16071074|16083054-16083082	16070910-16071074	16083054-16083406	uc007ajk.1	6	4	6	0	0	0	0	2	3	3	3	11	s
Mak	5817	chr13	-	41125477-41125505|41130122-41130150	41125385-41125505	41130122-41130254	uc007qew.1	15	2	4	0	0	2	1	0	3	1	4	11	0
Ptprg	6548	chr14	+	12999363-12999391|13023195-13023223	12999258-12999391	13023195-13023287	uc007sfm.1	30	13	15	4	1	3	0	0	2	1	0	11	0
Fbxo34	7037	chr14	+	48127093-48127121|48145879-48145907	48126939-48127121	48145879-48145989	uc007tih.1	7	4	6	2	1	2	3	2	0	1	0	11	s
Hypc,Prpf40b	8630	chr15	+	99125676-99125704|99134471-99134499	99125669-99125704	99134471-99134615	uc007xpg.1	24	1	3	2	1	2	2	1	2	1	0	11	s
Ppp1r12b	872	chr1	-	136657044-136657072|136668574-136668602	136655643-136657072	136668574-136668625	uc007csl.1	13	1	3	0	1	3	4	1	2	0	0	11	s
Tmem87a	13977	chr2	-	120197338-120197366|120199644-120199672	120197259-120197366	120199644-120199715		0	0	0	1	2	1	3	1	1	1	1	11	s
Cpne1,Rbm12	14633	chr2	-	155924080-155924108|155929084-155929112	155922153-155924108	155929084-155929133		0	0	0	2	0	1	2	1	4	1	0	11	s
Gpr160	15096	chr3	+	30776226-30776254|30788863-30788891	30776156-30776254	30788863-30788963		0	0	0	0	0	0	0	0	6	1	4	11	s
Srpk2	17954	chr5	-	23181564-23181592|23190196-23190224	23181537-23181592	23190196-23190435		0	0	0	0	0	0	0	0	0	0	11	11	s
4931406P16Rik	21664	chr7	-	35070944-35070972|35097107-35097135	35068976-35070972	35097107-35097195		0	0	0	1	1	3	1	1	2	1	1	11	s
Psma8	11076	chr18	+	14864813-14864841|14885012-14885040	14864659-14864841	14885012-14885137	uc008edj.1	7	1	3	0	1	1	0	3	4	1	0	10	s
Arhgap26,mKIAA0621	11267	chr18	+	39517289-39517317|39522770-39522798	39517206-39517317	39522770-39522862	uc008ess.1	12	9	11	3	0	1	1	3	1	1	0	10	0
Rab3il1	11982	chr19	+	10076679-10076707|10101019-10101047	10076158-10076707	10101019-10101275	uc008gov.1	13	1	5	0	0	0	0	0	0	0	10	10	s
Ndrg3,Ndr3	14651	chr2	-	156775847-156775875|156795772-156795800	156775769-156775875	156795772-156795874	uc008nof.1	16	13	15	0	1	4	1	1	0	2	1	10	0
Bbs7	15157	chr3	-	36509249-36509277|36510933-36510961	36508258-36509277	36510933-36510999	uc008ozr.1	4	1	3	0	0	0	0	1	5	2	2	10	0
Clk2	15471	chr3	+	88972817-88972845|88973970-88973998	88972616-88972845	88973970-88974037	uc008pxt.1	13	3	5	1	1	1	1	0	4	1	1	10	s
Eps15	17063	chr4	+	109052606-109052634|109057923-109057951	109052471-109052634	109057923-109058299	uc008ucf.1	25	23	25	0	3	1	2	0	1	1	2	10	s
Rnf32	18010	chr5	+	29533316-29533344|29551582-29551610	29533235-29533344	29551582-29551831	uc008wuc.1	10	8	10	0	0	0	1	0	4	2	3	10	0
4933428G09Rik	18198	chr5	+	48770675-48770703|48773025-48773053	48770568-48770703	48773025-48773106	uc008xjs.1	8	5	7	0	0	0	2	0	3	4	1	10	0
Wbscr22	19123	chr5	-	135536672-135536700|135537118-135537146	135536603-135536700	135537118-135537214	uc008zxm.1	12	8	10	0	0	2	1	1	3	2	1	10	s
Itpr1	20365	chr6	+	108367966-108367994|108388293-108388321	108367882-108367994	108388293-108388426	uc009ddh.1	62	39	43	2	0	3	0	2	2	0	1	10	0
U2af2	21116	chr7	+	5018112-5018140|5019145-5019173	5018004-5018140	5019145-5019249	uc009ezt.1	12	2	4	1	1	0	1	1	3	2	1	10	0
Btbd10	22940	chr7	-	120479004-120479032|120512385-120512413	120478835-120479032	120512385-120512472	uc009jhl.1	11	7	10	1	1	3	2	2	0	1	0	10	s
Phkg2	23127	chr7	+	134721196-134721224|134723180-134723208	134721048-134721224	134723180-134723246	uc009jwc.1	10	3	5	0	0	0	0	2	2	3	3	10	s
6430531B16Rik	23263	chr7	-	147161829-147161857|147162373-147162401	147161760-147161857	147162373-147162572	uc009kgi.1	7	2	4	0	0	0	1	3	3	0	3	10	s
Gatad2a	23886	chr8	-	72435740-72435768|72436821-72436849	72435575-72435768	72436821-72437123	uc009lyf.1	13	2	4	3	0	1	1	4	1	0	0	10	0
Kif23	25454	chr9	-	61769025-61769053|61772438-61772466	61768825-61769053	61772438-61772618	uc009pzu.1	23	5	7	2	1	2	2	0	2	1	0	10	0
Cep63,D9Mgc48e	25940	chr9	-	102522062-102522090|102528233-102528261	102522021-102522090	102528233-102528454	uc009rfr.1	17	14	17	0	0	0	1	0	3	0	6	10	s
AK015892	26156	chr9	-	114250523-114250551|114264940-114264968	114250228-114250551	114264940-114265110	uc009rxe.1	6	1	3	0	0	0	0	1	4	5	0	10	s
Als2cr12	309	chr1	-	58715921-58715949|58718243-58718271	58715839-58715949	58718243-58718306	uc007bcm.1	15	2	4	0	0	0	1	5	2	2	0	10	0
Cdkl3	3104	chr11	+	51847085-51847113|51897872-51897900	51847015-51847113	51897872-51898611	uc007iuz.1	14	12	14	0	0	0	0	1	4	0	5	10	s
Atg9a,Atg9	457	chr1	-	75179283-75179311|75181029-75181057	75177438-75179311	75181029-75181147	uc007bnz.1	11	1	3	0	0	0	0	1	1	1	7	10	s
Pum2	4601	chr12	+	8705966-8705994|8712738-8712766	8705869-8705994	8712738-8712847	uc007mzw.1	22	3	5	2	3	0	2	1	2	0	0	10	s
Sav1	4854	chr12	-	71070172-71070200|71085195-71085223	71070056-71070200	71085195-71085639	uc007nte.1	5	2	4	0	0	0	1	1	4	2	2	10	s
Mettl3	7132	chr14	-	52917732-52917760|52919375-52919403	52917543-52917760	52919375-52919780	uc007tpc.1	11	7	9	0	5	0	0	0	3	2	0	10	s
Commd6	7587	chr14	-	102036295-102036323|102039605-102039633	102036170-102036323	102039605-102039662	uc007uvt.1	4	2	4	2	0	1	3	0	2	1	1	10	0
BC099567,AK005608,AK132681	8434	chr15	-	83189352-83189380|83197419-83197447	83187989-83189380	83197419-83197712	uc007xaz.1	4	1	4	4	0	0	0	2	0	0	4	10	s
Thap7	8920	chr16	-	17528805-17528833|17530322-17530350	17528074-17528833	17530322-17530478	uc007ylc.1	4	1	3	3	0	0	2	2	2	0	1	10	0
Nubp2	9822	chr17	-	25021472-25021500|25022663-25022691	25021345-25021500	25022663-25022782	uc008ayo.1	7	4	6	0	0	0	0	1	2	3	4	10	s
Rbm4b,Rbm4,Rbm14	11799	chr19	-	4792792-4792820|4793815-4793843	4790067-4792820	4793815-4794009		0	0	0	3	2	1	1	1	1	1	0	10	s
AK076752,AK161431,AK006376	14168	chr2	+	132316671-132316699|132323104-132323132	132316463-132316699	132323104-132323227		0	0	0	0	0	0	1	1	5	2	1	10	s
Zfp523	10173	chr17	+	28314442-28314470|28326741-28326769	28314362-28314470	28326741-28326897	uc008bqg.1	15	1	3	1	0	0	1	2	0	4	1	9	s
H2-K1	10310	chr17	-	34133420-34133448|34133771-34133799	34132956-34133448	34133771-34133804	uc008cap.1	8	1	3	0	0	1	1	3	3	1	0	9	0
Mllt1	10723	chr17	-	57039691-57039719|57045134-57045162	57039191-57039719	57045134-57045278	uc008ddk.1	12	7	9	0	0	0	0	0	4	2	3	9	0
Spast	10894	chr17	+	74755481-74755509|74766587-74766615	74755425-74755509	74766587-74766775	uc008dnz.1	17	3	5	1	0	1	1	3	2	0	1	9	0
1700011E24Rik	10980	chr17	-	87794577-87794605|87821853-87821881	87794500-87794605	87821853-87822111	uc008duw.1	7	2	5	0	0	0	0	0	3	2	4	9	0
Arhgap12	11031	chr18	-	6070061-6070089|6115811-6115839	6069828-6070089	6115811-6115848	uc008dzc.1	19	16	18	1	3	0	1	1	1	1	1	9	s
D19Ertd737e	12538	chr19	-	60297179-60297207|60302546-60302574	60296956-60297207	60302546-60302604	uc008ibt.1	8	6	8	4	2	1	2	0	0	0	0	9	s
A530057A03Rik	14079	chr2	+	127260173-127260201|127260742-127260770	127260123-127260201	127260742-127260863	uc008mfj.1	22	17	19	0	2	2	0	1	2	1	1	9	0
Magi3	15787	chr3	-	103819963-103819991|103821423-103821451	103819185-103819991	103821423-103821562	uc008qua.1	22	1	3	1	2	1	1	0	1	2	1	9	s
Tmem56	15924	chr3	-	120938654-120938682|120985817-120985845	120938587-120938682	120985817-120986016	uc008rdt.1	11	8	11	0	0	0	0	0	0	0	9	9	s
1700006A11Rik	15954	chr3	-	124110591-124110619|124115303-124115331	124110509-124110619	124115303-124115479	uc008rfs.1	12	3	5	0	0	0	2	0	3	3	1	9	0
4930500O05Rik	16485	chr4	+	43693636-43693664|43694830-43694858	43693530-43693664	43694830-43695156	uc008sqv.1	13	4	6	1	1	1	0	2	2	1	1	9	s
Vps13d,mKIAA0453	17662	chr4	-	144689942-144689970|144695701-144695729	144689867-144689970	144695701-144695824	uc008vrq.1	39	30	32	1	0	0	2	3	2	1	0	9	0
BC037112	18107	chr5	+	34782854-34782882|34785949-34785977	34782769-34782882	34785949-34786103	uc008xcg.1	14	8	10	1	1	1	1	1	1	3	0	9	0
Styxl1	19141	chr5	-	136231346-136231374|136234998-136235026	136231276-136231374	136234998-136235144	uc008zyv.1	8	3	5	0	0	0	1	1	4	1	2	9	s
Acrbp,Ing4	20578	chr6	+	125000931-125000959|125003507-125003535	125000864-125000959	125003507-125003970	uc009dti.1	10	3	5	0	0	0	0	0	3	2	4	9	s
2410002F23Rik	21770	chr7	+	51502150-51502178|51503621-51503649	51502095-51502178	51503621-51503665	uc009gos.1	7	1	3	2	1	3	1	0	1	0	1	9	s
Nup98	22631	chr7	-	109312308-109312336|109324826-109324854	109312202-109312336	109324826-109324919	uc009iqy.1	23	11	13	1	0	0	1	3	1	0	3	9	0
AA673488	23325	chr7	+	148446578-148446606|148447186-148447214	148443930-148446606	148447186-148447441	uc009kkf.1	5	1	3	0	1	2	1	0	2	2	1	9	s
Lphn1	24063	chr8	+	86461648-86461676|86462248-86462276	86461547-86461676	86462248-86463894	uc009mlh.1	23	21	23	5	1	2	1	0	0	0	0	9	0
Syce2	24098	chr8	+	87396703-87396731|87409833-87409861	87396156-87396731	87409833-87410022	uc009mnw.1	4	1	3	0	1	1	1	2	1	0	3	9	s
Ube4a	25134	chr9	-	44768194-44768222|44773567-44773595	44768061-44768222	44773567-44773608	uc009peu.1	20	18	20	2	2	0	0	1	2	2	0	9	s
Ihpk1,Ip6k1	26042	chr9	+	107900365-107900393|107901327-107901355	107900250-107900393	107901327-107901358	uc009rnz.1	11	3	6	0	0	0	0	0	1	0	8	9	s
1700080O16Rik	26653	chrX	-	49323434-49323462|49324158-49324186	49323391-49323462	49324158-49324224	uc009ted.1	4	2	4	0	0	0	1	0	1	2	5	9	s
G630014P10Rik	26737	chrX	+	68372541-68372569|68399360-68399388	68370655-68372569	68399360-68399610	uc009tjl.1	7	3	5	2	2	1	0	2	2	0	0	9	0
Zfp711	27021	chrX	+	109738457-109738485|109741712-109741740	109738347-109738485	109741712-109741757	uc009udl.1	9	5	7	1	1	2	2	1	1	1	0	9	0
Morf4l2	27101	chrX	-	133269012-133269040|133274343-133274371	133267489-133269040	133274343-133274433	uc009uiu.1	4	1	3	1	4	2	1	0	0	0	1	9	s
Mid1,Fxy	27291	chrX	+	166414933-166414961|166421887-166421915	166414853-166414961	166421887-166422015	uc009uxz.1	10	4	6	2	2	0	1	1	3	0	0	9	s
Ankrd48,Ankrd36	2782	chr11	+	5475751-5475779|5483960-5483988	5475641-5475779	5483960-5484046	uc007hwr.1	27	5	7	0	0	0	0	0	4	2	3	9	s
Ehbp1,mKIAA0903	2875	chr11	-	22051164-22051192|22069037-22069065	22051069-22051192	22069037-22069177	uc007iea.1	24	17	19	0	2	0	1	0	3	1	2	9	0
0610010F05Rik,mKIAA1841	2892	chr11	-	23465108-23465136|23476730-23476758	23464960-23465136	23476730-23476822	uc007iff.1	23	1	3	0	0	0	0	1	5	3	0	9	s
Efcab5	3608	chr11	-	76903965-76903993|76927109-76927137	76903416-76903993	76927109-76927262	uc007kgj.1	18	1	6	0	0	0	0	0	3	2	4	9	s
Numb	4981	chr12	-	85183280-85183308|85217617-85217645	85183167-85183308	85217617-85217762	uc007odx.1	13	10	12	1	2	1	2	0	2	1	0	9	s
Eif5	5376	chr12	+	112777870-112777898|112778340-112778368	112777241-112777898	112778340-112778513	uc007pdh.1	5	1	3	1	2	1	0	2	2	0	1	9	s
Susd3	5875	chr13	-	49334277-49334305|49343413-49343441	49333355-49334305	49343413-49343532	uc007qjb.1	3	1	3	2	0	3	1	1	0	0	2	9	0
Akap11,mKIAA0629	7544	chr14	-	78902015-78902043|78907531-78907559	78901996-78902043	78907531-78907687	uc007usj.1	6	3	5	0	1	2	2	1	1	1	1	9	0
AK147121	7634	chr14	+	119500358-119500386|119508840-119508868	119500253-119500386	119508840-119509614	uc007uzm.1	7	3	5	0	0	0	0	0	5	1	3	9	s
Cdkl3	3104	chr11	+	51817891-51817919|51818414-51818442	51817742-51817919	51818414-51818594		0	0	0	1	0	0	0	0	1	0	7	9	s
Pla2g6	8324	chr15	-	79158116-79158144|79158518-79158546	79158064-79158144	79158518-79158598		0	0	0	0	0	0	0	0	5	1	3	9	s
AI314976	10645	chr17	+	48549669-48549697|48550149-48550177	48549338-48549697	48550149-48550229		0	0	0	1	1	1	2	2	1	1	0	9	s
D19Ertd737e	12538	chr19	-	60297179-60297207|60302212-60302240	60296956-60297207	60302212-60302572		0	0	0	0	0	2	2	0	3	2	0	9	s
Sema6c	15630	chr3	+	94964592-94964620|94966536-94966564	94964415-94964620	94966536-94966585		0	0	0	2	1	2	0	2	1	0	1	9	s
Dnahc8	10222	chr17	+	30892104-30892132|30895189-30895217	30891918-30892132	30895189-30895353	uc008bua.1	83	57	59	0	1	0	1	2	3	1	0	8	s
Hsf2bp	10244	chr17	-	32083728-32083756|32144620-32144648	32081713-32083756	32144620-32144738	uc008bvs.1	8	1	3	0	0	1	2	0	3	1	1	8	s
1700011E24Rik	10980	chr17	-	87789024-87789052|87810568-87810596	87788915-87789052	87810568-87810623	uc008duw.1	7	1	3	0	0	0	0	0	3	3	2	8	0
Ammecr1l,E230022H04Rik	11137	chr18	+	31919820-31919848|31931323-31931351	31919533-31919848	31931323-31931768	uc008eif.1	6	1	3	2	0	0	1	1	3	0	1	8	s
Rbm27,mKIAA1311	11281	chr18	+	42460136-42460164|42465333-42465361	42459903-42460164	42465333-42465468	uc008etr.1	20	6	8	0	0	0	1	1	2	1	3	8	0
Ablim3	11417	chr18	-	61979543-61979571|61983520-61983548	61979444-61979571	61983520-61983592	uc008fcs.1	24	13	16	1	0	0	0	1	3	1	2	8	0
Pcnxl3	11850	chr19	-	5665219-5665247|5665707-5665735	5664639-5665247	5665707-5665841	uc008gen.1	10	1	3	0	0	0	0	0	8	0	0	8	s
Nmt2	12563	chr2	+	3222191-3222219|3226738-3226766	3222083-3222219	3226738-3226883	uc008idq.1	14	2	5	0	2	2	2	0	2	0	0	8	0
Ciz1	12900	chr2	+	32219826-32219854|32222822-32222850	32219738-32219854	32222822-32223052	uc008jff.1	19	4	6	0	0	0	1	0	2	3	2	8	0
9130014G24Rik	1436	chr10	-	10060294-10060322|10069267-10069295	10060231-10060322	10069267-10069397	uc007eje.1	25	3	5	0	0	0	0	0	0	1	7	8	0
Raly	14604	chr2	+	154687712-154687740|154692629-154692657	154687575-154687740	154692629-154692979	uc008njs.1	9	5	9	1	1	2	0	1	1	1	1	8	s
Mef2d	15429	chr3	+	87960419-87960447|87963043-87963071	87960243-87960447	87963043-87963254	uc008ptz.1	11	3	5	3	2	1	0	0	0	1	1	8	0
Gatad2b	15519	chr3	+	90097318-90097346|90145577-90145605	90097105-90097346	90145577-90145916	uc008qca.1	8	1	3	2	2	1	1	1	1	0	0	8	s
Dnajb4	16119	chr3	-	151849919-151849947|151872798-151872826	151849378-151849947	151872798-151873047	uc008rsr.1	4	2	4	0	0	0	0	3	1	1	3	8	s
0610037D15Rik	17136	chr4	+	116381233-116381261|116382042-116382070	116381175-116381261	116382042-116382224	uc008uhf.1	10	1	3	2	1	2	0	1	1	1	0	8	s
Mutyh	17139	chr4	+	116480348-116480376|116486923-116486951	116480348-116480376	116486923-116487041	uc008uhl.1	7	1	3	2	1	2	2	1	0	0	0	8	s
Ddi2	17614	chr4	-	141241518-141241546|141251321-141251349	141239477-141241546	141251321-141251425	uc008vpd.1	10	1	4	0	2	1	2	1	2	0	0	8	s
Khk	18042	chr5	+	31227200-31227228|31230815-31230843	31227111-31227228	31230815-31230888	uc008wwn.1	8	2	4	2	0	1	1	0	4	0	0	8	0
Dnajc5g	18051	chr5	+	31411347-31411375|31412550-31412578	31411259-31411375	31412550-31412692	uc008wxc.1	6	2	4	0	0	0	0	0	3	4	1	8	s
Pisd	18080	chr5	-	33081993-33082021|33084857-33084882	33081784-33082021	33084857-33084882	uc008wzx.1	3	1	3	1	0	2	0	0	4	1	0	8	s
AK076946	1823	chr10	-	65346214-65346242|65361472-65361500	65346053-65346242	65361472-65361623	uc007fkm.1	6	2	4	0	0	0	0	0	0	0	8	8	s
Brdt,Fsrg3	18561	chr5	+	107774241-107774269|107779094-107779122	107774154-107774269	107779094-107779445	uc008ymc.1	19	5	7	0	0	2	5	0	0	1	0	8	s
2410025L10Rik	18625	chr5	-	110805273-110805301|110806375-110806403	110805271-110805301	110806375-110806426	uc008yqw.1	12	6	8	2	1	3	1	0	1	0	0	8	0
Ptcd3	20035	chr6	-	71839652-71839680|71843375-71843403	71839583-71839680	71843375-71843520	uc009chq.1	24	10	12	0	2	1	1	2	1	1	0	8	0
Atg7	20416	chr6	+	114593144-114593172|114622812-114622840	114593142-114593172	114622812-114622865	uc009dib.1	21	1	3	3	0	0	0	1	0	2	2	8	s
Stk11,lkb1	2075	chr10	+	79588285-79588313|79588977-79589005	79588223-79588313	79588977-79589114	uc007gbu.1	10	3	5	2	1	1	1	0	1	2	0	8	s
Zbtb32	21613	chr7	-	31375511-31375539|31383798-31383826	31375374-31375539	31383798-31383888	uc009gfi.1	4	2	4	0	0	0	0	1	4	2	1	8	s
Pscd2,AB013468	21876	chr7	-	53063791-53063819|53068378-53068406	53063742-53063819	53068378-53068526	uc009gxf.1	12	4	11	1	0	1	2	2	1	0	1	8	s
Mybl1	22	chr1	-	9660065-9660093|9662292-9662320	9658915-9660093	9662292-9662397	uc007agq.1	16	1	3	0	2	0	1	1	1	1	2	8	0
1700026D08Rik	22458	chr7	-	90940204-90940232|90942505-90942533	90940141-90940232	90942505-90942595	uc009idv.1	7	4	6	0	2	0	0	1	2	3	0	8	s
Zfp646	23142	chr7	+	135020698-135020726|135022083-135022111	135020309-135020726	135022083-135027432	uc009jxb.1	3	1	3	0	0	1	1	0	1	2	3	8	s
Use1,2010315L10Rik,Ed2,Use1l	23944	chr8	+	73891240-73891268|73891668-73891696	73891124-73891268	73891668-73891747	uc009mcp.1	8	1	3	0	0	0	0	0	3	1	4	8	s
Dync1li2	24291	chr8	-	106947102-106947130|106949338-106949366	106947012-106947130	106949338-106949398	uc009nao.1	13	3	5	0	1	0	1	2	1	1	2	8	0
Spg7	24575	chr8	+	125617619-125617647|125619057-125619085	125617490-125617647	125619057-125619135	uc009nuc.1	17	14	16	0	0	0	2	1	1	2	2	8	s
Ilf3,AK185785	24819	chr9	+	21193169-21193197|21196738-21196766	21192967-21193197	21196738-21196886	uc009olb.1	19	4	6	0	1	1	1	1	4	0	0	8	s
Mdm2	2510	chr10	-	117142257-117142285|117147001-117147029	117142210-117142285	117147001-117147084	uc007hdl.1	10	8	10	0	0	0	0	3	3	2	0	8	s
Rbm6,AK078712	26031	chr9	-	107703076-107703104|107762679-107762707	107703029-107703104	107762679-107762790	uc009rnb.1	22	16	21	0	1	0	1	2	2	1	1	8	s
4733401H18Rik	26067	chr9	-	108468562-108468590|108468886-108468914	108468489-108468590	108468886-108469082	uc009rqh.1	5	2	4	1	0	0	0	0	3	2	2	8	s
Mtap4	26107	chr9	+	109965599-109965627|109969988-109970016	109965138-109965627	109969988-109970172	uc009rtf.1	11	1	3	1	1	2	1	1	1	0	1	8	s
Rnf185	2732	chr11	-	3326653-3326681|3332402-3332430	3326568-3326681	3332402-3332623	uc007hsv.1	8	4	6	0	1	1	3	0	1	0	2	8	s
Ehbp1,mKIAA0903	2875	chr11	-	21959236-21959264|21968361-21968389	21959139-21959264	21968361-21968509	uc007iea.1	24	8	10	0	1	0	0	1	1	3	2	8	0
Cspp1	30	chr1	+	10073611-10073639|10078131-10078159	10073581-10073639	10078131-10078265	uc007ahi.1	30	11	13	1	1	2	1	0	1	0	2	8	s
Aff4,Alf4	3118	chr11	+	53189107-53189135|53203256-53203284	53189090-53189135	53203256-53203293	uc007ivu.1	21	4	6	0	1	1	0	1	4	1	0	8	0
Myl4	4219	chr11	+	104412045-104412073|104438734-104438762	104411976-104412073	104438734-104438888	uc007lwt.1	9	1	3	0	0	0	1	0	1	0	6	8	s
Atg9a,Atg9	457	chr1	-	75179662-75179690|75181262-75181290	75179467-75179690	75181262-75181441	uc007bnz.1	11	2	4	0	0	0	1	2	1	0	4	8	s
AK016682	4715	chr12	-	33610372-33610400|33616822-33616850	33609821-33610400	33616822-33616889	uc007nig.1	7	1	4	0	0	0	2	3	2	1	0	8	s
Six6os1	4886	chr12	-	73993938-73993966|73999473-73999501	73993790-73993966	73999473-73999520	uc007nvv.1	18	4	6	2	2	1	0	1	1	1	0	8	s
Fut8	4929	chr12	+	78378414-78378442|78432882-78432910	78378347-78378442	78432882-78433316	uc007nyy.1	13	2	5	0	0	2	1	5	0	0	0	8	s
Terf1	50	chr1	+	15821619-15821647|15828262-15828290	15821587-15821647	15828262-15828369	uc007ajh.1	10	7	9	0	1	1	2	1	2	0	1	8	s
Trip12,AK032919	514	chr1	-	84772959-84772987|84779401-84779429	84772891-84772987	84779401-84779538	uc007bsy.1	41	35	37	1	0	0	0	0	2	0	5	8	0
Eml5	5230	chr12	-	100056080-100056108|100062843-100062871	100056029-100056108	100062843-100062970	uc007orn.1	44	15	18	1	1	1	1	1	1	1	1	8	0
AK007938	6616	chr14	+	21384241-21384269|21389563-21389591	21384232-21384269	21389563-21389902	uc007ska.1	6	4	6	0	2	2	0	0	2	1	1	8	s
Sned1,Snep	666	chr1	+	95171267-95171295|95177057-95177085	95171181-95171295	95177057-95177171	uc007cdm.1	31	15	17	1	2	1	0	0	1	1	2	8	0
Ppp3cc	7476	chr14	-	70619825-70619853|70634946-70634974	70619823-70619853	70634946-70635015	uc007unp.1	14	2	5	0	0	0	0	0	3	3	2	8	0
Phr1	7594	chr14	-	103547854-103547882|103553142-103553170	103547724-103547882	103553142-103553387	uc007uwk.1	28	24	26	0	0	0	0	1	3	3	1	8	0
1700016M24Rik	8056	chr15	-	74445461-74445489|74465071-74465099	74445339-74445489	74465071-74465333	uc007wcu.1	27	13	25	0	0	0	0	2	2	3	1	8	s
Adora1	860	chr1	-	136100139-136100167|136131804-136131832	136095798-136100167	136131804-136132008	uc007crk.1	3	1	3	2	1	0	3	1	0	0	1	8	s
Kif21b	901	chr1	+	138061680-138061708|138065763-138065791	138061594-138061708	138065763-138065900	uc007cul.1	35	27	29	3	1	0	0	1	2	1	0	8	0
Cd200	9224	chr16	-	45397380-45397408|45408968-45408996	45397081-45397408	45408968-45409166	uc007zim.1	6	4	6	4	0	0	2	1	1	0	0	8	s
Bbx,Hbp2	9254	chr16	-	50202660-50202688|50210557-50210585	50202490-50202688	50210557-50210647	uc007zkq.1	16	3	5	1	1	1	1	2	2	0	0	8	0
4921526F01Rik	9498	chr16	-	96381446-96381474|96384165-96384193	96380012-96381474	96384165-96384269	uc008acr.1	11	1	4	0	0	0	0	3	2	2	1	8	s
Ube2f	599	chr1	+	93147402-93147430|93150836-93150864	93147142-93147430	93150836-93150970		0	0	0	0	0	0	0	0	1	1	6	8	s
NR_003519,AK132606,AK206103,AK185737	9515	chr17	-	3079110-3079138|3079401-3079429	3078167-3079138	3079401-3079552		0	0	0	0	1	0	0	1	5	1	0	8	s
Art3	18441	chr5	+	92761980-92762008|92834968-92834996	92761873-92762008	92834968-92835005		0	0	0	0	0	0	0	2	2	3	1	8	s
Ralgps2	1015	chr1	-	158741639-158741667|158747871-158747899	158741575-158741667	158747871-158747964	uc007dcu.1	20	2	4	0	0	0	0	0	1	3	3	7	s
Fkbp5	10181	chr17	-	28577970-28577998|28636310-28636338	28577872-28577998	28636310-28636363	uc008bra.1	14	10	12	0	1	1	1	1	1	0	2	7	s
Dnahc8	10222	chr17	+	30830978-30831006|30908741-30908769	30830893-30831006	30908741-30908860	uc008bua.1	83	23	66	1	0	1	1	1	1	1	1	7	s
Scyl3	1070	chr1	+	165864920-165864948|165868870-165868898	165864762-165864948	165868870-165868927	uc007dhq.1	14	3	5	0	0	2	1	0	2	2	0	7	0
Hnrpll,AK034420	10926	chr17	-	80438121-80438149|80447947-80447975	80437931-80438149	80447947-80448020	uc008dqk.1	13	6	8	0	0	0	0	0	2	3	2	7	0
Ik	11217	chr18	+	36907849-36907877|36915079-36915107	36907817-36907877	36915079-36915159	uc008eok.1	20	4	15	0	0	1	1	1	1	2	1	7	s
Mro	11652	chr18	+	74033032-74033060|74037498-74037526	74032877-74033060	74037498-74038788	uc008foz.1	8	5	8	0	3	1	1	1	1	0	0	7	0
Banf1	11827	chr19	-	5365130-5365158|5366567-5366595	5364639-5365158	5366567-5366645	uc008gcs.1	3	1	3	1	0	0	1	0	3	1	1	7	s
Rab3il1	11982	chr19	+	10089505-10089533|10101019-10101047	10089371-10089533	10101019-10101275	uc008gov.1	13	3	5	0	0	0	0	0	0	0	7	7	s
Mgea5	12418	chr19	-	45835670-45835698|45839939-45839967	45835593-45835698	45839939-45840114	uc008hrn.1	16	5	7	0	0	1	1	1	1	1	2	7	s
Tdrd1	12508	chr19	+	56929858-56929886|56932894-56932922	56929775-56929886	56932894-56933164	uc008hzi.1	26	17	19	0	2	1	3	0	0	1	0	7	0
Trdmt1	12632	chr2	-	13447293-13447321|13466195-13466223	13447244-13447321	13466195-13466291	uc008ika.1	11	9	11	0	0	1	2	2	1	1	0	7	s
Sdccag3	12776	chr2	-	26243163-26243191|26244435-26244463	26243075-26243191	26244435-26244585	uc008iuy.1	10	7	9	0	1	0	0	1	1	2	2	7	0
Golga2	12897	chr2	+	32153069-32153097|32154119-32154147	32153040-32153097	32154119-32154158	uc008jev.1	27	7	9	0	1	1	3	2	0	0	0	7	0
Mapkap1	12940	chr2	+	34389389-34389417|34436711-34436739	34389307-34389417	34436711-34436852	uc008jil.1	12	7	9	1	0	1	3	1	1	0	0	7	0
Epc2	13039	chr2	+	49385635-49385663|49390774-49390802	49385530-49385663	49390774-49390864	uc008jpw.2	14	6	8	0	1	1	2	0	2	1	0	7	0
Rif1	13052	chr2	+	51928745-51928773|51931600-51931628	51928656-51928773	51931600-51931697	uc008jqq.1	36	2	4	0	0	0	2	0	3	1	1	7	s
Ush2a	1338	chr1	+	190650341-190650369|190672826-190672854	190650170-190650369	190672826-190673010	uc007eaf.1	71	54	56	0	0	0	0	0	2	1	4	7	0
1700029I15Rik	13549	chr2	+	92223180-92223208|92223604-92223632	92223074-92223208	92223604-92223758	uc008kxu.1	3	1	3	0	0	0	0	0	0	0	7	7	s
2610203E10Rik	13754	chr2	-	93682091-93682119|93683075-93683103	93682021-93682119	93683075-93683145	uc008lgj.1	15	9	11	0	0	2	2	2	1	0	0	7	s
4921517L17Rik	14641	chr2	+	156145771-156145799|156159314-156159342	156145745-156145799	156159314-156159368	uc008nnd.1	13	2	4	0	1	0	0	0	1	0	5	7	s
Sycp2	14923	chr2	-	178128935-178128963|178129925-178129953	178128820-178128963	178129925-178130011	uc008ohn.1	44	35	37	1	0	1	0	1	3	1	0	7	s
Gm632	14985	chr2	-	181324858-181324886|181325564-181325592	181324757-181324886	181325564-181325690	uc008omv.1	17	14	16	0	1	1	0	2	2	0	1	7	s
Hps3	15056	chr3	-	19903403-19903431|19910799-19910827	19903224-19903431	19910799-19910988	uc008ose.1	8	3	5	0	1	2	1	1	1	1	0	7	0
Ccdc39	15117	chr3	-	33718910-33718938|33724312-33724340	33718729-33718938	33724312-33724477	uc008oxi.1	20	8	10	0	0	0	3	0	3	1	0	7	0
Ccdc144b	15149	chr3	-	35916790-35916818|35924269-35924297	35916595-35916818	35924269-35924363	uc008ozd.1	12	3	6	0	0	0	0	1	4	1	1	7	s
Cct3	15436	chr3	+	88103297-88103325|88104850-88104878	88103263-88103325	88104850-88104913	uc008pum.1	13	2	4	0	0	0	0	1	3	1	2	7	0
AK005385,5830417I10Rik,mKIAA1606,Gon4l	15459	chr3	+	88661120-88661148|88662810-88662838	88661049-88661148	88662810-88662981	uc008pwz.1	32	7	9	0	0	0	2	0	4	0	1	7	0
Ptprk	1565	chr10	+	28289751-28289779|28293173-28293201	28289702-28289779	28293173-28293210	uc007esn.1	32	19	21	2	1	0	0	3	1	0	0	7	0
Aqp7	16319	chr4	-	40992420-40992448|40994905-40994933	40992312-40992448	40994905-40995169	uc008sig.1	8	6	8	0	0	0	0	0	0	0	7	7	s
D730040F13Rik	16595	chr4	-	56912272-56912300|56916789-56916817	56912177-56912300	56916789-56916921	uc008sxw.1	18	6	8	2	1	2	0	0	1	0	1	7	0
AI314180,mKIAA0368	16610	chr4	-	58898342-58898370|58924740-58924768	58898239-58898370	58924740-58924802	uc008szf.1	42	40	42	0	1	2	1	1	1	0	1	7	s
mKIAA1633,Cdk5rap2	16740	chr4	-	69951035-69951063|69959853-69959881	69950878-69951063	69959853-69959982	uc008thy.1	37	18	20	0	0	0	0	0	1	1	5	7	0
Elavl2	16832	chr4	-	90920230-90920258|90927451-90927479	90917456-90920258	90927451-90927677	uc008top.1	7	1	3	1	0	1	4	0	0	1	0	7	0
Zcchc17	17388	chr4	-	130015800-130015828|130031383-130031411	130015727-130015828	130031383-130031504	uc008uze.1	8	5	7	0	1	2	1	1	1	0	1	7	s
Ski	17802	chr4	-	154534776-154534804|154595660-154595688	154534688-154534804	154595660-154596644	uc008wcz.1	7	5	7	2	1	0	0	1	1	2	0	7	0
Mll5,AK154113	17953	chr5	+	22999297-22999325|23002221-23002249	22999016-22999325	23002221-23002366	uc008wqb.1	10	5	7	0	4	2	0	0	0	1	0	7	0
Slc4a1ap	18068	chr5	+	31830029-31830057|31850983-31851011	31829367-31830057	31850983-31851054	uc008wyq.1	13	1	11	0	0	0	1	1	1	3	1	7	s
6030436E02Rik	18082	chr5	-	33187185-33187213|33196741-33196769	33186692-33187213	33196741-33196879	uc008wzz.1	6	4	6	3	1	2	0	0	0	1	0	7	s
Chic2	18319	chr5	-	75402760-75402788|75407477-75407505	75402448-75402788	75407477-75407534	uc008xtw.1	6	1	3	1	0	1	3	1	1	0	0	7	0
Sec31l1,Sec31a	18497	chr5	-	100797343-100797371|100804226-100804254	100797312-100797371	100804226-100804350	uc008yhi.1	19	5	8	4	1	0	1	1	0	0	0	7	0
Rnf216,Ubce7ip1	19280	chr5	-	143852580-143852608|143860057-143860085	143851798-143852608	143860057-143860184	uc009ajn.1	17	14	16	0	0	1	1	2	1	1	1	7	s
Bud31	19320	chr5	+	145902277-145902305|145907311-145907339	145902173-145902305	145907311-145907478	uc009amg.1	5	2	4	0	1	0	2	1	3	0	0	7	s
Luc7l2	19691	chr6	+	38501880-38501908|38518846-38518874	38501518-38501908	38518846-38518917	uc009bkj.1	5	1	3	1	1	1	0	2	0	1	1	7	s
Itpr1	20365	chr6	+	108313671-108313699|108319004-108319032	108313603-108313699	108319004-108319159	uc009ddh.1	62	11	13	0	0	1	1	1	3	0	1	7	0
Dcp1b	20469	chr6	+	119125432-119125460|119133667-119133695	119125270-119125460	119133667-119133795	uc009dlx.1	9	1	3	0	0	0	2	0	1	1	3	7	s
Erc1	20475	chr6	-	119672298-119672326|119693305-119693333	119672190-119672326	119693305-119693499	uc009dmk.1	21	7	9	1	3	1	1	0	1	0	0	7	0
Atp8b3	2099	chr10	-	79984614-79984642|79987073-79987101	79984514-79984642	79987073-79987157	uc007gdo.1	28	2	5	0	0	0	0	1	2	0	4	7	s
Cox6b2	21093	chr7	-	4703549-4703577|4704325-4704353	4703395-4703577	4704325-4704451	uc009eym.1	4	1	3	0	0	0	1	1	3	2	0	7	s
2410004F06Rik	21678	chr7	-	36273755-36273783|36274948-36274976	36273655-36273783	36274948-36275134	uc009gjz.1	30	15	17	0	0	1	1	2	1	0	2	7	s
Bcl2l12	21811	chr7	-	52248373-52248401|52249732-52249760	52248113-52248401	52249732-52249819	uc009gsk.1	7	2	4	0	0	0	1	3	2	0	1	7	s
Tulp2	21851	chr7	+	52776196-52776224|52777213-52777241	52776109-52776224	52777213-52777385	uc009gvk.1	10	7	9	1	1	2	1	1	0	0	1	7	0
EG626359	22396	chr7	+	86906356-86906384|86913244-86913272	86906345-86906384	86913244-86913329	uc009hza.1	18	7	9	0	0	0	1	2	3	0	1	7	0
Usp35	22531	chr7	-	104470660-104470688|104472717-104472745	104470558-104470688	104472717-104472899	uc009ija.1	6	4	6	1	1	1	1	2	0	1	0	7	s
Eps15l1	23988	chr8	-	74870042-74870070|74891802-74891830	74869864-74870070	74891802-74891885	uc009mfr.1	24	2	4	1	0	2	0	1	0	3	0	7	s
Plxnc1	2400	chr10	-	94257443-94257471|94260728-94260756	94257330-94257471	94260728-94260892	uc007gvz.2	31	3	5	0	2	1	2	1	1	0	0	7	s
Calr	24095	chr8	-	87368836-87368864|87370148-87370176	87368769-87368864	87370148-87370250	uc009mnp.1	9	6	8	1	0	0	0	2	2	2	0	7	0
5830457O10Rik	24375	chr8	-	109410398-109410426|109411200-109411228	109407762-109410426	109411200-109411256	uc009ngo.1	4	1	3	1	1	2	1	2	0	0	0	7	s
AK019792	24700	chr9	-	13091563-13091591|13097142-13097170	13091266-13091591	13097142-13097266	uc009odt.1	4	1	3	0	0	0	0	0	5	2	0	7	s
Trip4	25508	chr9	-	65744709-65744737|65756245-65756273	65744503-65744737	65756245-65756593	uc009qea.1	16	14	16	0	0	0	3	0	2	1	1	7	s
Mns1	25734	chr9	+	72294088-72294116|72300387-72300415	72294013-72294116	72300387-72300645	uc009qpx.1	10	4	8	0	0	0	0	2	3	1	1	7	0
Senp6,mKIAA0797	25804	chr9	+	79915351-79915379|79940073-79940101	79914709-79915379	79940073-79940219	uc009qva.1	5	1	4	2	0	0	2	1	1	1	0	7	s
Dock3	26005	chr9	-	106799121-106799149|106804101-106804129	106799066-106799149	106804101-106804220	uc009rkv.1	53	2	4	0	0	2	1	2	1	1	0	7	s
Dock3	26005	chr9	-	106843681-106843709|106846237-106846265	106843613-106843709	106846237-106846323	uc009rkv.1	53	19	21	1	1	1	0	0	3	1	0	7	0
Rps26	2639	chr10	-	128061664-128061692|128063118-128063146	128061591-128061692	128063118-128063296	uc007hnn.1	3	1	3	2	0	3	1	0	1	0	0	7	s
Sept6	26565	chrX	-	34456512-34456540|34462834-34462862	34453440-34456540	34462834-34463025	uc009sxz.1	11	1	3	2	1	0	2	2	0	0	0	7	s
Ocrl	26623	chrX	+	45301509-45301537|45313629-45313657	45301301-45301537	45313629-45313746	uc009tbr.1	24	18	20	2	2	0	2	0	0	1	0	7	0
Arhgef6	26701	chrX	-	54493836-54493864|54497781-54497809	54493770-54493864	54497781-54497927	uc009thd.1	22	5	8	1	0	0	0	0	0	0	6	7	0
Cspp1	30	chr1	+	10086066-10086094|10098449-10098477	10085946-10086094	10098449-10098562	uc007ahi.1	30	16	18	0	1	2	0	0	0	1	3	7	0
Irgm	3026	chr11	-	48680477-48680505|48684595-48684623	48678750-48680505	48684595-48684848	uc007ipg.1	3	1	3	1	3	0	1	0	1	0	1	7	s
Skp1a	3109	chr11	+	52056134-52056162|52058482-52058510	52056088-52056162	52058482-52058623	uc007ivf.1	6	3	5	1	2	0	1	1	0	1	1	7	0
Rai12	3425	chr11	-	69784216-69784244|69793331-69793359	69784062-69784244	69793331-69793412	uc007jtc.1	7	4	6	1	1	1	1	2	1	0	0	7	s
Coil	3823	chr11	+	88835488-88835516|88843602-88843630	88835177-88835516	88843602-88843689	uc007kvz.1	7	4	6	0	0	0	0	0	2	2	3	7	s
Pcgf2	3947	chr11	-	97554854-97554882|97560519-97560547	97554729-97554882	97560519-97560614	uc007len.1	13	9	11	1	1	0	3	1	1	0	0	7	s
Psme3	4098	chr11	+	101178677-101178705|101180769-101180797	101178642-101178705	101180769-101180818	uc007lon.1	11	3	5	0	1	0	2	0	1	1	2	7	0
Mxra7	4422	chr11	-	116669254-116669282|116673236-116673264	116667890-116669282	116673236-116673330	uc007mmg.1	5	1	3	2	3	0	1	1	0	0	0	7	s
Nua,Syne2	4911	chr12	+	76981167-76981195|77125002-77125030	76981099-76981195	77125002-77125144	uc007nxp.1	116	4	70	1	0	1	1	1	1	1	1	7	s
Ccnk	5329	chr12	+	109418062-109418090|109424585-109424613	109417947-109418090	109424585-109424832	uc007ozm.1	13	1	3	1	0	0	0	0	4	1	1	7	s
AK132729	5774	chr13	+	34747925-34747953|34758086-34758114	34747822-34747953	34758086-34758643	uc007qbk.1	4	2	4	0	0	0	0	0	2	0	5	7	s
Il3ra	6561	chr14	+	15182753-15182781|15183563-15183591	15182548-15182781	15183563-15183678	uc007sgm.1	12	6	9	1	0	1	0	1	3	0	1	7	s
Bap1	6838	chr14	+	32071199-32071227|32071643-32071671	32071066-32071227	32071643-32071716	uc007sxh.1	17	14	16	0	2	2	1	0	1	1	0	7	0
Gpr180	7623	chr14	+	118552943-118552971|118557118-118557146	118552790-118552971	118557118-118557276	uc007uyq.1	9	4	6	0	0	1	0	0	2	1	3	7	s
Tomm22	8335	chr15	+	79501410-79501438|79502326-79502354	79501297-79501438	79502326-79502444	uc007wud.1	4	1	3	0	0	1	3	1	2	0	0	7	s
Ndufa6	8399	chr15	-	82180773-82180801|82184510-82184538	82180592-82180801	82184510-82184667	uc007wzc.1	3	1	3	1	1	3	0	0	2	0	0	7	s
Anks3	8801	chr16	-	4941774-4941802|4942215-4942243	4941442-4941802	4942215-4942270	uc007yba.1	9	1	3	1	0	0	0	1	3	2	0	7	s
Zc3h7a	8851	chr16	-	11151390-11151418|11153151-11153179	11151231-11151418	11153151-11153356	uc007yey.1	21	12	14	0	0	0	0	4	0	2	1	7	s
Sept5	8953	chr16	-	18623305-18623333|18624203-18624231	18623197-18623333	18624203-18624305	uc007yoj.1	12	3	5	0	0	0	0	2	2	1	2	7	s
AK149453	9015	chr16	-	22876583-22876611|22887101-22887129	22875055-22876611	22887101-22887176	uc007ysq.1	4	1	3	1	0	1	0	2	0	1	2	7	s
Lrch3	9106	chr16	+	32986085-32986113|32988516-32988544	32986061-32986113	32988516-32988567	uc007yzs.1	21	11	13	0	0	2	1	0	4	0	0	7	0
AK078103	9211	chr16	+	44413897-44413925|44416010-44416038	44413760-44413925	44416010-44416166	uc007zhj.1	14	4	6	0	0	0	0	1	1	3	2	7	s
Speer2	9347	chr16	-	69860828-69860856|69863831-69863859	69860696-69860856	69863831-69863976	uc007zqr.1	7	5	7	0	0	0	0	1	4	1	1	7	s
Sfrs15	9424	chr16	-	90252667-90252695|90258226-90258254	90252501-90252695	90258226-90258366	uc007zwb.1	20	13	15	0	0	0	2	0	0	4	1	7	0
Grip1	2524	chr10	+	119512504-119512532|119514283-119514311	119512345-119512532	119514283-119514443		0	0	0	0	0	0	0	0	0	0	7	7	s
Ddx5	4257	chr11	-	106643542-106643570|106644758-106644786	106641669-106643570	106644758-106645332		0	0	0	1	1	1	1	0	1	1	1	7	s
Mif4gd	4371	chr11	-	115470382-115470410|115470593-115470621	115470374-115470410	115470593-115470749		0	0	0	0	0	0	0	2	2	1	2	7	s
Zfp672	3183	chr11	-	58133428-58133456|58136101-58136129	58133368-58133456	58136101-58136231		0	0	0	0	1	1	1	0	2	2	0	7	s
3830406C13Rik	6549	chr14	+	13116819-13116847|13117901-13117929	13116771-13116847	13117901-13117982		0	0	0	0	0	0	0	0	6	1	0	7	s
Sfmbt1	6819	chr14	+	31529033-31529061|31551724-31551752	31528884-31529061	31551724-31551816		0	0	0	0	0	1	1	4	0	1	0	7	s
Tsc2	9801	chr17	-	24741906-24741934|24743168-24743196	24741772-24741934	24743168-24743297		0	0	0	0	2	1	2	1	1	0	0	7	0
Crem	11016	chr18	-	3299278-3299306|3309643-3309671	3299159-3299306	3309643-3309753		0	0	0	0	0	0	0	0	0	0	7	7	0
AK076752,AK161431,AK006376	14168	chr2	+	132323199-132323227|132333941-132333969	132323104-132323227	132333941-132334010		0	0	0	0	0	0	0	0	2	3	2	7	s
Odf2	12841	chr2	+	29745413-29745441|29746285-29746313	29745326-29745441	29746285-29746522		0	0	0	0	0	0	0	1	2	1	3	7	s
1810019J16Rik	17440	chr4	+	133074939-133074967|133083654-133083682	133074877-133074967	133083654-133084924		0	0	0	1	2	0	1	0	1	1	1	7	s
Lyar	18155	chr5	+	38612000-38612028|38614372-38614400	38611872-38612028	38614372-38614466		0	0	0	0	0	0	0	1	3	2	1	7	s
Nt5c3	19944	chr6	-	56847795-56847823|56873665-56873693	56847768-56847823	56873665-56873823		0	0	0	0	1	0	4	2	0	0	0	7	s
mKIAA4256,Brsk2	23357	chr7	+	149186766-149186794|149188379-149188407	149186746-149186794	149188379-149190148		0	0	0	0	1	1	0	0	2	0	3	7	0
Plekha4	21854	chr7	+	52808636-52808664|52808938-52808966	52808614-52808664	52808938-52809051		0	0	0	2	1	0	0	1	1	0	2	7	s
1700057K13Rik	1017	chr1	-	159029506-159029534|159030210-159030238	159029277-159029534	159030210-159030394	uc007dde.1	9	1	3	0	0	0	0	0	0	0	6	6	s
Msh5	10372	chr17	-	35169338-35169366|35170167-35170195	35169285-35169366	35170167-35170240	uc008cfc.1	24	10	12	0	0	0	2	1	3	0	0	6	s
Med20	10622	chr17	+	47750038-47750066|47786898-47786926	47749911-47750066	47786898-47788562	uc008cvt.1	4	2	4	1	0	1	0	1	2	0	1	6	s
Vav1	10742	chr17	+	57451329-57451357|57454666-57454694	57451318-57451357	57454666-57454754	uc008der.1	6	1	3	0	0	0	0	0	5	0	1	6	s
Arhgap12	11031	chr18	-	6064391-6064419|6069828-6069856	6064338-6064419	6069828-6070089	uc008dzc.1	19	14	16	1	2	0	2	1	0	0	0	6	0
Rnmt	11633	chr18	+	68473472-68473500|68477647-68477675	68473318-68473500	68477647-68477765	uc008fnk.1	11	6	8	0	5	1	0	0	0	0	0	6	0
Nat11	11922	chr19	-	7304267-7304295|7304677-7304705	7304211-7304295	7304677-7304773	uc008gkl.1	8	3	5	0	1	0	0	3	2	0	0	6	0
Sh3pxd2a	12456	chr19	-	47388628-47388656|47417929-47417957	47388524-47388656	47417929-47417958	uc008huz.1	15	8	10	1	1	2	0	1	1	0	0	6	0
Tdrd1	12508	chr19	+	56933136-56933164|56938761-56938789	56932894-56933164	56938761-56938929	uc008hzi.1	26	19	22	0	1	1	2	0	1	0	1	6	0
Hnrnpu	1262	chr1	-	180253816-180253844|180255373-180255401	180253750-180253844	180255373-180255444	uc007dvb.1	17	2	4	0	1	1	0	1	3	0	0	6	s
Rpl35	13018	chr2	-	38857257-38857285|38860251-38860279	38857100-38857285	38860251-38860388	uc008jnz.1	4	1	3	1	0	2	1	0	1	0	1	6	s
Catsper2	14003	chr2	-	121223596-121223624|121232064-121232092	121223196-121223624	121232064-121232189	uc008lyz.1	14	4	8	0	0	0	1	1	0	3	1	6	0
Sel1l2	14199	chr2	-	140111014-140111042|140165837-140165865	140110939-140111042	140165837-140165893	uc008mpq.1	20	17	19	0	0	0	0	0	1	3	2	6	s
Serinc3	14712	chr2	-	163453760-163453788|163456661-163456689	163453607-163453788	163456661-163456831	uc008ntg.1	10	3	5	1	1	1	0	0	2	0	1	6	s
Slc12a5	14774	chr2	+	164821990-164822018|164822609-164822637	164821821-164822018	164822609-164822743	uc008nwu.1	26	23	25	0	0	0	0	0	2	1	3	6	0
NHE8,Slc9a8	14804	chr2	+	167271079-167271107|167276706-167276734	167271005-167271107	167276706-167276850	uc008nzp.1	17	6	8	0	0	0	1	0	1	2	2	6	s
Mef2d	15429	chr3	+	87971628-87971656|87972553-87972581	87971436-87971656	87972553-87973089	uc008ptz.1	11	9	11	2	1	0	1	1	0	0	1	6	s
1700006A11Rik	15954	chr3	-	124117391-124117419|124122141-124122169	124117229-124117419	124122141-124122303	uc008rfs.1	12	7	9	0	0	0	0	4	1	1	0	6	s
BC002199,AK169574	15971	chr3	-	127516185-127516213|127519827-127519855	127516157-127516213	127519827-127519924	uc008rhp.1	10	4	6	0	0	0	2	1	1	2	0	6	0
Inpp4a,AK051424	160	chr1	+	37436877-37436905|37444542-37444570	37436766-37436905	37444542-37444715	uc007ark.1	24	16	18	0	1	0	1	0	0	0	4	6	0
1700025K23Rik	1608	chr10	-	38838812-38838840|38841982-38842010	38838613-38838840	38841982-38842138	uc007evs.1	5	1	3	0	0	0	0	0	3	2	1	6	s
Slc22a16	1624	chr10	+	40311671-40311699|40323323-40323351	40311589-40311699	40323323-40323938	uc007ewz.1	8	6	8	0	0	0	0	0	3	1	2	6	s
Kif24	16326	chr4	-	41376416-41376444|41411742-41411770	41376299-41376444	41411742-41411881	uc008siq.1	7	5	7	0	0	1	0	1	1	1	2	6	s
Plaa	16920	chr4	-	94254250-94254278|94269567-94269595	94254177-94254278	94269567-94269938	uc008tsd.1	14	12	14	1	0	1	0	2	1	1	0	6	s
4921539E11Rik	16991	chr4	-	102943428-102943456|102962903-102962931	102943310-102943456	102962903-102963463	uc008txp.1	9	7	9	0	0	0	0	0	0	0	6	6	s
Prnpip1	17156	chr4	+	117225620-117225648|117255204-117255232	117223366-117225648	117255204-117255321	uc008uiu.1	8	1	3	1	1	1	1	0	1	1	0	6	s
Thrap3	17302	chr4	-	125853572-125853600|125863678-125863706	125853427-125853600	125863678-125863832	uc008usv.1	11	7	10	1	2	0	1	0	1	1	0	6	0
Wdtc1	17436	chr4	-	132879861-132879889|132908700-132908728	132879742-132879889	132908700-132908864	uc008vcr.1	18	15	17	0	0	0	1	0	1	1	3	6	s
4930555I21Rik	17489	chr4	+	135051970-135051998|135062279-135062307	135051891-135051998	135062279-135062411	uc008vgp.1	9	1	3	0	0	0	0	0	0	0	6	6	s
Ddi2	17614	chr4	-	141241518-141241546|141248169-141248197	141239477-141241546	141248169-141248359	uc008vpd.1	10	1	3	1	1	0	0	0	3	1	0	6	s
AK077204	17904	chr5	-	11689550-11689578|11697240-11697268	11689252-11689578	11697240-11697418	uc008wlu.1	7	1	3	0	0	0	0	0	0	2	4	6	s
Ccar1	1806	chr10	-	62226243-62226271|62228014-62228042	62226187-62226271	62228014-62228181	uc007fja.1	25	11	13	0	0	1	0	1	1	2	1	6	s
Slbp	18092	chr5	-	33988690-33988718|33994611-33994639	33988658-33988718	33994611-33994728	uc008xav.1	8	5	7	1	2	0	2	1	0	0	0	6	0
Lyar	18155	chr5	+	38616008-38616036|38619093-38619121	38615865-38616036	38619093-38619201	uc008xgh.1	9	2	4	1	2	0	0	1	0	2	0	6	s
Herc4	1818	chr10	+	62777289-62777317|62779447-62779475	62777234-62777317	62779447-62779550	uc007fkc.1	25	22	24	0	2	2	0	1	1	0	0	6	s
Ankrd17	18410	chr5	-	90707385-90707413|90714065-90714093	90707267-90707413	90714065-90714168	uc008yax.1	26	11	13	1	2	0	0	1	1	1	0	6	0
Zfp644	18557	chr5	-	107048633-107048661|107064628-107064656	107048558-107048661	107064628-107065342	uc008ylq.1	7	2	4	1	3	0	0	1	1	0	0	6	0
Tmem175	18589	chr5	+	109068560-109068588|109071135-109071163	109068490-109068588	109071135-109071171	uc008yop.1	8	4	6	2	1	1	0	1	0	1	0	6	s
Tpte2	18607	chr5	-	109984348-109984376|109985037-109985065	109984291-109984376	109985037-109985200	uc008ypg.1	8	2	4	0	0	0	0	1	2	0	3	6	s
2810002G02Rik	18650	chr5	-	112766733-112766761|112767337-112767365	112766410-112766761	112767337-112767492	uc008ysz.1	7	1	3	0	2	0	0	2	2	0	0	6	0
Ccdc60	18894	chr5	-	116584140-116584168|116738455-116738483	116584036-116584168	116738455-116738994	uc008zey.1	14	3	14	0	0	0	0	1	2	2	1	6	s
Sumf2	19078	chr5	+	130335769-130335797|130338514-130338542	130335712-130335797	130338514-130339827	uc008ztk.1	9	7	9	0	2	1	2	0	1	0	0	6	s
Zcwpw1	19200	chr5	+	138253300-138253328|138258685-138258713	138253229-138253328	138258685-138258752	uc009adz.1	17	11	13	2	2	0	1	1	0	0	0	6	0
Smurf1	19314	chr5	-	145652354-145652382|145655342-145655370	145652183-145652382	145655342-145655427	uc009alv.1	18	9	11	0	0	0	1	3	1	0	1	6	0
D330017J20Rik	19614	chr6	+	29877361-29877389|29878434-29878462	29877320-29877389	29878434-29878562	uc009bem.1	18	6	8	0	2	1	1	1	0	1	0	6	s
Pcbp3	1986	chr10	-	76225243-76225271|76230608-76230636	76224601-76225271	76230608-76230661	uc007fuy.1	12	1	3	0	0	0	2	0	2	1	1	6	s
Chchd6	20265	chr6	-	89369784-89369812|89517580-89517608	89368340-89369812	89517580-89517725	uc009cwi.1	6	1	3	0	1	2	0	2	0	1	0	6	0
Slc41a3	20291	chr6	+	90583721-90583749|90586850-90586878	90583604-90583749	90586850-90586995	uc009cxo.1	11	5	7	1	0	1	3	1	0	0	0	6	0
4930590J08Rik	20308	chr6	+	91854322-91854350|91864156-91864184	91854226-91854350	91864156-91864212	uc009cyl.1	20	1	3	0	0	0	0	0	1	1	4	6	s
Fancd2	20404	chr6	+	113535509-113535537|113537375-113537403	113535465-113535537	113537375-113537450	uc009dgx.1	44	38	40	0	0	0	1	0	4	0	1	6	0
Tcf3,Tcfe2a	2097	chr10	-	79872991-79873019|79875949-79875977	79872337-79873019	79875949-79876082	uc007gdf.1	18	1	3	2	0	0	1	2	1	0	0	6	s
D10Bwg1364e	2103	chr10	-	80047039-80047067|80049259-80049287	80046399-80047067	80049259-80049775	uc007gdw.1	4	1	3	3	1	0	0	1	1	0	0	6	0
Tmem149	21610	chr7	+	31349598-31349626|31350113-31350141	31349492-31349626	31350113-31351400	uc009gfb.1	11	6	8	5	0	0	1	0	0	0	0	6	s
Tnrc6a	23038	chr7	+	130306363-130306391|130316746-130316774	130306007-130306391	130316746-130316923	uc009jpb.1	9	4	6	3	1	0	0	0	2	0	0	6	0
Nfatc2ip	23061	chr7	-	133528625-133528653|133533899-133533927	133526367-133528653	133533899-133534086	uc009jra.1	8	1	4	0	0	1	0	1	3	0	1	6	0
Prr14	23122	chr7	+	134614605-134614633|134615611-134615639	134614512-134614633	134615611-134615780	uc009jvo.1	12	1	3	1	1	0	0	2	1	1	0	6	s
Ppp2r2d	23245	chr7	+	146060162-146060190|146062072-146062100	146060092-146060190	146062072-146062185	uc009kfe.1	9	3	5	0	1	1	1	2	0	0	1	6	s
Zfp511	23266	chr7	+	147222477-147222505|147223414-147223442	147222303-147222505	147223414-147223539	uc009kgo.1	5	1	3	1	2	0	1	1	0	0	1	6	s
Pddc1	23335	chr7	-	148596756-148596784|148597696-148597724	148596676-148596784	148597696-148597773	uc009kkw.1	10	7	9	0	0	1	2	0	1	0	2	6	s
Arhgef7	23490	chr8	+	11815272-11815300|11819637-11819665	11815160-11815300	11819637-11819731	uc009kvu.1	18	15	17	3	1	2	0	0	0	0	0	6	0
Ash2l	23652	chr8	-	26939303-26939331|26944222-26944250	26939237-26939331	26944222-26944318	uc009lhc.1	16	8	11	0	0	0	0	1	1	2	2	6	s
Wdr17	23810	chr8	-	55728550-55728578|55733572-55733600	55728466-55728578	55733572-55733712	uc009lsh.1	31	7	9	0	0	0	1	0	3	0	2	6	0
Pbx4	23881	chr8	+	72383024-72383052|72388722-72388750	72382978-72383052	72388722-72388913	uc009lxx.1	8	2	4	0	1	0	1	1	1	1	1	6	s
Crlf1,CRLM3	23911	chr8	+	73027363-73027391|73027719-73027747	73027203-73027391	73027719-73027980	uc009maj.1	9	7	9	0	0	0	0	0	0	1	5	6	s
IsynA1	23917	chr8	+	73118414-73118442|73118721-73118749	73118379-73118442	73118721-73118883	uc009mav.1	11	1	3	0	0	0	0	0	2	1	3	6	s
Cacna1a	24083	chr8	+	87157634-87157662|87160410-87160438	87157548-87157662	87160410-87160597	uc009mmn.1	46	42	44	0	2	3	0	0	0	0	1	6	0
Arl2bp	24240	chr8	+	97194299-97194327|97195961-97195989	97194220-97194327	97195961-97196058	uc009mwt.1	6	3	5	1	1	2	1	0	0	1	0	6	s
Kifc3,AK182361	24256	chr8	-	97624324-97624352|97625308-97625336	97623727-97624352	97625308-97625417	uc009mxu.1	16	1	3	0	0	0	0	1	3	1	1	6	s
Zdhhc1	24331	chr8	-	107996941-107996969|107997383-107997411	107996890-107996969	107997383-107997466	uc009ndd.1	14	2	4	0	0	0	1	1	3	1	0	6	s
Zdhhc1	24331	chr8	-	108000401-108000429|108000916-108000944	108000270-108000429	108000916-108001018	uc009ndd.1	14	6	8	1	1	1	0	0	0	1	2	6	s
Pmfbp1	24399	chr8	+	112034653-112034681|112044075-112044103	112034432-112034681	112044075-112044246	uc009nii.1	21	4	6	0	0	0	0	0	0	0	6	6	0
1700008F21Rik	24650	chr8	+	131609126-131609154|131633799-131633820	131609070-131609154	131633799-131633820	uc009oaa.1	15	4	6	0	0	0	0	0	3	1	2	6	s
Spa17	24951	chr9	-	37415244-37415272|37421140-37421168	37415201-37415272	37421140-37421199	uc009ovd.1	5	3	5	0	0	0	0	0	3	1	2	6	s
Cbl	25101	chr9	-	43966946-43966974|43971421-43971449	43966596-43966974	43971421-43971625	uc009pce.1	16	6	8	0	0	0	0	2	1	0	3	6	0
Kif23	25454	chr9	-	61766749-61766777|61767681-61767709	61766686-61766777	61767681-61767764	uc009pzv.1	4	1	3	0	0	0	1	1	1	2	1	6	s
Cyb5r4	25839	chr9	+	86950712-86950740|86953759-86953787	86950599-86950740	86953759-86953910	uc009qyb.1	16	11	13	0	0	0	0	0	1	2	3	6	0
Nme6	26104	chr9	+	109742196-109742224|109744440-109744468	109742121-109742224	109744440-109744601	uc009rst.1	7	4	6	1	0	0	0	1	2	2	0	6	s
Dhx30,HELG	26108	chr9	-	110015566-110015594|110017994-110018022	110015474-110015594	110017994-110018086	uc009rtj.1	23	20	22	0	0	0	3	1	1	0	1	6	s
Fhl1	26693	chrX	+	54043195-54043223|54045020-54045048	54043053-54043223	54045020-54046523	uc009tgm.1	7	5	7	1	2	0	2	0	1	0	0	6	0
Gm719	27126	chrX	-	136559851-136559879|136562377-136562405	136559767-136559879	136562377-136562427	uc009ukv.1	9	3	5	0	2	0	1	0	1	0	2	6	0
Rragb	27199	chrX	+	149578590-149578618|149584904-149584932	149578518-149578618	149584904-149584971	uc009uqt.1	12	3	5	0	1	1	1	0	1	2	0	6	0
AK014857	27365	chrY_random	-	39627075-39627103|39634106-39634134	39627036-39627103	39634106-39634141	uc009vhn.1	7	2	4	0	0	0	0	0	0	0	6	6	s
Ascc2	2762	chr11	+	4537797-4537825|4546564-4546592	4537795-4537825	4546564-4546723	uc007hva.1	20	1	3	1	0	0	0	0	4	0	1	6	s
BC094935,AK009198,AK005556	2785	chr11	+	5662215-5662243|5680208-5680236	5662152-5662243	5680208-5680638	uc007hwy.1	3	1	3	1	0	0	0	0	0	0	5	6	s
4930430E16Rik	2883	chr11	+	22908598-22908626|22915654-22915682	22908346-22908626	22915654-22915884	uc007iep.1	5	1	3	0	0	0	0	0	0	1	5	6	s
4930431J08Rik	352	chr1	+	63327423-63327451|63341489-63341517	63327340-63327451	63341489-63341620	uc007bgb.1	7	4	6	1	2	2	0	0	0	0	1	6	s
Timm22	3598	chr11	+	76220916-76220944|76224628-76224656	76220691-76220944	76224628-76224701	uc007kfq.1	4	1	3	0	0	0	0	1	3	0	2	6	s
Mtap2	377	chr1	+	66222041-66222069|66298235-66298263	66221902-66222069	66298235-66298286	uc007bhw.1	15	1	3	3	1	0	0	0	1	1	0	6	s
Nt5c3l	4060	chr11	-	100301540-100301568|100302357-100302385	100301498-100301568	100302357-100302496	uc007llc.1	9	7	9	1	1	0	1	2	1	0	0	6	0
Atp6v0a1	4080	chr11	+	100905909-100905937|100916339-100916367	100905829-100905937	100916339-100916457	uc007lmu.1	22	17	20	0	0	0	3	1	2	0	0	6	0
March10	4229	chr11	-	105312468-105312496|105317787-105317815	105312389-105312496	105317787-105318038	uc007lxl.1	6	4	6	0	0	1	0	0	0	1	4	6	s
1810073N04Rik	4487	chr11	-	120002931-120002959|120012293-120012321	120002913-120002959	120012293-120012588	uc007mrv.1	17	15	17	0	0	1	1	1	1	0	2	6	s
Lrrc9	4882	chr12	+	73607385-73607413|73611322-73611350	73607272-73607413	73611322-73611552	uc007nvn.1	32	30	32	0	0	0	0	1	1	2	2	6	0
2900006K08Rik	4998	chr12	+	85766202-85766230|85769292-85769320	85766085-85766230	85769292-85769394	uc007ofi.1	12	7	9	0	0	0	0	0	2	3	1	6	s
Ylpm1,zap	5011	chr12	+	86398224-86398252|86405920-86405948	86398171-86398252	86405920-86406051	uc007ogd.1	21	17	19	0	0	1	0	0	4	1	0	6	s
Eml5	5230	chr12	-	100056080-100056108|100059809-100059824	100056029-100056108	100059809-100059824	uc007orn.1	44	15	17	1	1	0	0	1	1	2	0	6	0
Papola	5323	chr12	+	107047844-107047872|107050483-107050511	107047733-107047872	107050483-107050604	uc007oyw.1	12	9	11	1	0	0	0	1	1	2	1	6	s
Nup153	5853	chr13	-	46800556-46800584|46804997-46805025	46800537-46800584	46804997-46805051	uc007qhj.1	22	13	15	0	0	0	0	0	0	2	4	6	0
mKIAA0887,Ubxd8	5985	chr13	+	54746654-54746682|54751338-54751366	54746605-54746682	54751338-54751424	uc007qoq.1	11	4	6	2	0	1	0	0	1	2	0	6	s
Nna1,Agtpbp1	6054	chr13	-	59551647-59551675|59563357-59563385	59550895-59551675	59563357-59563534	uc007qum.1	25	1	3	0	0	1	0	0	0	3	2	6	s
Arhgef3,AK036749	6803	chr14	+	27928084-27928109|27966147-27966175	27928084-27928109	27966147-27966241	uc007sto.1	14	1	3	3	0	0	1	0	0	1	1	6	s
Phf7	6837	chr14	-	32052895-32052923|32054911-32054939	32052816-32052923	32054911-32055013	uc007sxf.1	11	4	7	0	0	0	0	1	2	2	1	6	0
Pam	696	chr1	-	99718537-99718565|99722413-99722441	99717670-99718565	99722413-99722614	uc007cfo.1	26	1	3	1	1	1	0	2	1	0	0	6	0
Phr1	7594	chr14	-	103662010-103662038|103675005-103675033	103661918-103662038	103675005-103675107	uc007uwl.1	85	67	69	0	0	1	3	0	0	1	1	6	0
AK007006,AK015607	7618	chr14	-	115340131-115340159|115344624-115344652	115339448-115340159	115344624-115344691	uc007uyg.1	5	1	4	0	0	0	0	0	1	3	2	6	s
AK015457	7680	chr15	+	4850483-4850511|4854158-4854186	4850449-4850511	4854158-4854318	uc007vcp.1	7	2	4	0	0	0	0	0	1	2	3	6	0
Rab7b,5430435G22Rik,Rab42	815	chr1	+	133594504-133594532|133602172-133602200	133594405-133594532	133602172-133602298	uc007cnp.1	6	3	5	0	1	1	0	2	1	1	0	6	0
Kif21a	8529	chr15	-	90774304-90774332|90781676-90781704	90774195-90774332	90781676-90781805	uc007xhs.1	30	7	9	1	0	1	2	1	0	1	0	6	0
Pmm2	8820	chr16	+	8642914-8642942|8646265-8646293	8642830-8642942	8646265-8646357	uc007ycr.1	6	2	4	0	0	0	1	0	1	2	2	6	s
Yeats2	8974	chr16	+	20206290-20206318|20208491-20208519	20206156-20206318	20208491-20208650	uc007ypj.1	30	16	18	2	0	0	1	0	2	0	1	6	s
Golgb1,AK089379	9158	chr16	+	36885246-36885274|36887324-36887352	36885073-36885274	36887324-36887489	uc007zdg.1	5	1	3	1	1	2	0	0	1	1	0	6	s
Ifnar1	9444	chr16	+	91490036-91490064|91495393-91495421	91489940-91490064	91495393-91495548	uc007zxn.1	11	2	4	0	1	2	1	1	0	0	1	6	s
4921526F01Rik	9498	chr16	-	96400517-96400545|96407377-96407405	96400213-96400545	96407377-96407536	uc008acr.1	11	8	10	0	0	0	0	1	3	2	0	6	s
1700081L11Rik,mKIAA1267	4217	chr11	-	104203797-104203825|104330731-104330748	104203676-104203825	104330731-104330748		0	0	0	0	0	2	2	0	1	0	1	6	s
asp4,2610019A05Rik	4240	chr11	-	106045905-106045933|106048438-106048466	106045875-106045933	106048438-106048494		0	0	0	0	0	0	1	0	3	1	1	6	0
Ddc8	4452	chr11	-	118202955-118202983|118203626-118203654	118202890-118202983	118203626-118203814		0	0	0	0	0	0	0	0	0	0	6	6	s
Mef2c,AK043267	6252	chr13	+	83664108-83664136|83714692-83714720	83663909-83664136	83714692-83714888		0	0	0	0	3	2	0	1	0	0	0	6	s
Msh3	6277	chr13	-	93005655-93005683|93112200-93112228	93005528-93005683	93112200-93112367		0	0	0	1	1	1	1	0	1	1	0	6	s
2610044O15Rik	11000	chr17	-	95220053-95220081|95234031-95234059	95219954-95220081	95234031-95234139		0	0	0	0	1	0	1	1	1	2	0	6	s
Lrp8	17035	chr4	+	107520980-107521008|107522708-107522736	107520885-107521008	107522708-107522747		0	0	0	0	0	2	1	1	1	0	1	6	0
Abca16	23005	chr7	+	127579438-127579466|127580163-127580191	127579349-127579466	127580163-127580281		0	0	0	0	0	0	0	0	1	3	2	6	s
Htatip2	21940	chr7	+	57014487-57014515|57014967-57014995	57014484-57014515	57014967-57015163		0	0	0	1	0	0	0	1	1	0	3	6	s
Fkbp5	10181	chr17	-	28577970-28577998|28644180-28644208	28577872-28577998	28644180-28644414	uc008bra.1	14	10	13	2	0	0	1	1	0	0	1	5	s
Slc26a8	10189	chr17	-	28813120-28813148|28826661-28826689	28813008-28813148	28826661-28826932	uc008brk.1	12	10	12	0	0	0	0	0	1	3	1	5	s
AI848100	1049	chr1	-	163765296-163765324|163774132-163774160	163764166-163765324	163774132-163774198	uc007dft.1	18	7	10	0	1	1	0	3	0	0	0	5	s
AI848100	1049	chr1	-	163775461-163775489|163777335-163777363	163775433-163775489	163777335-163777441	uc007dft.1	18	12	14	0	0	1	0	2	2	0	0	5	0
Ranbp3	10715	chr17	+	56836184-56836212|56842185-56842213	56836140-56836212	56842185-56842313	uc008dcu.1	15	6	9	1	0	0	2	0	1	0	1	5	0
Ranbp3	10715	chr17	+	56840483-56840511|56842185-56842213	56840445-56840511	56842185-56842313	uc008dcu.1	15	7	9	0	0	0	1	0	2	1	1	5	0
Twsg1	10771	chr17	-	66279125-66279153|66297997-66298025	66278886-66279153	66297997-66298154	uc008dgq.1	6	3	5	1	0	1	1	2	0	0	0	5	s
Epb4.1l3	10856	chr17	+	69619976-69620004|69633878-69633906	69619950-69620004	69633878-69634256	uc008dkp.1	22	13	17	0	2	1	0	0	0	2	0	5	0
Fshr	10994	chr17	-	89446016-89446044|89599800-89599828	89445969-89446044	89599800-89600015	uc008dvx.1	10	8	10	0	0	1	1	2	1	0	0	5	0
2610024E20Rik	11164	chr18	-	34622635-34622663|34633203-34633231	34622614-34622663	34633203-34633339	uc008eko.1	21	12	14	0	0	0	2	0	0	2	1	5	s
Matr3,AK083567	11187	chr18	+	35721921-35721946|35737211-35737239	35721921-35721946	35737211-35737273	uc008emg.1	15	1	3	2	0	2	0	0	0	0	1	5	s
Fcgr3	1139	chr1	-	172981742-172981770|172989399-172989427	172981674-172981770	172989399-172989529	uc007dmx.1	7	2	7	0	0	1	0	0	3	0	1	5	s
Fads1	11986	chr19	+	10268859-10268887|10269360-10269388	10268807-10268887	10269360-10271364	uc008gpe.1	12	10	12	1	2	0	0	0	0	0	2	5	0
Gm98	11989	chr19	-	10289564-10289592|10290231-10290259	10289506-10289592	10290231-10290300	uc008gpk.1	17	8	10	1	0	3	0	1	0	0	0	5	0
Cep78	12126	chr19	-	16030865-16030893|16035432-16035460	16030262-16030893	16035432-16035599	uc008gwq.1	7	1	3	0	2	0	2	0	1	0	0	5	s
Apba1	12168	chr19	+	23992160-23992188|24008189-24008217	23992042-23992188	24008189-24008276	uc008hai.1	13	5	7	0	2	0	0	1	1	0	1	5	0
Ide	12279	chr19	-	37351038-37351066|37358610-37358638	37351004-37351066	37358610-37358722	uc008hil.1	24	4	7	0	1	1	1	1	1	0	0	5	0
Tdrd1	12508	chr19	+	56905835-56905863|56912131-56912159	56905201-56905863	56912131-56912276	uc008hzk.1	25	1	3	0	0	0	1	1	2	1	0	5	s
Mllt10,mAF10	12655	chr2	+	18023111-18023139|18043871-18043899	18023084-18023139	18043871-18043975	uc008ilm.1	23	4	6	1	0	1	1	1	0	0	1	5	s
Spna2	12843	chr2	+	29855554-29855582|29881530-29881558	29855433-29855582	29881530-29881740	uc008jar.1	57	22	47	1	0	1	1	1	0	1	0	5	s
Tlk1,mKIAA0137	13150	chr2	-	70552194-70552222|70555838-70555866	70550464-70552222	70555838-70555950	uc008jzt.1	20	1	3	3	0	1	1	0	0	0	0	5	0
Txndc14	13259	chr2	-	84515610-84515638|84516253-84516281	84515561-84515638	84516253-84516314	uc008kix.1	8	5	7	1	2	0	0	0	1	0	1	5	0
Casc4	14013	chr2	+	121731779-121731807|121736534-121736562	121731665-121731807	121736534-121736633	uc008lzr.1	10	5	7	2	1	2	0	0	0	0	0	5	0
AK016695	14021	chr2	+	122012253-122012281|122016342-122016370	122012199-122012281	122016342-122016404	uc008mai.1	7	2	4	0	1	2	0	0	2	0	0	5	s
Smox,mSMO	14154	chr2	+	131346879-131346907|131350478-131350506	131345830-131346907	131350478-131350908	uc008mlo.1	6	4	6	1	1	0	0	2	1	0	0	5	0
Rin2	14231	chr2	+	145648073-145648101|145670446-145670474	145648000-145648101	145670446-145670639	uc008mrv.1	13	3	5	2	0	1	2	0	0	0	0	5	s
Gm114	14240	chr2	+	146689577-146689605|146714756-146714784	146689442-146689605	146714756-146715402	uc008mso.1	14	3	5	2	0	1	0	1	0	0	1	5	0
Commd7	14576	chr2	-	153445220-153445248|153447505-153447533	153444550-153445248	153447505-153447555	uc008nhx.1	10	1	3	1	0	1	0	1	1	1	0	5	s
Ncoa6,Prip	14613	chr2	-	155266493-155266521|155299375-155299403	155266423-155266521	155299375-155299630	uc008nko.1	10	8	10	0	1	1	0	1	1	0	1	5	s
Pte2,Acot8	14761	chr2	-	164625417-164625445|164630189-164630217	164625219-164625445	164630189-164630372	uc008nwf.1	6	4	6	0	0	0	0	2	2	0	1	5	s
Tcea2	14989	chr2	+	181417952-181417980|181420896-181420924	181417917-181417980	181420896-181420953	uc008onb.1	10	2	6	0	0	0	0	0	2	2	1	5	0
1700024G10Rik	150	chr1	-	36621299-36621327|36635363-36635391	36621174-36621327	36635363-36635489	uc007aqt.1	6	2	4	0	0	0	0	2	3	0	0	5	0
Fndc3b	15074	chr3	-	27357783-27357811|27362696-27362724	27357638-27357811	27362696-27362768	uc008otp.1	26	8	11	2	0	1	1	0	0	0	1	5	0
Mfn1	15108	chr3	+	32467303-32467331|32473155-32473183	32467178-32467331	32473155-32473290	uc008owi.1	18	15	17	1	0	0	1	0	2	1	0	5	s
Mbnl1	15282	chr3	+	60419667-60419695|60426067-60426095	60419541-60419695	60426067-60426162	uc008pjb.1	9	5	7	0	1	0	2	1	0	0	1	5	0
BC050789	15339	chr3	-	74843913-74843941|74865454-74865482	74843805-74843941	74865454-74865577	uc008pmy.1	17	2	4	0	0	0	0	0	1	0	4	5	0
4933430H15Rik	15411	chr3	-	87549691-87549719|87552226-87552254	87549590-87549719	87552226-87552547	uc008psp.1	15	13	15	0	0	0	1	0	3	1	0	5	0
Epb4.1l2	1558	chr10	+	25222165-25222193|25225980-25226008	25221629-25222193	25225980-25226079	uc007erk.1	20	15	17	0	0	0	1	2	1	0	1	5	0
Gstm7	15845	chr3	-	107729870-107729898|107731980-107732008	107729251-107729898	107731980-107732076	uc008qxt.1	8	1	3	0	1	1	0	0	3	0	0	5	0
Lrrc40	16155	chr3	+	157703558-157703586|157706524-157706552	157703404-157703586	157706524-157706654	uc008rvu.1	15	2	4	3	2	0	0	0	0	0	0	5	s
Cd164	1635	chr10	+	41243923-41243951|41248477-41248505	41243912-41243951	41248477-41250848	uc007exv.1	6	4	6	1	0	0	1	2	0	0	1	5	0
Bspry	16705	chr4	+	62155863-62155891|62158015-62158043	62155766-62155891	62158015-62158332	uc008tew.1	7	5	7	0	0	0	0	1	2	1	1	5	s
Hook1	16933	chr4	+	95681564-95681592|95684278-95684306	95681498-95681592	95684278-95684379	uc008ttc.1	22	16	19	0	0	0	0	0	0	0	5	5	s
Trit1	17240	chr4	+	122726095-122726123|122726719-122726747	122726011-122726123	122726719-122726797	uc008uor.1	11	6	8	1	2	0	1	0	0	1	0	5	s
Macf1,Macf	17250	chr4	-	123042562-123042590|123064470-123064498	123042515-123042590	123064470-123064674	uc008upl.1	44	6	31	0	1	2	0	1	0	0	1	5	0
Pum1	17391	chr4	+	130297443-130297471|130302892-130302920	130297377-130297471	130302892-130303044	uc008uzk.1	21	8	10	0	1	1	1	0	2	0	0	5	0
D4Wsu53e	17481	chr4	+	134481319-134481347|134481940-134481968	134481207-134481347	134481940-134482733	uc008vfy.1	6	3	5	1	1	0	1	1	0	1	0	5	s
Rpl11	17508	chr4	-	135606277-135606305|135607528-135607556	135606194-135606305	135607528-135607635	uc008vhr.1	6	2	4	1	0	0	1	1	0	0	2	5	0
Eif4g3	17539	chr4	+	137661323-137661351|137681724-137681752	137661228-137661351	137681724-137682549	uc008vjz.1	13	10	12	0	0	2	0	0	1	2	0	5	s
Pla2g5	17555	chr4	-	138357345-138357373|138362099-138362127	138357266-138357373	138362099-138362149	uc008vli.1	5	2	4	0	1	1	2	1	0	0	0	5	s
Rere	17739	chr4	+	149805674-149805702|149842803-149842831	149805631-149805702	149842803-149842909	uc008vxr.1	23	3	5	0	0	1	2	0	1	0	1	5	0
Srpk2	17954	chr5	-	23071055-23071083|23190196-23190224	23070931-23071083	23190196-23190435	uc008wqi.1	10	8	10	0	0	0	0	0	0	0	5	5	s
Dnajb6	18015	chr5	+	30062628-30062656|30077477-30077505	30062479-30062656	30077477-30077587	uc008wuo.1	7	1	3	1	0	0	2	0	0	0	2	5	s
Dnajc5g	18051	chr5	+	31411347-31411375|31413976-31414004	31411259-31411375	31413976-31414897	uc008wxc.1	6	2	6	0	0	0	0	0	4	1	0	5	s
Dnajc5g	18051	chr5	+	31412664-31412692|31413976-31414004	31412550-31412692	31413976-31414897	uc008wxc.1	6	4	6	0	0	0	1	1	2	1	0	5	s
Hnrpdl	18493	chr5	-	100465186-100465214|100465880-100465908	100463739-100465214	100465880-100465995	uc008ygz.1	7	1	3	0	0	1	2	1	0	1	0	5	0
Cops4	18500	chr5	+	100947541-100947569|100957557-100957585	100947477-100947569	100957557-100957709	uc008yhr.1	4	1	3	1	0	0	0	0	2	0	2	5	s
Ptpn13	18521	chr5	+	103921301-103921329|103945346-103945374	103921241-103921329	103945346-103945442	uc008yjk.1	18	6	8	0	1	2	1	0	1	0	0	5	0
mKIAA1380,Jmjd1c	1854	chr10	+	66678095-66678123|66680864-66680892	66678017-66678123	66680864-66680929	uc007flr.1	10	4	6	0	2	1	1	0	0	1	0	5	s
1700028K03Rik	18565	chr5	+	107968214-107968242|107975219-107975247	107968148-107968242	107975219-107975298	uc008ymj.1	6	2	5	0	0	0	0	3	1	0	1	5	s
Tect1	18974	chr5	-	122704564-122704592|122708843-122708871	122704492-122704592	122708843-122708974	uc008zkx.1	15	11	13	0	0	1	2	0	2	0	0	5	s
Denr	19017	chr5	+	124358195-124358223|124367208-124367236	124358108-124358223	124367208-124367293	uc008zor.1	8	2	4	0	1	0	0	0	3	0	1	5	s
Orai2	19156	chr5	-	136637566-136637594|136644235-136644263	136637356-136637594	136644235-136644344	uc009aae.1	5	2	4	1	0	1	0	0	3	0	0	5	s
Cdk8	19336	chr5	+	147097787-147097815|147106738-147106766	147097683-147097815	147106738-147106808	uc009and.1	13	6	8	0	0	0	0	0	3	1	1	5	0
4930588N13Rik	19375	chr5	+	150242334-150242362|150255868-150255896	150242280-150242362	150255868-150256034	uc009apu.1	7	1	3	0	0	0	0	0	0	0	5	5	s
Brca2	19470	chr5	+	151334280-151334308|151337167-151337195	151334258-151334308	151337167-151337217	uc009aty.1	27	5	8	0	1	0	2	0	2	0	0	5	0
Pot1a	19585	chr6	-	25744646-25744674|25750283-25750311	25744559-25744674	25750283-25750510	uc009bce.1	18	14	16	0	1	1	0	1	2	0	0	5	s
Pcbp3	1986	chr10	-	76233036-76233064|76244576-76244604	76233004-76233064	76244576-76244618	uc007fuz.1	16	4	6	0	0	1	1	2	1	0	0	5	s
HtrA2	20110	chr6	-	83002508-83002536|83003031-83003059	83002466-83002536	83003031-83003064	uc009clu.1	8	3	5	0	0	0	0	3	0	0	2	5	s
Zfml,Znf638	20149	chr6	+	83864445-83864473|83884942-83884970	83864366-83864473	83884942-83885004	uc009cop.1	12	1	3	1	1	0	1	0	1	1	0	5	s
4930590J08Rik	20308	chr6	+	91895473-91895501|91899924-91899952	91895358-91895501	91899924-91900059	uc009cyl.1	20	17	19	0	0	0	0	0	1	3	1	5	0
D6Wsu116e	20440	chr6	+	116205158-116205186|116208659-116208687	116205066-116205186	116208659-116209274	uc009djs.1	31	26	29	1	0	2	1	0	0	0	1	5	0
Mboat5	20552	chr6	+	124648167-124648195|124650024-124650052	124648087-124648195	124650024-124650118	uc009drf.1	13	2	4	0	0	1	0	1	1	1	1	5	s
Ptbp1	2057	chr10	+	79323686-79323714|79325193-79325221	79323568-79323714	79325193-79325286	uc007gab.1	14	9	11	0	3	1	0	0	0	1	0	5	s
Ing4	20577	chr6	+	124994015-124994043|124997228-124997256	124993971-124994043	124997228-124997334	uc009dte.1	8	2	4	1	0	0	1	0	3	0	0	5	s
Plekha5,mKIAA1686	20961	chr6	+	140505350-140505378|140517873-140517901	140505324-140505378	140517873-140517936	uc009eob.1	31	15	18	0	0	0	0	2	1	1	1	5	0
Epn1	21117	chr7	+	5032051-5032079|5035264-5035292	5031906-5032079	5035264-5035584	uc009ezx.1	12	1	3	1	0	0	2	0	1	0	1	5	s
Epn1	21117	chr7	+	5035556-5035584|5044442-5044470	5035264-5035584	5044442-5044567	uc009ezx.1	12	3	5	0	1	0	0	1	1	0	2	5	s
Plekhj1	2113	chr10	-	80260556-80260584|80260825-80260853	80260517-80260584	80260825-80261371	uc007ger.1	6	4	6	1	1	0	0	1	1	0	1	5	s
3110056O03Rik,Sppl2b	2120	chr10	+	80326268-80326296|80327865-80327893	80326199-80326296	80327865-80327947	uc007gfb.1	12	7	9	0	1	0	0	1	1	2	0	5	0
Axl	21448	chr7	-	26558117-26558144|26559533-26559561	26558117-26558144	26559533-26559744	uc009ftx.1	20	11	14	4	0	0	0	0	1	0	0	5	0
Hnrnpl	21534	chr7	+	29600186-29600214|29603479-29603507	29600117-29600214	29603479-29603551	uc009fzz.1	13	5	7	0	0	0	1	1	1	1	1	5	s
BC087938,1700028J19Rik,BC049653	21769	chr7	-	51485983-51486011|51486695-51486723	51485299-51486011	51486695-51486842	uc009gop.1	4	1	3	0	0	0	2	0	3	0	0	5	0
Fuz	21804	chr7	+	52152966-52152994|52154145-52154173	52152889-52152994	52154145-52154241	uc009grt.1	11	5	7	1	0	0	0	0	0	2	2	5	0
Hps5	21903	chr7	-	54018555-54018583|54022463-54022491	54018312-54018583	54022463-54022577	uc009gzc.1	23	2	4	0	1	0	1	1	1	1	0	5	s
2210018M11Rik,AK009395	22555	chr7	-	105767951-105767979|105774975-105775003	105767808-105767979	105774975-105775230	uc009iko.1	20	10	12	3	0	0	1	0	1	0	0	5	0
St5	22897	chr7	-	116700947-116700975|116760571-116760599	116699724-116700975	116760571-116760661	uc009jdu.1	20	18	20	1	0	3	1	0	0	0	0	5	s
Abca14	23003	chr7	+	127355123-127355151|127359642-127359670	127355023-127355151	127359642-127359902	uc009jmn.1	31	4	6	0	0	0	0	0	1	3	1	5	s
AA673488	23325	chr7	+	148446578-148446606|148447111-148447139	148443930-148446606	148447111-148447441	uc009kkb.1	18	14	16	0	0	0	2	0	2	1	0	5	s
Xab2	23432	chr8	-	3611806-3611834|3615993-3616021	3611671-3611834	3615993-3616158	uc009kry.1	19	7	14	3	0	0	0	0	1	1	0	5	0
2410022L05Rik	23523	chr8	-	13885173-13885201|13887759-13887787	13884794-13885201	13887759-13887826	uc009kyr.1	4	1	3	0	2	0	0	2	1	0	0	5	0
Adam3	23632	chr8	-	25825558-25825586|25829886-25829914	25825408-25825586	25829886-25829965	uc009lfc.1	22	17	19	0	0	0	0	0	1	2	2	5	s
AK086758,AK136927,AK083030,AK082467	2370	chr10	-	91596065-91596093|91597708-91597736	91595967-91596093	91597708-91597824	uc007gtz.1	13	5	8	0	0	1	1	0	2	1	0	5	s
pcm-1,Pcm1	23748	chr8	+	42379142-42379170|42394873-42394901	42378811-42379170	42394873-42395046	uc009lnr.1	38	22	24	0	1	0	0	1	2	1	0	5	0
Abhd8	23950	chr8	-	73982419-73982447|73987364-73987392	73982276-73982447	73987364-73987545	uc009mdf.1	5	3	5	0	0	0	1	1	0	1	2	5	s
BC049349	23976	chr8	+	74475031-74475059|74489998-74490026	74474979-74475059	74489998-74490059	uc009mfc.1	4	1	3	0	1	0	1	1	1	1	0	5	s
Eps15l1	23988	chr8	-	74865395-74865423|74882211-74882239	74864897-74865423	74882211-74882344	uc009mfr.1	24	1	3	2	1	0	1	0	0	1	0	5	s
Asf1b	24065	chr8	+	86479808-86479836|86491732-86491760	86479592-86479836	86491732-86491909	uc009mlk.1	4	1	3	0	2	0	1	0	2	0	0	5	s
Rbm34	24642	chr8	-	129477321-129477349|129485811-129485839	129477265-129477349	129485811-129485871	uc009nzb.1	11	5	7	0	4	1	0	0	0	0	0	5	s
Yeats4	2503	chr10	-	116654327-116654355|116657388-116657416	116654267-116654355	116657388-116657483	uc007hcx.1	7	2	4	1	1	0	0	0	2	0	1	5	0
Arhgef12	25079	chr9	-	42835350-42835378|42850673-42850701	42835279-42835378	42850673-42850759	uc009pba.1	41	37	39	1	2	0	1	0	1	0	0	5	0
BC033915	25160	chr9	+	46010125-46010153|46016004-46016032	46010082-46010153	46016004-46016155	uc009pgz.1	25	14	16	0	0	0	0	1	1	3	0	5	0
Alg9	25205	chr9	+	50587181-50587209|50597601-50597629	50587074-50587209	50597601-50597737	uc009pkt.1	15	3	6	0	1	2	0	0	2	0	0	5	s
Npat	25228	chr9	+	53367284-53367312|53374821-53374849	53367186-53367312	53374821-53374937	uc009pmf.1	18	12	14	1	0	1	1	0	1	1	0	5	0
Irak3	2527	chr10	-	119607410-119607438|119615751-119615779	119607373-119607438	119615751-119615855	uc007het.1	12	7	10	0	0	0	0	1	1	1	2	5	0
Map2k5	25467	chr9	-	63191235-63191263|63219543-63219571	63191193-63191263	63219543-63219592	uc009qaw.1	22	19	21	0	1	0	0	1	0	0	3	5	s
Nedd4	25737	chr9	+	72525172-72525200|72587261-72587289	72525121-72525200	72587261-72587335	uc009qqe.1	29	4	23	0	1	1	0	3	0	0	0	5	0
Eef1a1	25797	chr9	-	78326971-78326999|78327658-78327686	78326764-78326999	78327658-78327955	uc009qun.1	8	2	5	0	0	0	0	2	1	1	1	5	0
Cep63,D9Mgc48e	25940	chr9	-	102522062-102522090|102525885-102525913	102522021-102522090	102525885-102525923	uc009rfr.1	17	14	16	0	0	0	0	0	0	2	3	5	0
Topbp1,mKIAA0259	25951	chr9	+	103236481-103236509|103238393-103238421	103236385-103236509	103238393-103238496	uc009rgl.1	28	17	19	0	2	0	1	1	1	0	0	5	0
AK057615,Ihpk2	26075	chr9	+	108698699-108698727|108699537-108699565	108698394-108698727	108699537-108700322	uc009rqy.1	4	1	4	0	0	1	1	1	0	1	1	5	s
Ccnb3	26376	chrX	-	6608022-6608050|6618695-6618723	6607916-6608050	6618695-6618745	uc009slb.1	14	12	14	0	0	2	1	1	1	0	0	5	s
Arhgef6	26701	chrX	-	54493836-54493864|54496566-54496594	54493770-54493864	54496566-54496692	uc009thd.1	22	5	7	1	0	0	1	0	2	0	1	5	0
Prrg1	26846	chrX	-	75729222-75729250|75766109-75766137	75729089-75729250	75766109-75766160	uc009tqy.1	7	3	6	1	0	2	2	0	0	0	0	5	s
Maged1	26885	chrX	-	91785858-91785886|91787230-91787258	91785193-91785886	91787230-91787413	uc009ttn.1	13	11	13	0	1	2	1	0	1	0	0	5	s
Drp2	27056	chrX	+	130962988-130963016|130966069-130966097	130962852-130963016	130966069-130966190	uc009ufz.1	8	3	5	1	0	2	0	0	2	0	0	5	s
Alg13	27154	chrX	+	140752636-140752664|140754545-140754573	140752565-140752664	140754545-140754604	uc009umt.1	5	1	3	1	2	0	0	1	0	0	1	5	s
Mule,Huwe1,KIAA312,mKIAA0312	27184	chrX	+	148339946-148339974|148341493-148341521	148339898-148339974	148341493-148341627	uc009upn.1	83	51	53	0	3	0	0	1	0	0	1	5	0
Lrrc48	3261	chr11	+	60167674-60167702|60176965-60176993	60167603-60167702	60176965-60177082	uc007jfu.1	14	2	4	0	0	0	1	2	0	2	0	5	s
Map2k4	3329	chr11	-	65533077-65533105|65569770-65569798	65532985-65533105	65569770-65569873	uc007jlb.1	11	8	10	0	0	0	1	1	3	0	0	5	s
Dnahc2	3389	chr11	-	69343027-69343055|69357878-69357906	69342884-69343055	69357878-69358058	uc007jqg.1	86	83	85	0	0	1	0	0	1	1	2	5	s
D11Bwg0434e,0610010K14Rik	3439	chr11	-	70048938-70048966|70049525-70049553	70048709-70048966	70049525-70049713	uc007jug.1	5	1	3	1	1	0	2	0	1	0	0	5	0
4933404M19Rik	3634	chr11	+	78015366-78015394|78018341-78018369	78015313-78015394	78018341-78019265	uc007kin.1	4	2	4	0	0	0	0	0	0	0	5	5	s
2610507B11Rik	3637	chr11	+	78093389-78093417|78098240-78098268	78093210-78093417	78098240-78098362	uc007kir.1	39	26	29	1	1	0	0	3	0	0	0	5	s
Myohd1,RP23-391K14.2-001	3758	chr11	+	84698814-84698842|84701555-84701583	84698703-84698842	84701555-84701669	uc007kra.1	6	3	5	1	0	1	0	1	0	1	1	5	s
Trim37	3791	chr11	+	87015100-87015128|87020265-87020293	87014819-87015128	87020265-87020455	uc007ktm.1	24	19	21	0	0	0	2	1	0	1	1	5	0
Trim25	3824	chr11	+	88876480-88876504|88877032-88877060	88876480-88876504	88877032-88877131	uc007kwc.1	9	6	8	0	2	0	0	1	1	1	0	5	0
Mllt6	3945	chr11	+	97538522-97538550|97540278-97540306	97538461-97538550	97540278-97540369	uc007lei.1	20	16	18	1	0	0	3	0	1	0	0	5	s
Crkrs,mKIAA0904,AK047916	3963	chr11	+	98106955-98106983|98124783-98124811	98106530-98106983	98124783-98124884	uc007lfv.1	16	11	13	1	0	0	1	0	2	1	0	5	s
Smarce1	3997	chr11	-	99089604-99089632|99091715-99091743	99089588-99089632	99091715-99092331	uc007lii.1	11	9	11	1	1	0	1	2	0	0	0	5	s
BC030867	4132	chr11	+	102112015-102112043|102119200-102119228	102111992-102112043	102119200-102119284	uc007lqz.1	10	2	4	0	2	1	1	1	0	0	0	5	0
Tanc2	4230	chr11	+	105486410-105486438|105638119-105638147	105486348-105486438	105638119-105638268	uc007lxm.1	26	2	5	1	0	1	1	0	1	0	1	5	0
Fdxr	4352	chr11	-	115131182-115131210|115131636-115131664	115131010-115131210	115131636-115131744	uc007mgy.1	12	4	6	1	0	0	0	1	0	1	2	5	s
1810073N04Rik	4487	chr11	-	120001972-120002000|120009034-120009062	120001906-120002000	120009034-120009152	uc007mrv.1	17	14	16	0	2	2	0	0	0	0	1	5	s
Atg9a,Atg9	457	chr1	-	75179283-75179311|75181262-75181290	75177438-75179311	75181262-75181441	uc007bnz.1	11	1	4	0	0	1	0	0	1	1	2	5	s
Stk16,edpk	460	chr1	+	75209553-75209581|75210150-75210178	75209460-75209581	75210150-75210272	uc007boh.1	8	5	7	0	0	0	1	0	2	2	0	5	0
Smc6	4617	chr12	+	11278649-11278677|11286410-11286438	11278534-11278677	11286410-11286547	uc007nax.1	10	2	5	1	1	0	0	1	1	0	1	5	s
Rbm25,2600011C06Rik	4978	chr12	+	84972278-84972306|84983578-84983606	84972185-84972306	84983578-84983699	uc007odj.1	16	1	3	0	1	1	0	1	1	0	1	5	s
Eif2b2	5017	chr12	+	86563761-86563789|86565504-86565532	86563693-86563789	86565504-86565571	uc007ogr.1	8	5	7	0	0	0	0	1	1	2	1	5	0
Gstz1	5043	chr12	+	88488430-88488458|88498842-88498870	88488114-88488458	88498842-88498894	uc007oil.1	10	1	3	0	0	0	0	0	2	1	2	5	s
4932415G16Rik	5253	chr12	+	102829759-102829787|102840884-102840912	102829647-102829787	102840884-102840995	uc007otl.1	27	20	22	0	0	0	0	0	0	0	5	5	0
AJ517767,AK077315	5348	chr12	+	110980472-110980500|110986334-110986362	110980271-110980500	110986334-110986503	uc007pbd.1	8	4	7	0	0	0	0	0	0	1	4	5	s
Nna1,Agtpbp1	6054	chr13	-	59578471-59578499|59596693-59596721	59578354-59578499	59596693-59596842	uc007qum.1	25	8	10	0	1	2	0	0	0	1	1	5	s
Erbb2ip	6382	chr13	-	104613458-104613486|104623577-104623605	104613393-104613486	104623577-104625108	uc007rsk.1	6	3	6	2	0	0	0	1	1	1	0	5	0
Paip1	6467	chr13	+	120226933-120226961|120234543-120234571	120226775-120226961	120234543-120234655	uc007rzc.1	11	3	5	1	1	0	2	0	0	1	0	5	s
Atxn7	6557	chr14	+	14845855-14845883|14885432-14885460	14845586-14845883	14885432-14885537	uc007sgi.1	12	2	4	0	0	0	1	2	0	0	2	5	0
Ppp3cb	6615	chr14	-	21320856-21320884|21327845-21327873	21319261-21320884	21327845-21327943	uc007sjx.1	14	1	3	1	1	1	1	0	1	0	0	5	0
Rps24	6761	chr14	+	25309952-25309980|25312604-25312632	25309902-25309980	25312604-25312715	uc007src.1	7	1	4	0	1	1	0	3	0	0	0	5	0
Slco6c1	692	chr1	-	98984566-98984594|99015115-99015143	98984449-98984594	99015115-99015212	uc007cff.1	14	8	11	0	0	0	0	0	3	2	0	5	s
Sorbs3	7474	chr14	-	70601321-70601349|70603078-70603106	70601155-70601349	70603078-70603223	uc007unk.1	21	18	20	1	0	1	0	3	0	0	0	5	s
Phr1	7594	chr14	-	103573108-103573136|103581570-103581598	103573003-103573136	103581570-103581711	uc007uwl.1	85	31	34	0	0	0	1	2	2	0	0	5	0
AK147121	7634	chr14	+	119500358-119500386|119513105-119513133	119500253-119500386	119513105-119513268	uc007uzm.1	7	3	6	0	0	0	0	0	1	0	4	5	s
Zfr	7737	chr15	+	12096013-12096041|12101513-12101541	12095899-12096041	12101513-12101609	uc007vhk.1	20	15	17	0	0	2	0	0	2	1	0	5	s
Ctnnd2	7768	chr15	+	30835560-30835588|30851609-30851637	30835414-30835588	30851609-30851760	uc007vjz.1	23	15	17	2	1	0	0	1	1	0	0	5	0
A930016P21Rik	7775	chr15	+	31531876-31531904|31546625-31546653	31531870-31531904	31546625-31547290	uc007vkk.1	5	1	5	1	0	1	0	1	0	1	1	5	s
R3hdm1	783	chr1	+	130065606-130065634|130071668-130071696	130065555-130065634	130071668-130071809	uc007clh.1	12	5	7	0	2	2	0	0	0	0	1	5	0
1700016M24Rik	8056	chr15	-	74455959-74455987|74465071-74465099	74455851-74455987	74465071-74465333	uc007wcu.1	27	18	25	0	0	0	0	0	4	1	0	5	s
Tnrc6b	8357	chr15	+	80748499-80748527|80753887-80753915	80748380-80748527	80753887-80754112	uc007wvt.1	25	20	22	1	1	1	2	0	0	0	0	5	0
Adsl	8358	chr15	+	80786066-80786094|80790824-80790852	80786049-80786094	80790824-80790996	uc007wvz.1	13	3	5	0	0	0	0	0	4	1	0	5	s
Plekha6,AK020645	841	chr1	+	135170923-135170951|135178359-135178387	135170434-135170951	135178359-135178440	uc007cpu.1	27	9	14	1	0	0	0	0	0	0	4	5	0
Plxnb2	8503	chr15	-	89001019-89001047|89011094-89011122	89000998-89001047	89011094-89011218	uc007xfr.1	38	36	38	3	0	0	2	0	0	0	0	5	s
Csad	8716	chr15	-	102010005-102010033|102010401-102010429	102009951-102010033	102010401-102010518	uc007xuu.1	15	5	7	1	1	2	0	0	0	1	0	5	s
Tarbp2	8731	chr15	+	102349694-102349722|102351568-102351579	102349552-102349722	102351568-102351579	uc007xwi.1	3	1	3	0	0	0	0	0	2	1	2	5	s
Tle2	2165	chr10	+	81049054-81049082|81049599-81049627	81048957-81049082	81049599-81049673		0	0	0	1	0	1	0	1	1	1	0	5	0
Acbd4	4163	chr11	+	102964382-102964410|102964548-102964576	102963995-102964410	102964548-102964683		0	0	0	0	1	1	0	1	2	0	0	5	s
Exoc2	5735	chr13	-	31038264-31038292|31065864-31065892	31038233-31038292	31065864-31065916		0	0	0	1	0	1	0	0	0	2	1	5	s
Saps2	8505	chr15	+	89083653-89083681|89087093-89087121	89083449-89083681	89087093-89087280		0	0	0	1	1	1	1	0	1	0	0	5	s
Ptk2,FAK	8048	chr15	-	73195597-73195625|73222188-73222216	73195470-73195625	73222188-73222310		0	0	0	0	1	1	2	0	0	1	0	5	s
Zbtb20,AK038731,AK082948	9196	chr16	+	43193623-43193651|43232871-43232899	43193577-43193651	43232871-43232933		0	0	0	0	1	0	0	2	2	0	0	5	s
Bbx,Hbp2	9254	chr16	-	50320498-50320526|50330946-50330974	50320412-50320526	50330946-50331106		0	0	0	0	0	0	0	0	0	0	5	5	s
AI314976	10645	chr17	+	48549405-48549419|48550152-48550180	48549405-48549419	48550152-48550229		0	0	0	0	0	1	1	0	2	1	0	5	s
D19Ertd737e	12538	chr19	-	60300774-60300802|60302134-60302162	60300767-60300802	60302134-60302600		0	0	0	0	1	1	0	0	2	1	0	5	s
Ext2	13753	chr2	-	93661810-93661838|93662543-93662571	93661766-93661838	93662543-93662702		0	0	0	0	2	0	1	1	1	0	0	5	s
BC099522,AK158109,AK002541,BC055944,AK004513,AK028394	17778	chr4	-	153397898-153397926|153398175-153398203	153397796-153397926	153398175-153398302		0	0	0	4	0	0	1	0	0	0	0	5	s
Centd2	22609	chr7	+	108527018-108527046|108533375-108533403	108526635-108527046	108533375-108533554		0	0	0	1	0	2	1	1	0	0	0	5	s
2410002F23Rik	21770	chr7	+	51502150-51502178|51502620-51502648	51502095-51502178	51502620-51503665		0	0	0	0	3	1	1	0	0	0	0	5	s
Dedd2,Flame-3	21421	chr7	-	26004158-26004186|26004805-26004833	26003819-26004186	26004805-26004878		0	0	0	1	0	1	0	0	1	0	2	5	s
BC049349	23976	chr8	+	74489791-74489819|74489998-74490026	74489692-74489819	74489998-74490059		0	0	0	0	2	0	2	0	0	1	0	5	s
Tnpo2	24111	chr8	+	87560848-87560876|87562276-87562304	87560813-87560876	87562276-87562388		0	0	0	0	1	0	0	1	2	0	1	5	s
LOC436177,6820431F20Rik	23567	chr8	-	19983952-19983980|19994878-19994906	19981359-19983980	19994878-19995046		0	0	0	0	0	0	0	0	2	1	2	5	s
Slc26a8	10189	chr17	-	28798931-28798959|28806847-28806875	28798809-28798959	28806847-28807029	uc008brk.1	12	6	8	0	0	0	0	0	3	1	0	4	0
Rfwd2	1027	chr1	+	161198288-161198316|161214678-161214706	161198239-161198316	161214678-161214793	uc007ddz.1	20	8	10	0	0	1	1	0	1	1	0	4	s
Tcte1	10559	chr17	+	45660492-45660520|45676588-45676616	45660382-45660520	45676588-45677038	uc008cqt.1	5	1	4	0	0	0	0	0	3	0	1	4	s
Mrps10	10612	chr17	+	47509412-47509440|47511921-47511949	47509375-47509440	47511921-47512058	uc008cuy.1	7	2	4	0	0	0	0	1	0	0	3	4	s
AK005780	10650	chr17	-	49252146-49252174|49252668-49252696	49251588-49252174	49252668-49252840	uc008cye.1	3	1	3	0	0	0	1	0	1	1	1	4	s
4932415M13Rik	10670	chr17	+	53868027-53868055|53872654-53872682	53867971-53868055	53872654-53873168	uc008czt.1	8	5	8	0	0	0	0	0	2	1	1	4	s
Safb2	10707	chr17	-	56715407-56715435|56723696-56723724	56714777-56715435	56723696-56724006	uc008dcg.1	21	15	21	0	0	1	0	2	1	0	0	4	s
Tmem146	10714	chr17	+	56795442-56795470|56799593-56799621	56795411-56795470	56799593-56799668	uc008dcr.1	13	6	9	0	1	0	0	0	1	1	1	4	0
Rfx2	10720	chr17	-	56944842-56944870|56970305-56970333	56944780-56944870	56970305-56970386	uc008ddf.1	17	15	17	0	0	0	0	0	2	0	2	4	s
4930455F23Rik	1079	chr1	+	166205864-166205892|166216371-166216399	166205734-166205892	166216371-166216526	uc007dif.1	6	1	5	1	1	0	1	1	0	0	0	4	s
L3mbtl4	10854	chr17	+	68806645-68806673|68810790-68810818	68806537-68806673	68810790-68810945	uc008dkl.1	13	7	9	0	1	1	0	1	0	1	0	4	s
Map4k3	10937	chr17	-	81023426-81023454|81029754-81029782	81023395-81023454	81029754-81029813	uc008drk.1	34	19	21	0	2	0	0	2	0	0	0	4	0
Svil	11025	chr18	+	5105841-5105869|5114528-5114556	5105763-5105869	5114528-5114684	uc008dyr.1	35	28	31	0	3	0	0	0	0	0	1	4	0
Ss18	11075	chr18	-	14795099-14795127|14799464-14799492	14795004-14795127	14799464-14799632	uc008ede.1	11	3	6	1	0	1	0	2	0	0	0	4	0
Pkd2l2	11163	chr18	+	34576675-34576703|34586970-34586998	34576481-34576703	34586970-34587141	uc008ekm.1	15	5	7	0	0	0	0	0	1	0	3	4	s
2610024E20Rik	11164	chr18	-	34657172-34657200|34659339-34659367	34656987-34657200	34659339-34659506	uc008eko.1	21	18	20	0	1	1	0	0	0	1	1	4	s
Brd8	11168	chr18	-	34765314-34765342|34766328-34766356	34765127-34765342	34766328-34766422	uc008ekv.1	22	7	9	0	2	0	1	0	1	0	0	4	s
Atp5a1	11687	chr18	+	78017938-78017966|78019950-78019978	78017817-78017966	78019950-78020095	uc008fru.1	12	6	10	0	0	1	0	1	1	0	1	4	s
mKIAA1632,5430411K18Rik	11690	chr18	+	78159249-78159277|78178036-78178064	78159119-78159277	78178036-78178234	uc008frz.1	21	7	15	1	0	0	1	0	1	1	0	4	s
Bag2	117	chr1	-	33803833-33803861|33814423-33814451	33802328-33803861	33814423-33814595	uc007any.1	3	1	3	1	0	1	1	1	0	0	0	4	s
Zfp516	11717	chr18	+	83157562-83157590|83170664-83170692	83156135-83157590	83170664-83172107	uc008fuf.1	5	2	5	0	0	0	2	0	0	1	1	4	s
Map3k11	11851	chr19	+	5689484-5689512|5695160-5695188	5689476-5689512	5695160-5695341	uc008get.1	12	2	4	1	0	1	0	2	0	0	0	4	s
Atg2a,mKIAA0404	11888	chr19	+	6254638-6254666|6255408-6255436	6254589-6254666	6255408-6255538	uc008ghu.1	40	25	27	1	0	0	0	0	0	2	1	4	0
Gpr137	11907	chr19	-	7014944-7014972|7015581-7015609	7014841-7014972	7015581-7015997	uc008gjl.1	7	5	7	0	1	1	1	0	0	0	1	4	s
Hnrpul2	11957	chr19	+	8904412-8904440|8905714-8905742	8904239-8904440	8905714-8905822	uc008gng.1	14	11	13	0	0	0	3	0	1	0	0	4	s
Fads2	11985	chr19	-	10145086-10145114|10163191-10163219	10145053-10145114	10163191-10163293	uc008gpb.1	12	7	9	1	0	1	1	0	1	0	0	4	0
Tnks2	12269	chr19	+	36933638-36933666|36940441-36940469	36933544-36933666	36940441-36940613	uc008hht.1	15	9	12	0	2	0	0	0	1	1	0	4	0
Mxi1	12478	chr19	+	53405945-53405973|53444031-53444059	53405840-53405973	53444031-53444146	uc008hwo.1	6	2	4	0	1	1	1	0	1	0	0	4	0
Sdccag8	1248	chr1	+	178745158-178745186|178761187-178761215	178744942-178745186	178761187-178761313	uc007duh.1	8	1	5	0	0	0	0	2	1	1	0	4	s
Sfxn4	12544	chr19	-	60933252-60933279|60935931-60935959	60933252-60933279	60935931-60935997	uc008icc.1	14	11	13	1	1	1	0	1	0	0	0	4	0
Mia3,B230399H06Rik	12553	chr1_random	-	327361-327389|335392-335420	327082-327389	335392-335479	uc008icw.1	27	23	25	1	0	0	0	0	2	0	1	4	0
Armc3	12661	chr2	+	19222268-19222296|19231543-19231571	19222098-19222296	19231543-19231861	uc008imd.1	20	18	20	0	0	0	1	1	0	2	0	4	s
Arrdc1	12698	chr2	-	24782668-24782696|24790547-24790575	24782645-24782696	24790547-24790683	uc008ipm.1	8	6	8	1	1	0	0	2	0	0	0	4	0
Cdc42bpa	1272	chr1	+	181891390-181891418|182024511-182024539	181890890-181891418	182024511-182024622	uc007dvs.1	15	1	14	0	0	1	1	2	0	0	0	4	s
Cdc42bpa	1274	chr1	+	182080361-182080389|182089736-182089764	182080265-182080389	182089736-182089854	uc007dvw.1	8	4	6	1	0	0	0	1	1	1	0	4	s
Edf1	12741	chr2	+	25416192-25416220|25417370-25417398	25416059-25416220	25417370-25417602	uc008isn.1	5	3	5	1	1	0	0	2	0	0	0	4	s
Sec16a	12779	chr2	-	26266445-26266473|26269890-26269918	26264950-26266473	26269890-26269965	uc008ivh.1	25	1	4	0	0	0	0	1	3	0	0	4	0
Fubp3	12882	chr2	+	31468599-31468627|31471017-31471045	31468550-31468627	31471017-31471145	uc008jdx.1	19	16	18	2	0	0	1	0	0	0	1	4	0
Ttc16	12917	chr2	-	32630049-32630077|32630850-32630878	32629910-32630077	32630850-32631104	uc008jgv.1	15	13	15	0	0	0	0	2	2	0	0	4	0
Ppig	13137	chr2	+	69560986-69561014|69570253-69570281	69560875-69561014	69570253-69570331	uc008jyk.1	9	1	3	1	0	1	1	0	0	1	0	4	s
AK076716	13791	chr2	-	103866341-103866369|103867934-103867962	103866286-103866369	103867934-103868518	uc008ljh.1	5	3	5	0	0	0	0	0	1	2	1	4	s
AK015893	14055	chr2	-	125950779-125950807|125970005-125970033	125950739-125950807	125970005-125970059	uc008mdh.1	13	9	11	0	0	0	1	0	1	0	2	4	s
4930519N13Rik	14279	chr2	-	150791950-150791978|150796759-150796787	150791813-150791978	150796759-150796950	uc008muu.1	22	15	17	2	1	0	0	0	0	0	1	4	0
Cse1l	14793	chr2	+	166760361-166760389|166762841-166762869	166760252-166760389	166762841-166762939	uc008nys.1	25	15	17	1	0	1	0	0	0	0	2	4	s
NHE8,Slc9a8	14804	chr2	+	167299052-167299080|167299790-167299818	167298933-167299080	167299790-167302498	uc008nzp.1	17	15	17	1	0	0	1	0	0	0	2	4	s
Ptpn1	14814	chr2	+	167800362-167800390|167801924-167801952	167800228-167800390	167801924-167804885	uc008oaj.1	9	7	9	0	0	1	0	1	0	1	1	4	s
Adnp	14819	chr2	-	168036952-168036980|168043180-168043208	168036865-168036980	168043180-168043276	uc008oar.1	12	5	7	0	1	1	1	1	0	0	0	4	s
AK080176,AK164611,AK029171,AK046224,AK170078,AK161459,AK005746	14865	chr2	-	173415147-173415175|173417617-173417645	173415005-173415175	173417617-173417722	uc008odx.1	15	6	8	1	1	0	1	0	1	0	0	4	s
Sycp2	14923	chr2	-	178091315-178091343|178093413-178093441	178091144-178091343	178093413-178093451	uc008ohn.1	44	12	14	0	1	0	1	0	1	0	1	4	0
Sycp2	14923	chr2	-	178091315-178091343|178128680-178128708	178091144-178091343	178128680-178128733	uc008ohn.1	44	12	34	0	1	1	0	1	0	1	0	4	s
Sycp2	14923	chr2	-	178129983-178130011|178136325-178136350	178129925-178130011	178136325-178136350	uc008ohn.1	44	37	39	0	1	1	1	1	0	0	0	4	s
Rtel1	14974	chr2	+	181084386-181084414|181084830-181084858	181084373-181084414	181084830-181084908	uc008olv.1	34	19	21	0	0	0	0	2	2	0	0	4	s
BC050210	151	chr1	-	36657768-36657796|36716208-36716236	36657711-36657796	36716208-36716270	uc007aqv.1	10	3	8	0	0	0	0	0	3	0	1	4	0
1700021C14Rik	15435	chr3	-	88086878-88086906|88099312-88099340	88086681-88086906	88099312-88099372	uc008puj.1	4	1	3	0	0	0	1	0	1	0	2	4	0
Syt11	15458	chr3	-	88566443-88566471|88579025-88579053	88565647-88566471	88579025-88579060	uc008pwm.1	5	3	5	0	0	1	0	1	0	1	1	4	s
Them4	15598	chr3	+	94114182-94114210|94127503-94127531	94114053-94114210	94127503-94127663	uc008qft.1	4	1	3	0	0	0	1	0	3	0	0	4	s
Sema6c	15630	chr3	+	94971574-94971602|94972220-94972248	94971545-94971602	94972220-94972311	uc008qih.1	21	7	9	2	1	0	1	0	0	0	0	4	0
Nras	15769	chr3	+	102867348-102867376|102868156-102868184	102867252-102867376	102868156-102868483	uc008qsn.1	9	5	7	1	0	2	0	0	1	0	0	4	s
Hiat1	15911	chr3	-	116335370-116335398|116337820-116337848	116334084-116335398	116337820-116337918	uc008rco.1	12	1	3	1	0	0	1	0	1	0	1	4	s
Nola1	15984	chr3	-	129532381-129532409|129534035-129534063	129532254-129532409	129534035-129534074	uc008rim.1	7	5	7	1	0	0	2	1	0	0	0	4	s
Ubap1	16325	chr4	+	41318854-41318882|41334207-41334235	41318757-41318882	41334207-41334390	uc008sin.1	7	3	5	0	0	2	1	1	0	0	0	4	0
Tex10	16547	chr4	-	48447927-48447955|48464797-48464825	48447773-48447955	48464797-48464931	uc008svd.1	16	3	5	0	0	0	0	0	3	0	1	4	0
Tmem38b	16584	chr4	+	53839064-53839092|53861737-53861765	53838933-53839092	53861737-53861922	uc008sxh.1	6	1	3	0	0	2	0	2	0	0	0	4	s
Zfp462	16585	chr4	+	55033051-55033079|55063057-55063085	55032960-55033079	55063057-55063325	uc008sxi.1	13	6	8	1	1	0	1	0	0	1	0	4	0
Txndc8	16605	chr4	-	57997074-57997102|58013116-58013144	57996900-57997102	58013116-58013182	uc008syq.1	6	1	3	0	0	0	0	0	0	0	4	4	0
1700018C11Rik	16727	chr4	-	63272982-63273010|63283439-63283463	63272896-63273010	63283439-63283463	uc008tha.1	5	3	5	0	0	0	0	0	0	0	4	4	s
Wdr78	16988	chr4	-	102735024-102735052|102738864-102738892	102734900-102735052	102738864-102739091	uc008txc.1	15	5	7	0	0	0	0	0	0	1	3	4	0
Nrd1,AK138781	17060	chr4	+	108686417-108686445|108728894-108728922	108686114-108686445	108728894-108728926	uc008ubw.1	31	2	23	0	1	0	0	1	1	1	0	4	0
1700041C02Rik,AK224942,AK005616	17206	chr4	-	119049922-119049950|119053839-119053867	119049815-119049950	119053839-119053945	uc008umf.1	6	3	5	0	0	0	0	0	0	2	2	4	0
Zmynd12	17208	chr4	+	119109828-119109856|119117364-119117392	119109684-119109856	119117364-119117487	uc008umn.1	8	3	5	0	0	0	1	0	0	2	1	4	s
1810007P19Rik,OSCP1	17297	chr4	+	125736008-125736036|125753960-125753988	125735808-125736036	125753960-125754128	uc008ush.1	10	1	3	0	0	0	0	0	3	1	0	4	s
S100pbp	17350	chr4	-	128859748-128859776|128866615-128866643	128858985-128859776	128866615-128866726	uc008uwf.1	7	5	7	1	1	0	1	1	0	0	0	4	s
Epb4.1	17400	chr4	-	131518873-131518901|131523702-131523730	131518838-131518901	131523702-131523890	uc008vaj.1	22	8	11	0	2	1	1	0	0	0	0	4	0
Eif4g3	17539	chr4	+	137653246-137653274|137661228-137661256	137653159-137653274	137661228-137661351	uc008vjx.1	10	7	9	0	0	1	0	1	1	1	0	4	s
Rev1	176	chr1	-	38128314-38128342|38136134-38136162	38128187-38128342	38136134-38136243	uc007asp.1	16	13	15	0	0	0	1	0	1	1	1	4	0
1700012P22Rik	17653	chr4	-	144009725-144009753|144028390-144028418	144009575-144009753	144028390-144028675	uc008vrf.1	4	2	4	0	0	0	0	0	0	1	3	4	0
Chd5,mKIAA0444	17767	chr4	+	151759677-151759705|151761023-151761051	151759541-151759705	151761023-151764303	uc008wai.1	42	39	42	0	0	0	0	0	0	0	4	4	0
Nadk	17811	chr4	+	154961865-154961893|154962718-154962746	154961793-154961893	154962718-154962801	uc008wdt.1	12	9	11	0	1	1	2	0	0	0	0	4	s
Ttll10	17842	chr4	-	155417268-155417296|155418827-155418855	155417155-155417296	155418827-155418999	uc008wfz.1	12	4	6	0	0	0	0	0	0	0	4	4	s
AK046351	17928	chr5	-	18709715-18709743|18716045-18716073	18708185-18709743	18716045-18716140	uc008wnu.1	4	1	3	0	0	0	0	0	1	1	2	4	s
Srpk2	17954	chr5	-	23013510-23013538|23020451-23020479	23009173-23013538	23020451-23020521	uc008wqd.1	5	1	3	0	0	1	1	2	0	0	0	4	0
Pdcl2	18329	chr5	-	76748267-76748295|76760037-76760065	76748151-76748295	76760037-76760136	uc008xuu.1	6	3	6	0	0	0	0	0	0	1	3	4	s
Uso1,Vdp	18436	chr5	+	92581914-92581942|92616260-92616288	92581877-92581942	92616260-92616371	uc008ycm.1	24	3	14	0	0	0	1	2	0	1	0	4	s
Ptpn13	18521	chr5	+	103965867-103965895|103979243-103979271	103965732-103965895	103979243-103979333	uc008yjl.1	48	17	21	1	1	0	0	1	1	0	0	4	0
C230055K05Rik	18541	chr5	-	105246114-105246142|105288685-105288713	105246015-105246142	105288685-105288830	uc008ykr.1	6	4	6	0	0	2	0	0	2	0	0	4	0
Zfp644	18557	chr5	-	107067626-107067654|107125550-107125578	107065435-107067654	107125550-107125849	uc008ylr.1	7	5	7	1	0	0	0	1	0	2	0	4	s
Ep400	18630	chr5	-	111109269-111109297|111162737-111162765	111109160-111109297	111162737-111162923	uc008yrg.1	52	14	46	0	0	0	0	0	1	1	2	4	0
Rad9b	18976	chr5	-	122781678-122781706|122789740-122789768	122781477-122781706	122789740-122789847	uc008zkz.1	11	2	6	0	0	0	1	1	2	0	0	4	s
Piwil1,miwi	19064	chr5	+	129242201-129242229|129244918-129244946	129242120-129242229	129244918-129244999	uc008zsi.1	22	1	3	0	0	0	0	1	1	0	2	4	s
Pom121	19134	chr5	-	135860008-135860036|135867491-135867519	135859962-135860036	135867491-135867650	uc008zyi.1	13	7	11	1	1	0	0	0	1	0	1	4	0
Unc84a	19233	chr5	+	139702811-139702839|139707080-139707108	139702659-139702839	139707080-139707191	uc009agb.1	23	6	9	0	0	0	0	1	2	0	1	4	0
Mmd2	19269	chr5	-	143051272-143051300|143084511-143084539	143051139-143051300	143084511-143084706	uc009aix.1	7	5	7	2	0	0	1	1	0	0	0	4	s
Wipi2	19270	chr5	+	143137021-143137049|143140278-143140306	143136978-143137049	143140278-143140443	uc009aiy.1	12	7	9	2	1	0	1	0	0	0	0	4	0
Spdyb	19283	chr5	-	143980424-143980452|143983016-143983044	143980349-143980452	143983016-143983102	uc009ajs.1	7	2	4	0	0	0	0	1	1	0	2	4	s
Trrap	19313	chr5	+	145550433-145550461|145552142-145552170	145550226-145550461	145552142-145552237	uc009alt.1	71	14	16	1	0	1	0	1	0	1	0	4	s
Smurf1	19314	chr5	-	145658899-145658927|145660233-145660261	145658851-145658927	145660233-145660367	uc009alv.1	18	13	15	0	1	0	2	0	1	0	0	4	0
Pan3	19355	chr5	+	148299806-148299834|148333405-148333433	148299686-148299834	148333405-148333510	uc009aod.1	19	5	7	0	1	0	2	0	0	1	0	4	s
Pan3	19355	chr5	+	148314750-148314778|148333405-148333433	148314660-148314778	148333405-148333510	uc009aoe.1	18	4	6	0	0	2	0	0	2	0	0	4	s
Kcp,Crim2	19608	chr6	-	29448486-29448514|29448956-29448984	29448428-29448514	29448956-29449036	uc009bds.1	38	27	29	1	0	1	2	0	0	0	0	4	s
Derl3	1963	chr10	+	75356401-75356429|75357783-75357811	75356363-75356429	75357783-75357874	uc007ftj.1	7	2	6	0	0	1	1	1	1	0	0	4	s
Zyx	19785	chr6	+	42300447-42300475|42301473-42301501	42300255-42300475	42301473-42301968	uc009bqy.1	10	2	4	1	0	0	1	0	1	1	0	4	s
Pcbp3	1986	chr10	-	76310529-76310557|76355301-76355329	76310480-76310557	76355301-76355401	uc007fva.1	19	15	18	0	0	0	0	0	0	3	1	4	s
Tax1bp1	19906	chr6	+	52692141-52692169|52694215-52694243	52691944-52692169	52694215-52694348	uc009byz.1	18	9	11	0	2	1	1	0	0	0	0	4	0
2500002L14Rik,Rnf181	20045	chr6	-	72310608-72310636|72311110-72311138	72309707-72310636	72311110-72311220	uc009cii.1	5	1	3	1	0	0	1	0	2	0	0	4	0
Aak1	20209	chr6	+	86921052-86921080|86932535-86932563	86920984-86921080	86932535-86932637	uc009css.1	21	16	18	0	1	1	0	0	0	1	1	4	0
Ift122,mFLJ00025	20434	chr6	+	115825312-115825340|115834353-115834381	115825261-115825340	115834353-115834429	uc009djg.1	29	4	8	0	0	0	0	1	1	0	2	4	0
Zfp384	20575	chr6	+	124974260-124974288|124974763-124974791	124974050-124974288	124974763-124975100	uc009dsx.1	11	4	6	1	0	0	0	0	0	0	3	4	0
Dazap1	2085	chr10	+	79740998-79741026|79745768-79745796	79740977-79741026	79745768-79745922	uc007gck.1	12	6	8	0	0	0	2	0	1	1	0	4	s
Atp8b3	2099	chr10	-	79997258-79997286|79999000-79999028	79997187-79997286	79999000-79999092	uc007gdo.1	28	24	26	0	0	0	0	1	2	0	1	4	0
Las1,Casc1	20995	chr6	-	145123816-145123844|145125852-145125880	145123450-145123844	145125852-145126020	uc009erc.1	16	1	3	0	0	0	0	0	1	1	2	4	0
4933424B01Rik	21009	chr6	-	146499268-146499296|146504652-146504680	146499160-146499296	146504652-146504831	uc009esb.1	18	3	8	0	0	0	1	1	1	1	0	4	s
Leng8	21071	chr7	+	4091617-4091645|4093633-4093661	4091537-4091645	4093633-4093886	uc009exc.1	15	4	6	0	0	0	1	0	2	1	0	4	0
Ap3d1	2111	chr10	-	80173549-80173577|80175340-80175368	80173433-80173577	80175340-80175412	uc007gek.1	31	8	10	2	0	0	0	0	1	0	1	4	0
Oaz1	2117	chr10	+	80289622-80289650|80291205-80291233	80289400-80289650	80291205-80291378	uc007gew.1	6	1	4	0	1	1	1	0	1	0	0	4	s
Chmp2a	21213	chr7	-	13617886-13617914|13619177-13619205	13617783-13617914	13619177-13619391	uc009ffc.1	6	3	5	1	0	1	2	0	0	0	0	4	0
Ercc2	21325	chr7	+	19975497-19975525|19975747-19975775	19975455-19975525	19975747-19975849	uc009flq.1	23	13	15	1	0	0	0	1	0	2	0	4	s
AK005849	21693	chr7	+	39201857-39201885|39227257-39227285	39201676-39201885	39227257-39227382	uc009gkw.1	7	4	6	0	0	0	0	0	2	0	2	4	s
Stk22s1	21806	chr7	+	52206464-52206492|52207915-52207943	52206408-52206492	52207915-52208202	uc009gry.1	11	4	6	0	0	0	0	0	0	0	4	4	0
Bcl2l12	21811	chr7	-	52248373-52248401|52252832-52252860	52248113-52248401	52252832-52253013	uc009gsk.1	7	2	7	0	1	0	0	1	0	2	0	4	s
Prmt3	21941	chr7	+	57084372-57084400|57104106-57104134	57084301-57084400	57104106-57104194	uc009hbu.1	4	1	3	1	0	2	0	0	0	1	0	4	0
1700029F09Rik	220	chr1	-	44156752-44156780|44159172-44159200	44156692-44156780	44159172-44159268	uc007awa.1	7	5	7	2	0	0	1	1	0	0	0	4	s
AU020772	22590	chr7	+	107539662-107539690|107603881-107603909	107539442-107539690	107603881-107604000	uc009imx.1	34	5	32	1	0	0	0	1	1	0	1	4	s
3200002M19Rik	22620	chr7	+	109044936-109044964|109046455-109046483	109044928-109044964	109046455-109046585	uc009ipq.1	5	1	3	1	0	0	0	0	0	1	2	4	s
Eif4g2	22923	chr7	-	118223808-118223836|118225020-118225048	118223695-118223836	118225020-118225147	uc009jfy.1	22	19	21	1	0	1	0	1	0	0	1	4	0
Hirip3	23088	chr7	+	134007736-134007764|134008076-134008104	134006682-134007764	134008076-134008175	uc009jtf.1	8	4	6	0	0	0	0	1	0	3	0	4	s
Fbs1	23123	chr7	+	134630822-134630850|134632680-134632708	134630778-134630850	134632680-134632764	uc009jvr.1	9	4	7	0	0	1	1	0	2	0	0	4	s
Pstk	23189	chr7	+	138514875-138514903|138517578-138517606	138514659-138514903	138517578-138517777	uc009kbh.1	6	1	3	0	1	0	1	1	0	1	0	4	s
AK133153	233	chr1	+	46347707-46347735|46356658-46356686	46347399-46347735	46356658-46356853	uc007awz.1	17	2	4	0	0	0	2	1	0	1	0	4	s
Stxbp2	23435	chr8	+	3632241-3632269|3633290-3633318	3632219-3632269	3633290-3633367	uc009kse.1	19	2	4	1	0	0	1	1	1	0	0	4	s
Mcph1	23538	chr8	+	18629607-18629635|18641564-18641592	18629545-18629635	18641564-18641665	uc009kzt.1	14	7	9	1	0	1	1	0	1	0	0	4	0
LOC436177,6820431F20Rik	23567	chr8	-	19983952-19983980|19996954-19996982	19981359-19983980	19996954-19997074	uc009lba.1	6	1	3	0	0	1	0	1	1	1	0	4	s
Adam3	23632	chr8	-	25814383-25814411|25821771-25821799	25814221-25814411	25821771-25821938	uc009lfc.1	22	11	14	0	0	0	0	0	2	0	2	4	0
Rbpms	23703	chr8	-	34917294-34917322|34973457-34973485	34917188-34917322	34973457-34973520	uc009lkk.1	9	4	6	1	1	0	2	0	0	0	0	4	s
2900075B16Rik	23734	chr8	+	41421289-41421317|41434293-41434321	41421209-41421317	41434293-41434372	uc009lmm.1	14	1	3	0	1	0	1	0	2	0	0	4	s
pcm-1,Pcm1	23748	chr8	+	42359624-42359652|42361006-42361034	42359453-42359652	42361006-42361161	uc009lnr.1	38	9	11	0	0	0	0	0	2	1	1	4	0
Lta4h	2379	chr10	+	92943503-92943531|92945706-92945734	92943435-92943531	92945706-92945811	uc007gur.1	19	16	18	0	1	1	0	0	0	2	0	4	s
Uba52	23913	chr8	-	73032399-73032427|73034236-73034264	73032164-73032427	73034236-73034266	uc009mam.1	4	1	4	2	0	0	0	1	0	0	1	4	s
Gtpbp3	23954	chr8	+	74014408-74014436|74014964-74014992	74014233-74014436	74014964-74015108	uc009mdn.1	9	4	6	3	1	0	0	0	0	0	0	4	s
Hmgb2l1	24003	chr8	+	77517620-77517648|77523458-77523486	77517601-77517648	77523458-77523607	uc009mgw.1	5	1	3	2	0	1	0	0	1	0	0	4	s
Il15	24039	chr8	-	84903486-84903514|84926637-84926665	84903392-84903514	84926637-84926772	uc009mjm.1	8	5	7	0	1	1	0	1	1	0	0	4	s
AK157878	24064	chr8	-	86458477-86458505|86459630-86459658	86456227-86458505	86459630-86459727	uc009mlj.1	5	1	3	0	0	0	1	0	0	2	1	4	s
Dhps	24114	chr8	+	87596487-87596515|87597579-87597607	87596350-87596515	87597579-87597666	uc009mpf.1	9	2	5	0	0	0	1	0	2	1	0	4	0
Phkb	24130	chr8	+	88364974-88365002|88399532-88399560	88364900-88365002	88399532-88399622	uc009mqi.1	8	1	3	0	0	0	0	0	1	1	2	4	s
Abcc12	24131	chr8	-	89072679-89072707|89104482-89104510	89072428-89072707	89104482-89104585	uc009mql.1	16	7	16	0	0	0	0	1	1	1	1	4	s
AK077166	24141	chr8	-	90589374-90589402|90590233-90590261	90589094-90589402	90590233-90590334	uc009mqw.1	8	4	6	0	0	0	1	0	0	0	3	4	s
BC031853	24272	chr8	-	98372640-98372668|98377385-98377408	98372280-98372668	98377385-98377408	uc009mzh.1	12	10	12	0	1	2	1	0	0	0	0	4	s
AK015051	2432	chr10	+	101621665-101621693|101735997-101736025	101621538-101621693	101735997-101736178	uc007gyb.1	5	1	5	0	0	0	0	0	0	0	4	4	s
Slc9a5	24326	chr8	+	107881355-107881383|107882273-107882301	107881293-107881383	107882273-107882403	uc009ncu.1	16	8	10	1	0	1	0	1	1	0	0	4	s
Tsnaxip1	24344	chr8	+	108351699-108351727|108361045-108361073	108351643-108351727	108361045-108361158	uc009nee.1	16	1	3	0	0	0	0	0	2	1	1	4	s
Glipr1l2	2467	chr10	+	111529706-111529734|111534961-111534989	111529482-111529734	111534961-111535047	uc007hal.1	6	2	4	0	0	0	1	0	2	0	1	4	s
Stat1	248	chr1	+	52210845-52210873|52212826-52212854	52210687-52210873	52212826-52212926	uc007aya.1	25	22	24	2	0	0	0	0	1	0	1	4	s
Ilf3,AK185785	24819	chr9	+	21196858-21196886|21198638-21198666	21196738-21196886	21198638-21198734	uc009olb.1	19	6	8	0	0	0	1	0	1	0	2	4	s
AK030128	24866	chr9	-	24432667-24432695|24448155-24448183	24432593-24432695	24448155-24448215	uc009opc.1	22	9	11	0	0	0	0	0	1	3	0	4	0
Snx19	24887	chr9	+	30247782-30247810|30270804-30270832	30247680-30247810	30270804-30270892	uc009oqy.1	11	8	10	0	1	1	0	1	0	1	0	4	s
Cnot2	2489	chr10	-	115938345-115938373|115954372-115954400	115938247-115938373	115954372-115954439	uc007hca.1	14	9	13	0	1	2	1	0	0	0	0	4	0
Prdm10	24898	chr9	+	31170056-31170084|31178408-31178436	31169915-31170084	31178408-31178512	uc009orp.1	21	18	20	2	0	0	0	0	1	0	1	4	0
D130054N24Rik,Rnf214	25155	chr9	-	45708311-45708339|45714820-45714848	45707828-45708339	45714820-45714970	uc009pgj.1	6	4	6	0	0	0	0	0	2	1	1	4	s
Dlat	25198	chr9	-	50452610-50452638|50458855-50458883	50452545-50452638	50458855-50459043	uc009pka.1	14	6	9	0	0	1	0	0	0	1	2	4	0
Clk3	25404	chr9	-	57599606-57599634|57601307-57601335	57598517-57599634	57601307-57601402	uc009pvs.1	12	1	5	0	0	0	1	1	1	0	1	4	s
Neo1	25426	chr9	-	58728634-58728662|58736207-58736235	58728398-58728662	58736207-58736300	uc009pxk.1	29	3	5	2	0	0	2	0	0	0	0	4	0
Iqch,AK029560	25470	chr9	-	63293375-63293403|63328314-63328342	63293280-63293403	63328314-63328601	uc009qbd.1	22	4	6	0	0	0	0	0	2	0	2	4	0
Dtx3,Deltex3	2572	chr10	-	126628067-126628095|126630785-126630813	126627433-126628095	126630785-126630859	uc007hil.1	6	1	4	1	2	0	1	0	0	0	0	4	s
Eef1a1	25797	chr9	-	78326971-78326999|78328317-78328345	78326764-78326999	78328317-78328495	uc009qun.1	8	2	7	2	0	1	0	0	0	0	1	4	0
Cep63,D9Mgc48e	25940	chr9	-	102524030-102524058|102528233-102528261	102524025-102524058	102528233-102528454	uc009rfr.1	17	15	17	0	0	0	0	0	0	0	4	4	s
Dock3	26005	chr9	-	106799121-106799149|106808963-106808991	106799066-106799149	106808963-106809111	uc009rkv.1	53	2	5	0	0	0	0	2	1	1	0	4	0
Rbm6,AK078712	26031	chr9	-	107703076-107703104|107749598-107749626	107703029-107703104	107749598-107749668	uc009rnb.1	22	16	18	0	1	0	0	0	1	2	0	4	s
Qrich1	26065	chr9	+	108421129-108421157|108435917-108435945	108421033-108421157	108435917-108436949	uc009rqd.1	11	2	4	0	0	0	0	1	2	1	0	4	s
4733401H18Rik	26067	chr9	-	108468710-108468738|108469181-108469209	108468671-108468738	108469181-108469673	uc009rqh.1	5	3	5	0	0	0	0	1	2	0	1	4	s
Ulk4	26226	chr9	-	120983106-120983134|121012664-121012692	120982788-120983134	121012664-121012770	uc009scx.1	35	1	3	1	0	1	0	0	2	0	0	4	s
Kif15	26257	chr9	+	122923596-122923624|122927185-122927213	122923586-122923624	122927185-122927851	uc009sfl.1	35	32	35	0	1	0	0	0	2	1	0	4	s
Utp14a	26628	chrX	+	45627125-45627153|45631543-45631571	45627075-45627153	45631543-45631737	uc009tcb.1	15	10	13	0	2	1	0	0	0	1	0	4	0
Uchl5ip	26773	chrX	-	70693661-70693689|70698337-70698365	70693530-70693689	70698337-70698399	uc009tlu.1	10	5	7	0	0	0	1	1	1	1	0	4	s
Prrg1	26845	chrX	-	75766132-75766160|75829107-75829135	75766109-75766160	75829107-75829230	uc009tqx.1	5	3	5	0	0	1	0	3	0	0	0	4	s
Zmym3	26935	chrX	-	98607268-98607296|98612625-98612653	98607183-98607296	98612625-98612669	uc009txl.1	24	9	22	1	2	0	0	0	1	0	0	4	s
AK033245,BC100492	26941	chrX	+	98993072-98993100|98993680-98993708	98993054-98993100	98993680-98993722	uc009tyf.1	7	4	6	0	0	1	1	1	1	0	0	4	s
Atrx,AK082779	26985	chrX	-	103095304-103095332|103124297-103124325	103095219-103095332	103124297-103124709	uc009ube.1	11	8	11	0	2	0	0	1	0	0	1	4	s
Jarid1c	27189	chrX	+	148705046-148705074|148705554-148705582	148704894-148705074	148705554-148706136	uc009uqc.1	26	21	23	0	0	0	1	0	2	1	0	4	0
Mtap7d2	27235	chrX	+	155928688-155928716|155930255-155930283	155928611-155928716	155930255-155930343	uc009usn.1	17	12	14	2	0	1	1	0	0	0	0	4	0
Scml2	27246	chrX	+	157559005-157559033|157591764-157591792	157558955-157559033	157591764-157591842	uc009utu.1	16	2	4	0	0	1	1	0	1	0	1	4	0
Mid1,Fxy	27291	chrX	+	166421987-166422015|166425490-166425518	166421887-166422015	166425490-166425698	uc009uxz.1	10	6	9	0	0	1	0	0	2	1	0	4	0
Pes1	2746	chr11	+	3873343-3873371|3875531-3875559	3873199-3873371	3875531-3875648	uc007hua.1	15	5	7	1	1	0	0	0	1	0	1	4	0
AK015529	2960	chr11	-	33874250-33874278|33991559-33991587	33873960-33874278	33991559-33991647	uc007ikt.1	5	1	3	0	0	0	1	1	2	0	0	4	s
Cdc42se2	3145	chr11	-	54537149-54537177|54569907-54569935	54537075-54537177	54569907-54570061	uc007iyf.1	6	3	5	1	0	1	1	1	0	0	0	4	s
Tnip1	3151	chr11	-	54753209-54753237|54769522-54769550	54753099-54753237	54769522-54769606	uc007iyl.1	18	16	18	1	0	1	1	0	1	0	0	4	s
Pemt	3256	chr11	-	59797032-59797060|59859841-59859869	59796944-59797060	59859841-59859987	uc007jfj.1	7	5	7	0	0	1	1	0	2	0	0	4	0
Atpaf2	3262	chr11	-	60220865-60220893|60223087-60223115	60220795-60220893	60223087-60223132	uc007jfv.1	8	5	7	0	3	0	1	0	0	0	0	4	s
Gas7	3346	chr11	+	67443164-67443192|67466360-67466388	67443111-67443192	67466360-67466414	uc007jmv.1	16	4	6	3	0	0	0	1	0	0	0	4	s
Shbg	3394	chr11	-	69429970-69429998|69430643-69430671	69429838-69429998	69430643-69430833	uc007jqp.1	8	4	6	0	0	1	0	0	0	2	1	4	0
Ybx2,Msy2	3422	chr11	+	69750434-69750462|69752739-69752767	69750398-69750462	69752739-69752829	uc007jsw.1	9	2	4	0	0	0	0	2	1	1	0	4	s
Chrne	3456	chr11	-	70428602-70428630|70428901-70428929	70428384-70428630	70428901-70429088	uc007jvo.1	12	1	3	0	0	0	0	0	0	0	4	4	s
Sgsm2,mKIAA0397	3558	chr11	-	74681219-74681247|74682078-74682106	74681112-74681247	74682078-74682240	uc007kck.1	23	17	20	0	0	1	1	0	1	1	0	4	s
Prpf8	3577	chr11	+	75305107-75305135|75305463-75305491	75304944-75305135	75305463-75305653	uc007kdx.1	42	8	10	0	0	1	0	2	1	0	0	4	0
Bard1	394	chr1	-	71112197-71112225|71121116-71121144	71112052-71112225	71121116-71122054	uc007bjm.1	11	6	8	0	0	2	0	2	0	0	0	4	0
Stat5a	4077	chr11	+	100742471-100742499|100743375-100743403	100742343-100742499	100743375-100743480	uc007lml.1	20	17	19	0	0	1	1	1	0	0	1	4	s
1700023F06Rik	4167	chr11	-	103061108-103061136|103061581-103061609	103060960-103061136	103061581-103061653	uc007lty.1	8	3	5	0	0	0	0	0	0	0	4	4	s
Gosr2	4207	chr11	-	103540683-103540711|103547895-103547923	103538174-103540711	103547895-103548028	uc007lvo.1	6	1	3	0	1	0	0	1	0	1	1	4	0
X83328,AK085963	4295	chr11	+	109287861-109287889|109290115-109290143	109287539-109287889	109290115-109290398	uc007mcj.1	8	1	3	0	1	0	1	0	1	1	0	4	s
Prpsap1	4408	chr11	-	116339401-116339429|116340965-116340993	116339373-116339429	116340965-116341138	uc007mld.1	10	5	7	0	0	0	0	2	0	1	1	4	s
Clast2,Syngr2	4438	chr11	+	117673982-117674010|117674591-117674619	117673772-117674010	117674591-117675595	uc007mnx.1	4	2	4	1	0	0	0	3	0	0	0	4	s
Birc5	4441	chr11	+	117710747-117710775|117713976-117714004	117710550-117710775	117713976-117714094	uc007mod.1	4	1	3	0	0	0	0	1	1	2	0	4	s
Bahcc1,KIAA1447,AK047272	4490	chr11	+	120129715-120129743|120134628-120134656	120129620-120129743	120134628-120134737	uc007msd.1	28	4	6	1	2	0	1	0	0	0	0	4	0
1810031K17Rik	453	chr1	-	75138049-75138077|75139216-75139244	75137989-75138077	75139216-75139271	uc007bns.1	10	8	10	0	0	0	0	0	0	2	2	4	s
Rps7	4683	chr12	-	29318669-29318697|29320280-29320308	29318632-29318697	29320280-29320352	uc007nfs.1	7	3	5	0	1	0	0	2	0	1	0	4	0
Sdccag1	4841	chr12	-	70421528-70421556|70425218-70425246	70421513-70421556	70425218-70425339	uc007nse.1	33	10	12	0	0	0	1	0	3	0	0	4	s
Slc38a6	4893	chr12	+	74411156-74411184|74419963-74419991	74411131-74411184	74419963-74420003	uc007nwi.1	8	5	7	0	0	1	1	0	1	1	0	4	s
Ppp2r5e,mKIAA4006	4907	chr12	-	76554772-76554800|76594400-76594428	76551867-76554800	76594400-76594502	uc007nxe.1	14	1	11	0	1	1	0	0	1	1	0	4	s
Ttll5,mKIAA0998	5028	chr12	+	87172923-87172951|87190200-87190228	87172844-87172951	87190200-87190331	uc007ohg.1	15	2	5	0	0	0	0	0	3	1	0	4	s
Gstz1	5043	chr12	+	88498866-88498894|88500589-88500617	88498842-88498894	88500589-88500670	uc007oil.1	10	3	5	1	0	1	1	0	1	0	0	4	s
Trip12,AK032919	514	chr1	-	84782743-84782771|84811397-84811425	84782665-84782771	84811397-84811544	uc007bsy.1	41	38	40	0	0	2	1	1	0	0	0	4	s
Ptpn21	5228	chr12	-	99927810-99927838|99931766-99931794	99926399-99927838	99931766-99931827	uc007ord.1	19	7	9	0	0	1	0	1	0	1	1	4	s
Zc3h14	5229	chr12	+	100002160-100002188|100017317-100017345	100002032-100002188	100017317-100017477	uc007org.1	17	9	11	0	0	0	1	0	1	2	0	4	0
BC002230	5241	chr12	-	101367615-101367643|101370360-101370388	101367504-101367643	101370360-101370747	uc007oso.1	13	3	5	2	0	1	1	0	0	0	0	4	s
Ncapg2,Mtb	5437	chr12	+	117643906-117643934|117645670-117645698	117643874-117643934	117645670-117645783	uc007pht.1	29	1	3	0	1	0	0	1	2	0	0	4	s
Actn2	5490	chr13	-	12386641-12386669|12393201-12393229	12386576-12386669	12393201-12393283	uc007pli.1	21	13	15	1	1	1	0	0	0	1	0	4	s
Lrrc16	5676	chr13	-	24105301-24105329|24114364-24114392	24104352-24105329	24114364-24114505	uc007pvl.1	3	1	3	2	1	1	0	0	0	0	0	4	s
Usp40	570	chr1	-	89863817-89863845|89872382-89872410	89863758-89863845	89872382-89872506	uc007bxx.1	33	12	16	0	1	0	0	0	3	0	0	4	0
Cdyl	5786	chr13	+	35950089-35950117|35963446-35963474	35949944-35950117	35963446-35963590	uc007qce.1	10	7	9	0	1	0	0	0	0	1	2	4	s
Muted	5806	chr13	-	38695869-38695897|38710958-38710986	38694574-38695897	38710958-38711088	uc007qdu.1	5	1	3	1	0	3	0	0	0	0	0	4	s
Gkap1	6044	chr13	-	58340045-58340073|58345162-58345190	58340009-58340073	58345162-58345315	uc007qtn.1	12	4	6	0	0	0	0	0	1	1	2	4	0
Kif27	6046	chr13	-	58421649-58421677|58427303-58427331	58421479-58421677	58427303-58427459	uc007qtq.1	17	8	10	0	1	0	0	0	2	1	0	4	s
Hsd17b3	6105	chr13	-	64175224-64175252|64188478-64188506	64175144-64175252	64188478-64188525	uc007qyf.1	11	8	10	1	1	0	0	2	0	0	0	4	s
Papd4	6289	chr13	-	93924988-93925016|93937880-93937908	93924879-93925016	93937880-93938009	uc007rkz.1	14	4	6	0	1	0	1	1	0	0	1	4	s
Ap3b1	6302	chr13	+	95263668-95263696|95298119-95298147	95263623-95263696	95298119-95298351	uc007rlv.1	27	21	23	0	0	1	0	0	1	0	2	4	s
Cadps	6551	chr14	-	13306001-13306029|13321494-13321522	13305922-13306029	13321494-13321618	uc007sfu.1	31	13	15	2	1	1	0	0	0	0	0	4	0
Camk2g	6626	chr14	-	21589323-21589351|21598425-21598453	21589285-21589351	21598425-21598485	uc007skt.1	21	17	19	0	1	1	1	0	0	0	1	4	s
Ap3m1	6630	chr14	-	21859331-21859359|21871361-21871389	21859273-21859359	21871361-21871407	uc007sla.1	9	5	9	3	0	1	0	0	0	0	0	4	s
Ap3m1	6630	chr14	-	21860284-21860312|21871361-21871389	21860174-21860312	21871361-21871407	uc007sla.1	9	6	9	0	0	1	0	3	0	0	0	4	s
Stk25	674	chr1	-	95523682-95523710|95525610-95525638	95523601-95523710	95525610-95525841	uc007ced.1	12	8	10	1	1	0	1	0	1	0	0	4	0
Slmap,mKIAA1601	6791	chr14	-	27273058-27273086|27279527-27279555	27273023-27273086	27279527-27279696	uc007sss.1	23	11	14	0	0	1	0	2	1	0	0	4	0
Slmap,mKIAA1601	6791	chr14	-	27278918-27278946|27279527-27279555	27278895-27278946	27279527-27279696	uc007ssr.1	23	12	14	0	0	2	1	1	0	0	0	4	0
Oxnad1	6852	chr14	+	32905289-32905317|32909672-32909700	32905253-32905317	32909672-32909814	uc007syg.1	8	3	5	0	0	0	0	0	1	1	2	4	s
Fbxo34	7037	chr14	+	48120517-48120545|48145879-48145907	48120468-48120545	48145879-48145989	uc007tih.1	7	2	6	0	1	0	0	2	0	0	1	4	s
Zfp219	7122	chr14	-	52629309-52629337|52640197-52640225	52627902-52629337	52640197-52640408	uc007tnx.1	5	3	5	0	0	0	0	3	0	0	1	4	s
Ubac2	7648	chr14	+	122304444-122304472|122408012-122408040	122304344-122304472	122408012-122408135	uc007vao.1	9	2	8	0	0	1	0	1	1	1	0	4	0
Dab2	7689	chr15	+	6374222-6374250|6379295-6379323	6374196-6374250	6379295-6379949	uc007vde.1	15	8	10	0	1	0	1	1	1	0	0	4	0
Zfr	7737	chr15	+	12047674-12047702|12066150-12066178	12047607-12047702	12066150-12066433	uc007vhk.1	20	1	3	1	0	1	1	0	0	0	1	4	s
Pdzd2,AK159017	7740	chr15	-	12522637-12522665|12669371-12669399	12521835-12522665	12669371-12669679	uc007vhu.1	4	2	4	2	0	0	0	2	0	0	0	4	s
R3hdm1	783	chr1	+	130049948-130049976|130059345-130059373	130049765-130049976	130059345-130059435	uc007cli.1	16	3	5	1	0	0	0	0	1	2	0	4	0
Taf2	7872	chr15	-	54883778-54883806|54887341-54887369	54883670-54883806	54887341-54887441	uc007vrt.1	26	16	18	0	0	0	0	1	1	1	1	4	s
D15Ertd621e	7896	chr15	+	58273253-58273281|58274715-58274743	58273132-58273281	58274715-58274829	uc007vtn.1	24	16	18	3	0	0	1	0	0	0	0	4	0
Mtss1,mKIAA0429	7902	chr15	-	58777546-58777574|58783024-58783052	58777400-58777574	58783024-58783235	uc007vtx.1	13	3	5	2	0	1	0	0	0	1	0	4	0
1700016M24Rik	8056	chr15	-	74455959-74455987|74456707-74456735	74455851-74455987	74456707-74456830	uc007wcu.1	27	18	20	0	0	1	0	0	3	0	0	4	s
Plec1	8178	chr15	-	76008787-76008815|76013339-76013367	76001405-76008815	76013339-76013438	uc007wir.1	32	1	3	2	0	0	0	0	0	0	2	4	0
AK029781,BC048615	8513	chr15	-	89220842-89220870|89240621-89240649	89220603-89220870	89240621-89240694	uc007xgo.1	3	1	3	0	0	0	2	0	0	1	1	4	s
Pphln1	8544	chr15	+	93285933-93285961|93295535-93295563	93285881-93285961	93295535-93295676	uc007xix.1	10	7	9	0	1	1	1	0	1	0	0	4	0
Slc38a2,mKIAA1382	8564	chr15	-	96525912-96525940|96528612-96528640	96525866-96525940	96528612-96528694	uc007xkm.1	16	12	14	1	2	0	0	0	1	0	0	4	s
BC099572,BC048654,BC048656	8586	chr15	+	98228890-98228918|98232199-98232227	98228875-98228918	98232199-98232227	uc007xmj.1	11	1	3	0	0	0	0	0	0	0	4	4	s
Amhr2	8727	chr15	+	102275925-102275953|102276694-102276722	102275850-102275953	102276694-102276886	uc007xvq.1	11	1	3	1	1	1	1	0	0	0	0	4	0
Ptprv	876	chr1	-	137006879-137006907|137007622-137007650	137006828-137006907	137007622-137007758	uc007csr.1	38	7	10	0	0	1	0	3	0	0	0	4	0
Pdxdc1	8873	chr16	-	13836680-13836708|13887789-13887817	13835792-13836708	13887789-13887863	uc007ygn.1	23	1	22	2	0	0	0	1	0	1	0	4	s
Med15,Pcqap	8926	chr16	-	17663561-17663589|17673161-17673189	17663469-17663589	17673161-17673491	uc007yls.1	18	10	12	0	1	0	2	0	0	0	1	4	0
Slc25a1	8935	chr16	-	17926369-17926397|17926748-17926776	17926281-17926397	17926748-17926833	uc007ymp.1	9	3	5	2	1	0	0	0	1	0	0	4	0
Ap2m1	8981	chr16	+	20535646-20535674|20539380-20539408	20535576-20535674	20539380-20539646	uc007ypy.1	11	1	3	1	1	0	0	1	0	1	0	4	s
Clcn2	8991	chr16	-	20707502-20707530|20707915-20707943	20707491-20707530	20707915-20707989	uc007yqy.1	25	5	7	0	1	0	1	1	1	0	0	4	0
Sfrs10	9008	chr16	-	22247308-22247336|22250937-22250965	22247262-22247336	22250937-22251053	uc007ysc.1	9	2	5	1	0	0	0	1	1	0	1	4	0
Rpl24	9267	chr16	+	55966707-55966735|55969622-55969650	55966659-55966735	55969622-55969759	uc007zlv.1	6	2	4	1	0	1	0	2	0	0	0	4	0
Arl13b	9331	chr16	-	62795506-62795534|62802545-62802573	62793514-62795534	62802545-62802662	uc007zpu.1	10	1	3	0	0	0	0	0	1	0	3	4	0
Serac1	9533	chr17	-	6060337-6060365|6064948-6064976	6060202-6060365	6064948-6065077	uc008afx.1	11	2	4	0	2	0	0	0	1	1	0	4	0
Qk,AF090403	9590	chr17	-	10402468-10402496|10409024-10409052	10401470-10402496	10409024-10409324	uc008akc.1	8	1	3	1	0	0	2	1	0	0	0	4	0
Prdm9	9652	chr17	-	15694393-15694421|15695986-15696014	15694264-15694421	15695986-15696036	uc008aos.1	11	5	7	0	1	0	0	2	1	0	0	4	s
Amdhd2	9777	chr17	-	24295461-24295489|24299942-24299970	24295276-24295489	24299942-24300082	uc008aum.1	11	7	9	0	0	0	0	1	0	0	3	4	s
Rnps1	9787	chr17	+	24552079-24552107|24555401-24555429	24551985-24552107	24555401-24555557	uc008avs.1	9	2	4	1	2	0	0	0	1	0	0	4	s
Pkd1	9800	chr17	+	24709026-24709054|24713382-24713410	24708920-24709054	24713382-24713532	uc008awv.1	46	14	16	0	0	4	0	0	0	0	0	4	s
Axin1	9889	chr17	+	26275958-26275986|26310584-26310612	26275678-26275986	26310584-26310725	uc008bdm.1	11	1	3	0	0	1	0	0	1	0	2	4	s
Cuta	9905	chr17	-	27075384-27075412|27075671-27075699	27075362-27075412	27075671-27075731	uc008bex.1	6	2	4	1	0	0	1	1	1	0	0	4	s
Tdrd5	1007	chr1	-	158230838-158230866|158231643-158231671	158230726-158230866	158231643-158232036		0	0	0	0	0	0	2	0	1	1	0	4	0
Sema4c,mKIAA1739	149	chr1	-	36613746-36613774|36614204-36614232	36613647-36613774	36614204-36614402		0	0	0	1	0	0	0	1	0	2	0	4	s
AI842396	3465	chr11	-	70509517-70509545|70513559-70513587	70509365-70509545	70513559-70513657		0	0	0	0	0	1	0	0	3	0	0	4	s
Slc39a9	4953	chr12	+	81745375-81745403|81763456-81763484	81745226-81745403	81763456-81763565		0	0	0	0	0	1	0	0	2	0	1	4	s
Pcnx	4972	chr12	+	83076346-83076374|83076783-83076811	83076230-83076374	83076783-83076913		0	0	0	0	0	0	0	0	2	0	2	4	s
Saps2	8505	chr15	+	89083664-89083692|89087139-89087167	89083449-89083692	89087139-89087280		0	0	0	1	0	1	1	0	0	1	0	4	s
Ptk2,FAK	8048	chr15	-	73195597-73195625|73222773-73222801	73195470-73195625	73222773-73222877		0	0	0	0	1	0	1	0	0	1	1	4	s
BC051142	10337	chr17	+	34553521-34553549|34554916-34554944	34553411-34553549	34554916-34555049		0	0	0	0	0	0	0	0	0	2	2	4	s
Smarca2	12185	chr19	+	26834393-26834421|26845427-26845455	26834367-26834421	26845427-26845533		0	0	0	0	0	0	1	0	1	1	1	4	s
Rpap1,mKIAA1403	13966	chr2	-	119613005-119613033|119613170-119613198	119612956-119613033	119613170-119613248		0	0	0	1	1	0	0	2	0	0	0	4	s
Trp53bp1,53BP1	13998	chr2	-	121019293-121019321|121077603-121077631	121018998-121019321	121077603-121077770		0	0	0	0	1	1	1	1	0	0	0	4	0
Slc35c2	14778	chr2	-	165109007-165109035|165113283-165113311	165108748-165109035	165113283-165113327		0	0	0	1	0	0	1	0	0	0	2	4	s
Garnl3	12925	chr2	-	32941436-32941464|32960368-32960396	32941394-32941464	32960368-32960543		0	0	0	1	0	1	0	0	2	0	0	4	s
4933425K02Rik,Nhedc1	16021	chr3	+	135011033-135011061|135011290-135011318	135011009-135011061	135011290-135011737		0	0	0	0	0	0	2	0	0	0	2	4	s
Otud7b	15667	chr3	+	95908714-95908742|95934153-95934181	95908449-95908742	95934153-95934266		0	0	0	1	1	0	0	0	2	0	0	4	s
Eif4g3	17539	chr4	+	137640257-137640285|137643447-137643475	137640171-137640285	137643447-137643480		0	0	0	0	0	0	1	0	1	0	2	4	0
0610009O03Rik	18111	chr5	-	34979407-34979435|34979747-34979775	34979242-34979435	34979747-34979833		0	0	0	4	0	0	0	0	0	0	0	4	s
mKIAA4256,Brsk2	23357	chr7	+	149184891-149184919|149186746-149186774	149184824-149184919	149186746-149186794		0	0	0	0	0	2	0	0	0	0	2	4	s
Zfp444	21132	chr7	+	6124151-6124176|6135391-6135419	6124151-6124176	6135391-6135804		0	0	0	0	1	0	1	0	1	1	0	4	s
Cd2bp2,mKIAA1178	23105	chr7	-	134338947-134338975|134339428-134339452	134338536-134338975	134339428-134339452		0	0	0	1	0	0	0	3	0	0	0	4	s
Zfand6,Awp1	22467	chr7	-	91801524-91801552|91838255-91838283	91801391-91801552	91838255-91838363		0	0	0	0	1	1	0	0	1	0	1	4	s
Tacc1	23639	chr8	-	26310650-26310678|26351265-26351293	26310562-26310678	26351265-26351373		0	0	0	0	0	0	2	2	0	0	0	4	0
Gatad2a	23886	chr8	-	72440322-72440350|72440458-72440486	72440182-72440350	72440458-72440599		0	0	0	0	1	1	0	1	0	1	0	4	0
Tle3	25452	chr9	+	61242491-61242519|61249662-61249690	61242414-61242519	61249662-61249864		0	0	0	0	1	0	0	1	1	1	0	4	0
Rpl10a	10178	chr17	+	28465543-28465563|28466318-28466346	28465543-28465563	28466318-28466467	uc008bqp.1	6	1	4	0	0	1	0	1	1	0	0	3	0
Fkbp5	10181	chr17	-	28543187-28543215|28548978-28549006	28543029-28543215	28548978-28549069	uc008bqz.1	11	3	5	2	1	0	0	0	0	0	0	3	0
Dnahc8	10222	chr17	+	30786704-30786732|30927771-30927799	30786568-30786732	30927771-30927927	uc008bua.1	83	7	75	0	0	0	0	0	1	1	1	3	0
Dnahc8	10222	chr17	+	30866159-30866187|30872973-30873001	30866025-30866187	30872973-30873146	uc008bua.1	83	41	43	0	0	0	0	1	2	0	0	3	0
Rsph1	10233	chr17	-	31395864-31395892|31402758-31402786	31395732-31395892	31402758-31402894	uc008buu.1	9	3	5	0	0	0	0	1	2	0	0	3	0
U2af1	10241	chr17	-	31788629-31788657|31795597-31795625	31788590-31788657	31795597-31795660	uc008bvo.1	8	6	8	0	0	1	1	0	0	0	1	3	s
Abcc10	10584	chr17	-	46444221-46444249|46447325-46447353	46443905-46444249	46447325-46447479	uc008csn.1	20	8	10	0	0	3	0	0	0	0	0	3	s
Bat2d	1060	chr1	-	164618320-164618348|164622503-164622531	164618246-164618348	164622503-164622755	uc007dgp.1	18	13	15	0	2	0	1	0	0	0	0	3	0
Tnrc5	10603	chr17	-	46874770-46874798|46884369-46884397	46874675-46874798	46884369-46884493	uc008cuf.1	6	3	5	1	0	0	0	0	2	0	0	3	s
Phf3,mKIAA0244	107	chr1	-	30888376-30888404|30919831-30919859	30886687-30888404	30919831-30920101	uc007ane.1	15	13	15	0	0	0	1	0	1	0	1	3	0
Uhrf1	10703	chr17	+	56452362-56452390|56454614-56454642	56452286-56452390	56454614-56454738	uc008dbp.1	17	6	8	0	0	2	0	1	0	0	0	3	s
AK087504	10709	chr17	+	56744794-56744822|56745219-56745247	56744706-56744822	56745219-56745286	uc008dck.1	14	11	13	0	0	0	0	3	0	0	0	3	s
Tmem146	10714	chr17	+	56791285-56791313|56793002-56793030	56791217-56791313	56793002-56793179	uc008dcr.1	13	2	4	0	0	0	0	0	2	1	0	3	s
Ndufa11	10717	chr17	+	56860522-56860550|56861407-56861435	56860457-56860550	56861407-56861558	uc008dcz.1	4	2	4	1	0	1	0	1	0	0	0	3	0
Acsbg2	10721	chr17	-	56984908-56984936|56985944-56985972	56984826-56984936	56985944-56986084	uc008ddi.1	15	2	4	0	0	0	0	0	0	0	3	3	s
Wdr43,mKIAA0007	10877	chr17	+	71992145-71992173|71999356-71999384	71992044-71992173	71999356-71999388	uc008dmr.1	19	12	14	0	0	0	0	0	2	1	0	3	0
2810410M20Rik	10893	chr17	-	74699136-74699164|74715241-74715269	74698826-74699164	74715241-74715289	uc008dnw.1	4	1	3	0	0	0	1	0	0	0	2	3	s
Ltbp1	10900	chr17	+	75550746-75550774|75624495-75624523	75550604-75550774	75624495-75624720	uc008dom.1	34	4	6	1	0	0	1	0	1	0	0	3	0
Heatr5b	10909	chr17	-	79159952-79159980|79162272-79162300	79159755-79159980	79162272-79162417	uc008dpb.1	10	4	6	0	0	2	0	1	0	0	0	3	0
Iqwd1	1092	chr1	-	167287649-167287677|167390261-167390289	167287559-167287677	167390261-167390418	uc007djb.1	19	9	19	1	0	0	0	0	2	0	0	3	0
Iqwd1	1092	chr1	-	167329971-167329999|167350241-167350269	167329784-167329999	167350241-167350355	uc007djb.1	19	13	15	0	1	0	0	0	1	1	0	3	s
Hnrpll,AK034420	10926	chr17	-	80443877-80443905|80452862-80452890	80443833-80443905	80452862-80452981	uc008dqk.1	13	7	12	0	0	0	0	2	1	0	0	3	s
Slc8a1,NCX1	10941	chr17	-	81844284-81844312|82047148-82047176	81844208-81844312	82047148-82048978	uc008drv.1	3	1	3	0	2	0	1	0	0	0	0	3	s
Mta3	10946	chr17	+	84137767-84137795|84188260-84188288	84137668-84137795	84188260-84188382	uc008dsg.1	14	4	12	0	1	0	1	0	1	0	0	3	0
Mta3	10946	chr17	+	84203909-84203937|84219519-84219547	84203790-84203937	84219519-84220856	uc008dsj.1	17	15	17	1	1	0	1	0	0	0	0	3	s
Lyzl1	11020	chr18	+	4165917-4165945|4169134-4169162	4165829-4165945	4169134-4169293	uc008dyd.1	5	1	3	0	0	0	0	0	0	0	3	3	s
Epc1	11034	chr18	-	6441213-6441241|6452230-6452258	6441119-6441241	6452230-6452390	uc008dzi.1	14	4	9	0	0	0	1	0	0	0	2	3	s
Armc4	11039	chr18	-	7223646-7223674|7273156-7273184	7223527-7223674	7273156-7273273	uc008dzq.1	21	10	14	0	0	0	0	0	0	1	2	3	0
Ss18	11075	chr18	-	14795965-14795993|14799464-14799492	14795900-14795993	14799464-14799632	uc008ede.1	11	4	6	0	0	1	0	0	0	1	1	3	0
Uck2	1108	chr1	-	169157883-169157911|169164822-169164850	169157862-169157911	169164822-169164965	uc007dku.1	7	2	4	0	0	0	0	0	0	1	2	3	s
Elp2	11120	chr18	+	24777651-24777679|24780579-24780607	24777578-24777679	24780579-24780738	uc008egx.1	22	10	12	0	0	0	0	2	1	0	0	3	0
AW554918	11125	chr18	+	25448539-25448567|25558426-25558454	25448447-25448567	25558426-25558608	uc008ehi.1	6	2	4	0	0	0	0	0	0	1	2	3	s
Polr2d	11139	chr18	+	31951646-31951674|31955703-31955731	31951493-31951674	31955703-31956355	uc008eim.1	4	2	4	1	0	0	0	1	1	0	0	3	0
Wdr33,wdc146	11140	chr18	+	32062113-32062141|32063889-32063917	32061977-32062141	32063889-32064105	uc008eis.1	21	18	20	1	0	0	0	0	2	0	0	3	0
2610024E20Rik	11164	chr18	-	34654402-34654430|34659339-34659367	34654252-34654430	34659339-34659506	uc008eko.1	21	17	20	0	0	1	0	0	1	1	0	3	s
Hsd17b7	1122	chr1	-	171886136-171886164|171889817-171889845	171885631-171886164	171889817-171889922	uc007dlq.1	8	1	3	1	1	0	0	1	0	0	0	3	0
Uap1	1126	chr1	-	172089029-172089057|172096756-172096784	172088881-172089057	172096756-172097079	uc007dlw.1	11	8	10	0	1	0	0	1	0	0	1	3	s
Gnpda1	11261	chr18	-	38490286-38490314|38492807-38492835	38490139-38490314	38492807-38492990	uc008esi.1	7	2	4	1	0	0	0	0	1	0	1	3	s
Aldh7a1	11359	chr18	-	56691723-56691751|56693843-56693871	56691634-56691751	56693843-56693928	uc008eyn.1	18	5	7	1	0	0	0	0	2	0	0	3	s
A730017C20Rik	11377	chr18	+	59222188-59222216|59231846-59231874	59222162-59222216	59231846-59232071	uc008ezt.1	5	1	4	1	0	0	1	1	0	0	0	3	s
Ndst1	11389	chr18	-	60858161-60858189|60860025-60860053	60858092-60858189	60860025-60860154	uc008fat.1	14	7	9	1	0	0	1	0	0	1	0	3	0
Csnk1a1	11406	chr18	+	61728016-61728044|61735063-61735091	61727917-61728044	61735063-61735203	uc008fcc.1	9	3	5	0	0	0	1	1	0	1	0	3	0
Tnfsf5ip1	11624	chr18	+	67808572-67808600|67813539-67813567	67808426-67808600	67813539-67813816	uc008fmt.1	7	5	7	1	1	1	0	0	0	0	0	3	s
Stard6	11643	chr18	+	70635819-70635847|70643065-70643093	70635753-70635847	70643065-70643192	uc008fog.1	9	4	6	0	0	2	0	0	0	1	0	3	s
Pias2	11678	chr18	+	77304130-77304158|77344543-77344571	77303946-77304158	77344543-77344628	uc008frb.1	13	1	3	0	0	0	0	0	1	2	0	3	s
Pias2	11678	chr18	+	77365702-77365730|77371829-77371857	77365595-77365730	77371829-77371990	uc008frb.1	13	6	9	0	0	0	1	2	0	0	0	3	0
Saps3,mKIAA1558	11748	chr19	-	3514691-3514719|3521733-3521761	3514653-3514719	3521733-3521920	uc008fwk.1	23	18	20	0	0	0	1	1	0	1	0	3	0
Adrbk1	11786	chr19	-	4287957-4287985|4288591-4288619	4287822-4287985	4288591-4288658	uc008fzu.1	22	4	6	1	1	0	0	0	1	0	0	3	0
Ltbp3,Ltbp-3	11856	chr19	+	5752113-5752141|5755545-5755573	5752018-5752141	5755545-5755674	uc008gff.1	28	17	20	0	1	0	1	1	0	0	0	3	0
Ccdc88b	11901	chr19	-	6921231-6921259|6922125-6922153	6921052-6921259	6922125-6922224	uc008gjb.1	27	3	5	0	0	0	0	0	0	1	2	3	s
Mark2	11924	chr19	-	7359450-7359478|7361058-7361086	7359358-7359478	7361058-7361115	uc008gkq.1	18	10	12	0	0	0	0	3	0	0	0	3	0
Rab3il1	11982	chr19	+	10088413-10088441|10101019-10101047	10088369-10088441	10101019-10101275	uc008gov.1	13	2	5	0	0	0	0	0	0	0	3	3	s
4930579J09Rik	11993	chr19	-	10555899-10555927|10556722-10556750	10555773-10555927	10556722-10556858	uc008gpr.1	14	11	13	0	0	0	0	0	0	2	1	3	s
Smarca2	12185	chr19	+	26824409-26824437|26826313-26826341	26824341-26824437	26826313-26826531	uc008hbr.1	9	2	4	2	0	1	0	0	0	0	0	3	s
1810073H04Rik	12229	chr19	+	32007160-32007188|32019453-32019481	32006914-32007188	32019453-32019590	uc008heu.1	12	8	10	0	0	0	0	0	1	2	0	3	s
Sgms1	12231	chr19	-	32298052-32298080|32364030-32364058	32297998-32298080	32364030-32364121	uc008hff.1	10	6	9	0	1	0	1	0	1	0	0	3	s
Exosc1	12343	chr19	-	41999257-41999285|42001021-42001049	41999200-41999285	42001021-42001055	uc008hmm.1	8	2	4	1	0	0	1	0	1	0	0	3	0
D19Ertd652e	12464	chr19	-	47876441-47876469|47888417-47888445	47876352-47876469	47888417-47888485	uc008hvn.1	14	6	8	0	0	0	0	0	0	1	2	3	0
Cep170,mKIAA0470	1247	chr1	-	178688620-178688648|178699843-178699871	178688527-178688648	178699843-178700001	uc007due.1	20	9	12	0	1	0	1	1	0	0	0	3	0
Tdrd1	12508	chr19	+	56900726-56900754|56912131-56912159	56900698-56900754	56912131-56912276	uc008hzi.1	26	1	4	0	0	0	1	1	0	1	0	3	s
Tdrd1	12508	chr19	+	56938901-56938929|56940914-56940942	56938761-56938929	56940914-56940961	uc008hzi.1	26	22	24	0	0	0	1	0	0	1	1	3	0
2310047O13Rik	12627	chr2	-	12319165-12319193|12340785-12340813	12319119-12319193	12340785-12341087	uc008ijn.1	15	9	15	0	0	0	1	0	1	1	0	3	s
Mllt10,mAF10	12655	chr2	+	17992803-17992831|18043871-18043899	17992751-17992831	18043871-18043975	uc008ilm.1	23	3	6	0	0	1	1	0	1	0	0	3	0
Mllt10,mAF10	12655	chr2	+	18031490-18031518|18068403-18068431	18031408-18031518	18068403-18068499	uc008ilm.1	23	5	9	0	1	0	0	0	1	1	0	3	0
Mllt10,mAF10	12655	chr2	+	18047828-18047856|18091880-18091908	18047760-18047856	18091880-18091925	uc008ilm.1	23	8	12	0	0	0	0	1	1	0	1	3	s
Etl4,mKIAA1217,AK018352	12668	chr2	+	20727261-20727289|20729528-20729556	20727211-20727289	20729528-20729651	uc008imm.1	22	19	21	0	1	1	0	0	0	1	0	3	0
Sdccag3	12776	chr2	-	26240637-26240665|26241509-26241537	26240602-26240665	26241509-26241583	uc008iuy.1	10	3	5	0	0	0	2	1	0	0	0	3	s
Surf4	12794	chr2	-	26777663-26777691|26782288-26782316	26775558-26777691	26782288-26782475	uc008iwl.1	6	1	5	0	1	0	1	0	0	0	1	3	s
Gm711	12795	chr2	+	26789604-26789632|26795490-26795518	26789588-26789632	26795490-26795565	uc008iwm.1	19	1	4	0	0	0	0	0	2	1	0	3	s
Rapgef1	12834	chr2	+	29581773-29581801|29589719-29589747	29581725-29581801	29589719-29589804	uc008izu.1	26	16	20	1	0	1	0	0	1	0	0	3	s
Odf2	12841	chr2	+	29745413-29745441|29748963-29748991	29745326-29745441	29748963-29749089	uc008jaj.1	17	1	4	0	0	1	0	0	0	0	2	3	s
Odf2	12841	chr2	+	29745703-29745731|29747705-29747733	29745619-29745731	29747705-29747796	uc008jam.1	17	1	3	0	0	0	0	0	0	1	2	3	s
Tbc1d13	12850	chr2	+	29990362-29990390|29992640-29992668	29990316-29990390	29992640-29992702	uc008jbj.1	12	2	4	0	0	0	0	0	1	1	1	3	s
Nup214	12889	chr2	+	31844631-31844659|31846783-31846811	31844592-31844659	31846783-31846945	uc008jeh.1	36	9	11	0	0	0	0	0	1	1	1	3	s
Pomt1	12894	chr2	+	32101602-32101630|32104134-32104162	32101534-32101630	32104134-32104231	uc008jeq.1	20	11	13	0	0	1	1	0	0	1	0	3	0
Garnl3	12925	chr2	-	32874108-32874136|32879008-32879036	32874020-32874136	32879008-32879054	uc008jhh.1	28	15	17	0	2	0	0	0	1	0	0	3	s
Ralgps1,mKIAA0351	12927	chr2	-	33002145-33002173|33013291-33013319	33002089-33002173	33013291-33013449	uc008jhm.1	20	6	8	0	0	1	0	0	1	1	0	3	s
Rabepk	12943	chr2	-	34646147-34646175|34652894-34652922	34646022-34646175	34652894-34652953	uc008jiu.1	8	5	7	0	0	0	0	0	1	0	2	3	s
Gtdc1	13030	chr2	-	44447482-44447510|44607566-44607594	44447400-44447510	44607566-44607740	uc008jpa.1	11	5	7	0	0	0	0	2	0	0	1	3	0
Prpf40a,FBP11	13060	chr2	-	53016926-53016951|53018591-53018619	53016926-53016951	53018591-53018712	uc008jrk.1	26	18	20	0	1	0	0	1	1	0	0	3	0
Ttc21b,mKIAA1992	13115	chr2	-	66026409-66026437|66035724-66035752	66026316-66026437	66035724-66035920	uc008jwv.1	29	3	5	0	0	0	1	1	0	0	1	3	0
4930578N16Rik	13138	chr2	-	69599915-69599943|69614186-69614214	69599778-69599943	69614186-69614326	uc008jyo.1	9	2	4	0	0	1	1	0	1	0	0	3	s
Chn1	13189	chr2	-	73469859-73469887|73517671-73517699	73469802-73469887	73517671-73517960	uc008kdb.1	13	6	8	0	0	2	0	0	1	0	0	3	0
BC043098	135	chr1	-	34876826-34876854|34893577-34893605	34876711-34876854	34893577-34893658	uc007apj.1	7	4	6	0	1	1	0	0	1	0	0	3	0
Agbl2	13509	chr2	+	90650892-90650920|90655496-90655524	90650797-90650920	90655496-90656556	uc008kte.1	18	15	18	0	0	0	0	0	1	2	0	3	0
Arhgap1	13537	chr2	+	91490381-91490409|91502454-91502482	91490350-91490409	91502454-91502542	uc008kwi.1	14	1	5	0	1	1	0	0	0	0	1	3	s
D2Ertd391e	13538	chr2	-	91519558-91519586|91520499-91520527	91519469-91519586	91520499-91520614	uc008kwn.1	16	3	5	0	0	1	1	0	0	1	0	3	0
Qser1	13805	chr2	-	104606185-104606213|104616328-104616356	104606115-104606213	104616328-104616546	uc008lkg.1	10	4	6	0	1	1	0	0	1	0	0	3	0
Eif3m	13808	chr2	-	104840431-104840459|104845081-104845109	104840398-104840459	104845081-104845163	uc008lkl.1	11	2	4	1	0	0	1	0	1	0	0	3	0
Ryr3	13890	chr2	-	112518676-112518704|112526731-112526759	112518533-112518704	112526731-112526824	uc008lpg.1	104	34	36	1	1	0	0	0	1	0	0	3	0
mKIAA0847,Cdan1	13986	chr2	-	120555807-120555835|120556437-120556465	120555665-120555835	120556437-120556928	uc008lwu.1	28	25	27	0	0	0	0	1	0	2	0	3	0
Trp53bp1,53BP1	13998	chr2	-	121041879-121041907|121049440-121049468	121041402-121041907	121049440-121049498	uc008lye.1	27	11	13	1	0	1	0	0	1	0	0	3	0
Catsper2	14003	chr2	-	121225930-121225958|121235873-121235901	121225779-121225958	121235873-121235942	uc008lyz.1	14	7	11	0	0	0	0	0	0	1	2	3	s
AK016695	14021	chr2	+	122012253-122012281|122018967-122018995	122012199-122012281	122018967-122019041	uc008mai.1	7	2	5	0	0	0	0	1	1	1	0	3	s
Gatm	14031	chr2	-	122428403-122428431|122436883-122436911	122428240-122428431	122436883-122436994	uc008maw.1	9	6	9	0	2	0	0	0	0	1	0	3	s
Myef2,Jemm2	14042	chr2	-	124923342-124923370|124924185-124924213	124923298-124923370	124924185-124924254	uc008mbw.1	19	6	8	0	0	2	1	0	0	0	0	3	0
Tmem127	14074	chr2	+	127073792-127073820|127081740-127081768	127073710-127073820	127081740-127081905	uc008mfc.1	4	1	3	1	0	1	1	0	0	0	0	3	s
Nphp1	14087	chr2	-	127581876-127581904|127604839-127604867	127581827-127581904	127604839-127604900	uc008mga.1	20	6	18	0	0	0	0	2	0	0	1	3	s
4930402H24Rik	14139	chr2	-	130640011-130640039|130665699-130665727	130639914-130640039	130665699-130665846	uc008mjx.1	37	34	37	0	1	0	0	1	1	0	0	3	s
Gfra4	14142	chr2	-	130866033-130866061|130866751-130866779	130865911-130866061	130866751-130866886	uc008mkd.1	4	1	3	0	0	0	1	0	1	0	1	3	s
Cdc25b	14149	chr2	+	131020145-131020173|131022712-131022740	131020074-131020173	131022712-131022824	uc008mky.1	16	13	15	2	0	0	0	0	1	0	0	3	s
Phactr2	1451	chr10	-	12973657-12973685|12986778-12986806	12973147-12973685	12986778-12986859	uc007ekq.1	12	8	10	1	1	0	1	0	0	0	0	3	0
Phactr2	1451	chr10	-	12981702-12981730|13011600-13011628	12981571-12981730	13011600-13011768	uc007ekq.1	12	9	11	0	0	0	1	0	2	0	0	3	0
8430427H17Rik	14575	chr2	-	153246517-153246545|153296423-153296451	153246267-153246545	153296423-153296533	uc008nhu.1	10	6	8	0	0	1	1	0	0	0	1	3	s
Ahcy	14607	chr2	-	154888051-154888079|154890549-154890577	154887884-154888079	154890549-154890662	uc008nka.1	10	2	6	1	0	0	0	1	1	0	0	3	0
Tgif2	14647	chr2	+	156665946-156665974|156678864-156678892	156665812-156665974	156678864-156678964	uc008nnx.1	4	1	3	2	0	0	0	0	1	0	0	3	s
Ndrg3,Ndr3	14651	chr2	-	156760697-156760725|156763221-156763249	156760677-156760725	156763221-156763287	uc008nof.1	16	4	6	0	0	1	2	0	0	0	0	3	s
4922505G16Rik,Rpn2	14656	chr2	-	157040707-157040735|157045795-157045823	157040635-157040735	157045795-157045951	uc008nou.1	25	5	7	0	0	0	0	0	2	0	1	3	0
4922505G16Rik,Rpn2	14656	chr2	-	157055779-157055807|157064051-157064079	157055646-157055807	157064051-157064173	uc008nou.1	25	14	16	0	0	0	0	0	2	0	1	3	0
4922505G16Rik,Rpn2	14656	chr2	-	157067557-157067585|157080665-157080693	157067449-157067585	157080665-157080761	uc008nou.1	25	17	19	0	0	0	0	0	0	2	1	3	0
Dhx35	14683	chr2	+	158643132-158643160|158646121-158646149	158643098-158643160	158646121-158646181	uc008nqs.1	18	6	8	0	0	1	0	0	0	0	2	3	s
Ift52	14699	chr2	+	162859011-162859039|162866362-162866390	162858970-162859039	162866362-162866450	uc008nsj.1	13	9	11	1	0	0	0	0	0	0	2	3	s
Stau1,AK041781	14794	chr2	-	166776818-166776846|166778707-166778735	166776770-166776846	166778707-166778845	uc008nyv.1	12	5	7	1	0	0	0	0	2	0	0	3	0
NHE8,Slc9a8	14804	chr2	+	167269004-167269032|167276706-167276734	167268948-167269032	167276706-167276850	uc008nzp.1	17	5	8	0	0	0	0	0	2	1	0	3	s
AK029599	1489	chr10	+	19210795-19210823|19226596-19226624	19210760-19210823	19226596-19227117	uc007enf.1	4	2	4	0	0	0	0	0	0	2	1	3	s
Lsm14b	14931	chr2	+	179762712-179762740|179766765-179766793	179762604-179762740	179766765-179766927	uc008ohy.1	9	3	6	0	0	0	1	2	0	0	0	3	0
Tcfl5	14951	chr2	-	180357391-180357419|180373108-180373136	180356664-180357419	180373108-180373352	uc008ojo.1	6	1	3	1	0	0	0	0	0	1	1	3	s
Rgs19	14990	chr2	-	181423972-181424000|181424406-181424434	181423127-181424000	181424406-181424481	uc008onc.1	6	1	3	0	1	1	0	0	1	0	0	3	s
AK043789,AK142999	15	chr1	-	7366060-7366088|7372107-7372135	7365968-7366088	7372107-7372163	uc007agf.1	5	1	3	0	0	0	0	0	1	2	0	3	s
BC050210	151	chr1	-	36701179-36701207|36717579-36717607	36701054-36701207	36717579-36717894	uc007aqv.1	10	7	9	0	0	0	1	0	1	0	1	3	s
Ccna2	15156	chr3	-	36465176-36465204|36465921-36465949	36464447-36465204	36465921-36466035	uc008ozo.1	9	2	4	1	0	1	0	0	0	0	1	3	s
Cetn4	15165	chr3	-	37208075-37208103|37209214-37209242	37207548-37208103	37209214-37209361	uc008pal.1	3	1	3	0	0	0	0	0	2	1	0	3	0
Plk4	15181	chr3	+	40614658-40614686|40615801-40615829	40614583-40614686	40615801-40615935	uc008pbo.1	16	9	11	0	1	0	0	0	1	1	0	3	0
Nbea,Lyst2	15247	chr3	-	55434233-55434261|55453599-55453627	55434064-55434261	55453599-55453689	uc008pgt.1	19	3	9	0	0	0	0	1	2	0	0	3	s
Eya4	1527	chr10	-	22878932-22878960|22892804-22892832	22878893-22878960	22892804-22892929	uc007ept.1	19	14	16	0	0	0	0	0	0	0	3	3	0
Rarres1	15319	chr3	-	67289169-67289197|67299667-67299695	67289060-67289197	67299667-67299733	uc008plo.1	6	3	5	1	0	0	1	1	0	0	0	3	s
Plrg1	15372	chr3	+	82870665-82870693|82874544-82874572	82870600-82870693	82874544-82874658	uc008ppj.1	15	8	13	0	0	1	0	1	1	0	0	3	s
AK081588	15413	chr3	-	87587023-87587051|87587591-87587619	87586995-87587051	87587591-87587921	uc008psw.1	17	8	10	0	0	1	1	1	0	0	0	3	0
Apoa1bp	15426	chr3	-	87861027-87861055|87861842-87861870	87860907-87861055	87861842-87861953	uc008ptu.1	6	2	4	1	0	0	0	1	1	0	0	3	0
Mapbpip	15450	chr3	-	88354679-88354707|88356717-88356745	88354617-88354707	88356717-88356849	uc008pvo.1	4	2	4	1	1	0	0	0	1	0	0	3	s
Ubqln4	15451	chr3	+	88363670-88363698|88368291-88368319	88363539-88363698	88368291-88368431	uc008pvr.1	11	5	7	0	0	0	2	0	1	0	0	3	s
Shc1	15494	chr3	+	89222603-89222631|89226847-89226875	89222535-89222631	89226847-89226918	uc008pzm.1	13	1	3	1	0	1	1	0	0	0	0	3	s
Npr1	15522	chr3	-	90266597-90266625|90267732-90267760	90266489-90266625	90267732-90267932	uc008qcg.1	22	19	21	2	0	0	0	0	0	0	1	3	0
Epb4.1l2	1558	chr10	+	25191415-25191443|25198814-25198842	25191224-25191443	25198814-25198967	uc007erk.1	20	7	9	0	0	0	0	0	1	1	1	3	s
Pogz	15616	chr3	+	94657968-94657996|94664717-94664745	94657871-94657996	94664717-94664893	uc008qhb.1	7	2	4	1	0	1	1	0	0	0	0	3	0
Arnt,mKIAA4051	15645	chr3	+	95294272-95294300|95294944-95294972	95294176-95294300	95294944-95295092	uc008qjt.1	22	17	19	2	0	0	0	0	0	0	1	3	s
Ensa	15650	chr3	+	95429070-95429098|95432462-95432490	95428901-95429098	95432462-95432629	uc008qkk.1	4	1	3	1	0	0	0	0	1	0	1	3	0
Otud7b	15667	chr3	+	95944500-95944528|95958691-95958719	95944339-95944528	95958691-95965052	uc008qma.1	13	4	13	1	0	0	0	0	1	0	1	3	s
Hint3	1576	chr10	-	30330221-30330249|30334518-30334546	30330122-30330249	30334518-30334636	uc007etg.1	5	2	4	0	1	0	0	2	0	0	0	3	s
Sycp1	15765	chr3	-	102624577-102624605|102648954-102648982	102624461-102624605	102648954-102649011	uc008qrz.1	33	3	5	0	2	1	0	0	0	0	0	3	0
Phtf1	15786	chr3	+	103789804-103789832|103792537-103792565	103789675-103789832	103792537-103792697	uc008qtz.1	19	6	8	0	0	0	0	0	1	1	1	3	0
Lrig2,AK040112,mKIAA0806	15789	chr3	-	104265583-104265611|104267781-104267809	104265323-104265611	104267781-104268231	uc008qud.1	8	2	4	0	0	0	0	2	1	0	0	3	0
Gstm6	15846	chr3	-	107744174-107744202|107745250-107745278	107744106-107744202	107745250-107745332	uc008qxu.1	8	3	5	0	1	1	0	1	0	0	0	3	s
5330417C22Rik	15867	chr3	-	108275790-108275818|108339213-108339241	108275640-108275818	108339213-108339440	uc008qzd.1	21	14	21	0	0	0	0	0	1	1	1	3	s
Rpl34	15993	chr3	-	130432040-130432068|130433235-130433259	130431968-130432068	130433235-130433259	uc008rje.1	5	3	5	0	1	0	2	0	0	0	0	3	s
A630047E20Rik	16003	chr3	+	132349928-132349956|132368476-132368504	132349735-132349956	132368476-132368591	uc008rjz.1	24	2	4	0	0	0	0	1	1	0	1	3	s
Nfkb1	16026	chr3	-	135248451-135248479|135253279-135253307	135247618-135248479	135253279-135253452	uc008rlw.1	13	1	3	1	1	1	0	0	0	0	0	3	s
Pkn2,AK082921	16068	chr3	-	142474538-142474566|142483500-142483528	142474490-142474566	142483500-142483610	uc008rpe.1	22	13	15	0	1	1	0	0	1	0	0	3	0
Ankrd13c	16153	chr3	+	157657694-157657722|157664037-157664065	157657560-157657722	157664037-157664136	uc008rvk.1	13	9	11	0	0	0	0	1	0	0	2	3	s
Tmem68	16161	chr4	-	3479010-3479038|3487645-3487673	3478898-3479038	3487645-3487839	uc008rwh.1	8	2	4	0	0	1	0	0	2	0	0	3	s
Plag1	16167	chr4	-	3836121-3836149|3842767-3842795	3836052-3836149	3842767-3842872	uc008rwp.1	6	3	5	0	0	1	0	1	0	1	0	3	s
Nsmaf	16180	chr4	-	6345642-6345670|6347196-6347224	6345618-6345670	6347196-6347287	uc008rxo.1	32	15	17	0	0	0	0	0	3	0	0	3	s
E130016E03Rik	16200	chr4	+	11527020-11527048|11536440-11536468	11526822-11527048	11536440-11536616	uc008rzs.1	15	7	11	1	0	0	0	1	1	0	0	3	0
Mdn1,AK037999	16269	chr4	+	32773371-32773399|32780414-32780442	32773302-32773399	32780414-32780566	uc008sez.1	26	19	23	0	1	1	0	1	0	0	0	3	s
Armc2	1641	chr10	-	41671524-41671552|41686506-41686534	41671406-41671552	41686506-41686609	uc007eyg.1	12	8	10	0	1	0	0	0	2	0	0	3	s
Tesk1	16468	chr4	+	43457967-43457995|43458394-43458422	43457912-43457995	43458394-43458478	uc008spq.1	10	5	7	0	0	0	0	0	1	2	0	3	s
4930500O05Rik	16485	chr4	+	43698234-43698262|43698599-43698627	43698168-43698262	43698599-43698742	uc008sqv.1	13	7	9	0	0	1	0	1	1	0	0	3	s
Rg9mtd3	16509	chr4	+	45310039-45310067|45317135-45317163	45310039-45310067	45317135-45317260	uc008ssj.1	9	1	4	0	0	0	1	0	1	0	1	3	s
mpp-GalNAc-T12,Galnt12	16537	chr4	+	47130879-47130907|47133233-47133261	47130775-47130907	47133233-47133380	uc008suk.1	10	7	9	0	0	1	1	0	1	0	0	3	0
Rtn4ip1	1661	chr10	+	43630695-43630723|43648128-43648156	43630598-43630723	43648128-43648265	uc007ezp.1	9	4	6	1	0	1	0	1	0	0	0	3	s
Tsga10	167	chr1	-	37867844-37867872|37876369-37876397	37867816-37867872	37876369-37876485	uc007arz.1	20	9	11	0	1	0	1	1	0	0	0	3	s
mKIAA1633,Cdk5rap2	16740	chr4	-	69937714-69937742|69950878-69950906	69937507-69937742	69950878-69951063	uc008thy.1	37	16	18	0	0	1	2	0	0	0	0	3	s
Mpdz	16764	chr4	-	81002373-81002401|81005907-81005935	81002233-81002401	81005907-81006117	uc008tjx.1	47	29	31	0	0	0	1	0	2	0	0	3	0
4930473A06Rik,AK029637	16774	chr4	+	83250058-83250086|83281543-83281571	83249925-83250086	83281543-83281646	uc008tlc.1	26	9	11	0	0	1	1	0	0	0	1	3	s
Dennd4c	16786	chr4	+	86458329-86458357|86465765-86465793	86458228-86458357	86465765-86465885	uc008tma.1	26	18	21	1	0	0	1	0	0	0	1	3	s
Sgip1,SGIP1alpha	16982	chr4	+	102533374-102533399|102540244-102540272	102533374-102533399	102540244-102540301	uc008twn.1	7	4	6	0	1	0	0	0	0	0	2	3	0
Tctex1d1	16985	chr4	+	102659163-102659191|102665099-102665127	102658986-102659191	102665099-102665191	uc008twx.1	5	1	3	0	0	0	0	0	0	0	3	3	s
Zfyve9	17055	chr4	-	108364368-108364396|108368373-108368401	108364226-108364396	108368373-108368473	uc008ubn.1	16	13	15	1	1	0	1	0	0	0	0	3	0
Nrd1,AK138781	17060	chr4	+	108686417-108686445|108710579-108710607	108686114-108686445	108710579-108710657	uc008ubw.1	31	2	11	0	0	1	0	1	0	0	1	3	s
Nrd1,AK138781	17060	chr4	+	108719258-108719286|108721671-108721699	108719199-108719286	108721671-108721723	uc008ubw.1	31	17	19	0	0	0	1	1	0	1	0	3	0
Gcc2	1709	chr10	+	57734426-57734454|57737483-57737511	57732009-57734454	57737483-57737584	uc007fcx.1	23	6	8	0	2	0	0	0	1	0	0	3	s
Mknk1	17111	chr4	+	115548122-115548150|115550554-115550582	115547985-115548150	115550554-115551853	uc008ufl.1	13	11	13	0	0	2	0	0	1	0	0	3	s
Pik3r3	17124	chr4	+	115964326-115964354|115972238-115972266	115964279-115964354	115972238-115975661	uc008ugm.1	10	8	10	1	0	0	0	1	0	0	1	3	0
0610037D15Rik	17136	chr4	+	116382861-116382889|116387444-116387472	116382705-116382889	116387444-116387709	uc008uhf.1	10	5	10	1	1	0	1	0	0	0	0	3	s
Ppih	17205	chr4	-	118983424-118983452|118989632-118989660	118983363-118983452	118989632-118989725	uc008ulw.1	10	2	5	2	0	0	0	0	0	1	0	3	0
1700041C02Rik,AK224942,AK005616	17206	chr4	-	119049922-119049950|119056275-119056303	119049815-119049950	119056275-119056439	uc008umf.1	6	3	6	0	0	0	0	0	2	1	0	3	s
Nfyc	17224	chr4	-	120451810-120451838|120462981-120463009	120451724-120451838	120462981-120463094	uc008unn.1	10	7	9	2	0	0	0	1	0	0	0	3	0
Trit1	17240	chr4	+	122721851-122721879|122726011-122726039	122721733-122721879	122726011-122726123	uc008uor.1	11	4	6	1	0	0	1	1	0	0	0	3	s
Psap	1729	chr10	+	59758722-59758750|59762214-59762242	59758693-59758750	59762214-59762307	uc007fep.1	14	7	9	1	1	0	0	1	0	0	0	3	0
Cdh23	1730	chr10	-	59883878-59883906|59891056-59891084	59883793-59883906	59891056-59891129	uc007fev.1	69	49	51	1	0	2	0	0	0	0	0	3	0
Psmb2	17314	chr4	+	126355061-126355089|126364272-126364300	126354909-126355089	126364272-126364343	uc008utr.1	6	1	3	1	0	0	0	0	1	1	0	3	0
Atpif1	17417	chr4	-	132086710-132086738|132089396-132089424	132086474-132086738	132089396-132089850	uc008vbl.1	3	1	3	1	1	0	0	0	1	0	0	3	s
Slc9a1	17437	chr4	+	132926794-132926822|132971215-132971243	132925686-132926822	132971215-132971466	uc008vcs.1	12	1	3	1	0	0	0	0	0	0	2	3	s
Zdhhc18	17446	chr4	-	133171216-133171244|133188993-133189021	133171094-133171244	133188993-133189344	uc008vde.1	8	6	8	1	1	0	1	0	0	0	0	3	s
4930555I21Rik	17489	chr4	+	135051970-135051998|135063852-135063880	135051891-135051998	135063852-135063971	uc008vgp.1	9	1	4	0	0	0	1	0	0	0	2	3	s
Usp48	17534	chr4	+	137190895-137190923|137200257-137200285	137190812-137190923	137200257-137200413	uc008vjh.1	29	20	25	1	0	0	1	0	1	0	0	3	s
C79267	17571	chr4	+	139088277-139088305|139159127-139159155	139088195-139088305	139159127-139159188	uc008vmn.1	12	3	5	1	1	0	0	1	0	0	0	3	s
Atp13a2	17588	chr4	+	140556760-140556788|140559065-140559093	140556599-140556788	140559065-140559190	uc008vnn.1	29	15	20	1	0	0	0	0	1	1	0	3	s
OTTMUSG00000010657,1700029I01Rik,OTTMUSG00000010671	17676	chr4	+	146219732-146219760|146549955-146549983	146219561-146219760	146549955-146550013	uc008vsm.1	5	1	3	0	0	0	0	0	1	2	0	3	s
D4Wsu114e	17688	chr4	-	147237030-147237058|147239297-147239325	147237005-147237058	147239297-147239379	uc008vtd.1	10	5	7	1	0	0	0	0	1	0	1	3	s
Frap1	17705	chr4	+	147912040-147912068|147912571-147912599	147911971-147912068	147912571-147912694	uc008vur.1	58	41	43	0	0	0	0	0	1	2	0	3	0
Plekhn1,BC051407	17848	chr4	-	155596097-155596125|155596748-155596776	155596076-155596125	155596748-155596889	uc008wgn.1	6	2	4	0	0	0	1	0	0	0	2	3	0
Dhrsx	17850	chr4_random	+	125020-125048|128058-128086	124979-125048	128058-128266	uc009vdc.1	7	3	5	2	0	0	0	0	0	1	0	3	0
A330021E22Rik	17873	chr5	-	5617357-5617385|5621919-5621947	5617168-5617385	5621919-5622043	uc008wiu.1	23	12	15	0	0	0	0	0	2	1	0	3	0
A330021E22Rik	17873	chr5	-	5619041-5619069|5621919-5621947	5618947-5619069	5621919-5622043	uc008wiu.1	23	13	15	0	0	0	0	0	2	0	1	3	s
AK077204	17904	chr5	-	11697390-11697418|11769220-11769248	11697240-11697418	11769220-11769308	uc008wlu.1	7	3	7	0	0	0	0	1	1	0	1	3	s
Phtf2	17930	chr5	-	20307856-20307884|20311472-20311500	20307719-20307884	20311472-20311631	uc008wnz.1	18	12	14	0	0	2	0	1	0	0	0	3	s
Kcnh2	17965	chr5	-	23825939-23825967|23827453-23827481	23825406-23825967	23827453-23827640	uc008wrb.1	11	1	3	0	0	0	1	1	1	0	0	3	s
Rnf32	18010	chr5	+	29525350-29525378|29532208-29532236	29525113-29525378	29532208-29532241	uc008wuc.1	10	4	6	0	0	0	0	0	1	2	0	3	s
Dnajc5g	18051	chr5	+	31410766-31410794|31413976-31414004	31410691-31410794	31413976-31414897	uc008wxc.1	6	1	6	0	0	1	1	0	0	0	1	3	s
Dnajc5g	18051	chr5	+	31411347-31411375|31413485-31413513	31411259-31411375	31413485-31413552	uc008wxc.1	6	2	5	0	0	0	1	0	1	0	1	3	s
6030436E02Rik	18082	chr5	-	33178309-33178337|33196741-33196769	33178264-33178337	33196741-33196879	uc008wzz.1	6	3	6	0	0	1	0	2	0	0	0	3	s
2410018C17Rik	18090	chr5	-	33957455-33957483|33971985-33972004	33957251-33957483	33971985-33972004	uc008xat.1	6	4	6	1	0	0	0	1	0	0	1	3	s
Poln	18101	chr5	-	34446584-34446612|34449735-34449763	34446546-34446612	34449735-34449792	uc008xbt.1	25	11	13	0	1	0	0	1	1	0	0	3	0
Hnrph3,AK156477	1812	chr10	-	62479262-62479290|62480271-62480299	62479154-62479290	62480271-62480358	uc007fjo.1	10	4	6	0	0	0	1	0	1	1	0	3	s
Znf509,Zfp509	18154	chr5	-	38601875-38601903|38607685-38607713	38601856-38601903	38607685-38607852	uc008xgc.1	8	5	7	0	0	0	0	0	2	0	1	3	s
6820424L24Rik	18161	chr5	-	39073993-39074021|39075917-39075945	39073723-39074021	39075917-39075989	uc008xgu.1	4	2	4	1	1	0	0	1	0	0	0	3	s
Hip2	18250	chr5	+	65962801-65962829|65983114-65983142	65962770-65962829	65983114-65983214	uc008xnu.1	7	3	5	1	0	0	0	0	0	0	2	3	s
B3bp	18253	chr5	+	66166874-66166902|66179291-66179319	66166823-66166902	66179291-66179380	uc008xoa.1	20	3	5	1	1	0	0	0	1	0	0	3	s
4932413O14Rik	18448	chr5	-	93062419-93062447|93070036-93070064	93062321-93062447	93070036-93070149	uc008ydr.1	25	8	11	0	0	0	0	0	1	2	0	3	0
mKIAA0993,Wdfy3	18517	chr5	-	102316058-102316086|102344357-102344385	102315979-102316086	102344357-102344518	uc008yis.1	67	28	44	0	0	0	0	0	1	1	1	3	s
Mapk10	18519	chr5	-	103395619-103395647|103418638-103418666	103395464-103395647	103418638-103418804	uc008yja.1	12	5	7	1	0	0	1	1	0	0	0	3	0
Gak	18588	chr5	-	109010020-109010048|109011688-109011716	109009097-109010048	109011688-109012168	uc008yom.1	22	1	3	0	1	1	0	0	1	0	0	3	0
Chfr	18616	chr5	+	110565185-110565213|110572569-110572597	110565069-110565213	110572569-110572679	uc008ypu.1	15	2	5	1	0	0	1	0	1	0	0	3	s
Ep400	18630	chr5	-	111125038-111125066|111127770-111127798	111124971-111125066	111127770-111127935	uc008yrf.1	32	28	30	0	0	0	1	0	0	1	1	3	0
Ube2d1	1879	chr10	-	70719428-70719456|70722489-70722517	70719362-70719456	70722489-70722567	uc007foo.1	7	2	4	1	1	0	0	0	1	0	0	3	s
Rnf149,AK040602	188	chr1	-	39612487-39612515|39617537-39617565	39612322-39612515	39617537-39617620	uc007atl.1	7	2	4	1	0	0	1	0	1	0	0	3	s
Prkab1	18892	chr5	-	116468062-116468090|116470382-116470410	116467956-116468090	116470382-116470476	uc008zew.1	7	3	5	2	0	1	0	0	0	0	0	3	s
Mapkapk5	18960	chr5	-	121984411-121984439|121988401-121988429	121984343-121984439	121988401-121988499	uc008zjp.1	15	9	12	1	1	0	0	0	0	1	0	3	s
Atxn2	18965	chr5	+	122229577-122229605|122233865-122233893	122229426-122229605	122233865-122234048	uc008zke.1	25	9	11	0	0	0	0	0	2	0	1	3	0
Ppp1cc	18972	chr5	+	122619130-122619158|122622740-122622768	122618927-122619158	122622740-122622964	uc008zks.1	7	3	5	0	1	0	1	0	0	1	0	3	0
Ift81,Cdv1R	18984	chr5	-	123001184-123001212|123009163-123009191	123000510-123001212	123009163-123009249	uc008zll.1	5	1	3	0	0	0	1	1	0	1	0	3	s
Anapc5	18988	chr5	-	123238445-123238473|123241835-123241863	123238310-123238473	123241835-123241943	uc008zmf.1	17	2	4	0	0	0	0	1	1	1	0	3	s
Anapc5	18988	chr5	-	123241915-123241943|123249347-123249375	123241835-123241943	123249347-123249483	uc008zmf.1	17	4	7	0	1	0	1	1	0	0	0	3	s
Smrte,Ncor2	19044	chr5	-	125510568-125510596|125512384-125512412	125510341-125510596	125512384-125512739	uc008zqv.1	24	14	16	0	0	1	0	1	1	0	0	3	0
Cct6a	19076	chr5	+	130300346-130300374|130321623-130321651	130300227-130300374	130321623-130322231	uc008zti.1	13	10	13	0	1	0	0	1	0	0	1	3	s
Tpst1	19088	chr5	+	130590508-130590536|130610328-130610356	130590337-130590536	130610328-130610368	uc008zuc.1	6	3	5	0	0	0	0	0	1	1	1	3	0
Auts2	19097	chr5	-	131941969-131941997|131948107-131948135	131941901-131941997	131948107-131948349	uc008zut.1	12	9	11	0	0	2	0	0	0	0	1	3	0
Tbl2	19127	chr5	+	135630340-135630368|135633401-135633429	135630183-135630368	135633401-135633528	uc008zxu.1	7	3	5	0	0	0	0	0	2	1	0	3	s
Trip6	19176	chr5	-	137754289-137754317|137755187-137755215	137753933-137754317	137755187-137755469	uc009acd.1	9	6	9	2	0	0	0	0	1	0	0	3	s
Stag3	19224	chr5	+	138731467-138731495|138752961-138752989	138731418-138731495	138752961-138753033	uc009afn.1	34	6	33	0	0	1	0	0	1	1	0	3	0
Stag3	19224	chr5	+	138738625-138738653|138739193-138739221	138738554-138738653	138739193-138739301	uc009afn.1	34	11	13	0	0	0	1	1	1	0	0	3	s
Unc84a	19233	chr5	+	139702811-139702839|139709854-139709882	139702659-139702839	139709854-139709948	uc009agb.1	23	6	11	0	0	0	0	0	1	2	0	3	0
Unc84a	19233	chr5	+	139705870-139705898|139709424-139709452	139705706-139705898	139709424-139709523	uc009agb.1	23	7	10	0	0	1	0	0	1	0	1	3	0
D930005D10Rik,mKIAA1849	19267	chr5	-	142961917-142961945|142963400-142963428	142961808-142961945	142963400-142963591	uc009ais.1	14	3	5	0	0	0	0	0	2	1	0	3	s
Fbxl18	19277	chr5	-	143640527-143640555|143650347-143650375	143640336-143640555	143650347-143650554	uc009aji.1	5	2	4	0	0	0	1	1	1	0	0	3	s
Pan3	19355	chr5	+	148266736-148266764|148331080-148331108	148266693-148266764	148331080-148331328	uc009aod.1	19	4	6	2	0	0	0	0	1	0	0	3	s
Pan3	19355	chr5	+	148266736-148266764|148333405-148333433	148266693-148266764	148333405-148333510	uc009aod.1	19	4	7	0	1	0	0	1	0	0	1	3	0
Glcci1,Gig18	19522	chr6	+	8532762-8532790|8542906-8542934	8532579-8532790	8542906-8547548	uc009axn.1	11	9	11	0	0	1	1	0	1	0	0	3	s
Phf14,mKIAA0783	19529	chr6	+	11876809-11876837|11891429-11891457	11876726-11876837	11891429-11891574	uc009aye.1	17	2	4	0	0	0	1	0	1	1	0	3	s
2700094F01Rik	19623	chr6	-	30447210-30447238|30456785-30456813	30447166-30447238	30456785-30456917	uc009bfh.1	16	9	13	1	1	0	0	0	1	0	0	3	s
2700094F01Rik	19623	chr6	-	30458484-30458512|30459684-30459706	30458453-30458512	30459684-30459706	uc009bfh.1	16	14	16	0	0	0	1	0	1	0	1	3	s
D130059P03Rik	19688	chr6	+	38390519-38390547|38411474-38411502	38390454-38390547	38411474-38411612	uc009bke.1	17	2	4	1	0	1	0	0	1	0	0	3	0
Luc7l2	19691	chr6	+	38509276-38509304|38518846-38518874	38509203-38509304	38518846-38518917	uc009bko.1	12	2	4	0	1	0	0	0	2	0	0	3	s
Luc7l2	19691	chr6	+	38509276-38509304|38535040-38535068	38509203-38509304	38535040-38535139	uc009bko.1	12	2	6	0	1	0	0	0	0	2	0	3	s
Mkrn1	19703	chr6	-	39350476-39350504|39354646-39354674	39350393-39350504	39354646-39354873	uc009blq.1	8	3	5	0	1	0	0	0	2	0	0	3	s
Mkrn1	19703	chr6	-	39351395-39351423|39355729-39355757	39350766-39351423	39355729-39355959	uc009bls.1	5	1	3	0	0	0	1	1	0	1	0	3	s
Krba1	19836	chr6	+	48356402-48356430|48357671-48357699	48356295-48356430	48357671-48357821	uc009bty.1	18	6	8	0	0	0	0	0	2	1	0	3	0
Usp39	20042	chr6	-	72269205-72269233|72271249-72271277	72268669-72269233	72271249-72271385	uc009cif.1	13	1	3	1	0	0	0	1	1	0	0	3	0
Ggcx	20048	chr6	+	72377139-72377167|72378451-72378479	72377035-72377167	72378451-72378621	uc009cio.1	15	9	11	1	1	0	0	0	1	0	0	3	s
Zfml,Znf638	20149	chr6	+	83926316-83926344|83931677-83931705	83926195-83926344	83931677-83931779	uc009coq.1	26	21	23	0	0	1	0	0	2	0	0	3	0
mKIAA0763	20292	chr6	-	90614037-90614065|90618634-90618662	90614015-90614065	90618634-90618796	uc009cxq.1	12	2	4	0	1	0	1	0	0	0	1	3	0
Srgap3	20381	chr6	-	112673167-112673195|112679642-112679670	112667965-112673195	112679642-112679792	uc009deh.1	22	1	3	0	1	0	1	0	1	0	0	3	s
1110061O04Rik,Mtmr14	20387	chr6	+	113188087-113188115|113199864-113199892	113187886-113188115	113199864-113199973	uc009dew.1	15	1	3	1	0	0	0	1	1	0	0	3	s
Mkrn2	20427	chr6	+	115560690-115560718|115563344-115563372	115560536-115560718	115563344-115563559	uc009diw.1	8	3	5	0	0	1	0	0	0	0	2	3	s
Cand2	20430	chr6	+	115737259-115737287|115745793-115745821	115737147-115737287	115745793-115745889	uc009djb.1	15	7	11	1	0	0	0	0	0	2	0	3	0
BC060267	20432	chr6	-	115767419-115767447|115770062-115770090	115767250-115767447	115770062-115770219	uc009djd.1	11	6	8	0	0	0	0	0	0	0	3	3	s
Wnk1,mKIAA0344	20477	chr6	-	119893856-119893884|119896254-119896282	119893823-119893884	119896254-119896338	uc009dmt.1	28	7	9	1	0	1	1	0	0	0	0	3	0
Emg1	20553	chr6	-	124655646-124655674|124661893-124661921	124655532-124655674	124661893-124662145	uc009drg.1	6	4	6	1	1	0	0	1	0	0	0	3	0
Sbno2,Sno	2074	chr10	-	79532768-79532796|79545359-79545387	79532712-79532796	79545359-79545471	uc007gbm.1	32	27	29	1	0	2	0	0	0	0	0	3	0
Pcsk4	2089	chr10	-	79784668-79784696|79785468-79785496	79784046-79784696	79785468-79785872	uc007gcr.1	3	1	3	0	0	0	1	0	1	0	1	3	s
Pcsk4	2090	chr10	-	79786671-79786699|79788327-79788355	79786598-79786699	79788327-79788416	uc007gcs.1	15	7	10	0	0	0	0	0	0	1	2	3	s
Strap	20948	chr6	+	137683694-137683722|137699071-137699099	137683646-137683722	137699071-137699617	uc009enf.1	12	1	12	0	0	0	0	0	1	1	1	3	s
Tcf3,Tcfe2a	2097	chr10	-	79881532-79881560|79882765-79882793	79881510-79881560	79882765-79882833	uc007gdg.1	19	12	14	0	0	1	0	2	0	0	0	3	s
Scamp4	2105	chr10	+	80065666-80065694|80075086-80075114	80065624-80065694	80075086-80075204	uc007gdy.1	7	1	6	1	1	0	1	0	0	0	0	3	s
AK051804	21057	chr7	-	3585237-3585265|3594775-3594803	3585197-3585265	3594775-3594877	uc009evj.1	5	2	4	0	0	1	1	1	0	0	0	3	s
Rps9	21063	chr7	+	3656022-3656050|3657334-3657362	3655928-3656050	3657334-3657521	uc009ewa.1	5	2	4	0	0	0	0	1	1	0	1	3	0
Saps1	21088	chr7	-	4584917-4584945|4585295-4585323	4584874-4584945	4585295-4585426	uc009eyb.1	24	5	7	1	0	1	0	1	0	0	0	3	s
9030607L17Rik	2110	chr10	+	80166645-80166673|80166924-80166939	80166597-80166673	80166924-80166939	uc007gej.1	10	5	7	0	0	0	0	0	1	1	1	3	0
Ap3d1	2111	chr10	-	80172673-80172701|80179218-80179246	80172511-80172701	80179218-80179364	uc007gek.1	31	6	17	0	1	1	0	0	0	1	0	3	s
6330408A02Rik	21219	chr7	-	13854968-13854996|13863992-13864020	13851075-13854996	13863992-13864070	uc009ffm.1	3	1	3	1	0	0	0	1	0	1	0	3	s
Ppp5c	21272	chr7	-	17600866-17600894|17613041-17613069	17600746-17600894	17613041-17613219	uc009fiq.1	13	11	13	2	0	0	0	0	0	1	0	3	s
mFLJ00369,Arhgef1	21413	chr7	+	25693415-25693443|25697328-25697356	25693329-25693443	25697328-25697371	uc009fqv.1	29	4	6	0	2	0	0	1	0	0	0	3	0
Egln2	21466	chr7	-	27944582-27944610|27945306-27945334	27944542-27944610	27945306-27945426	uc009fva.1	6	2	4	0	0	0	2	0	0	0	1	3	s
Ltbp4	21475	chr7	-	28095778-28095806|28104429-28104457	28095539-28095806	28104429-28104555	uc009fvs.1	30	8	10	2	0	0	0	0	1	0	0	3	0
Supt5h	21511	chr7	-	29114643-29114671|29115598-29115626	29114601-29114671	29115598-29115664	uc009fyi.1	29	25	27	0	0	0	2	1	0	0	0	3	0
Neud4	21556	chr7	+	30098204-30098232|30099301-30099329	30098100-30098232	30099301-30099421	uc009gbo.1	12	7	9	0	0	1	0	0	1	1	0	3	0
1700067C01Rik	21559	chr7	-	30504578-30504606|30506285-30506313	30504450-30504606	30506285-30506412	uc009gby.1	26	20	22	0	0	0	0	0	2	1	0	3	s
Capns1	21586	chr7	-	30975159-30975187|30975677-30975705	30975070-30975187	30975677-30975746	uc009gdq.1	9	3	5	0	1	0	0	2	0	0	0	3	s
2200002J24Rik	21621	chr7	+	31483977-31484005|31484791-31484819	31483944-31484005	31484791-31484999	uc009gfw.1	4	1	3	0	0	1	0	1	0	0	1	3	s
Usf2	21636	chr7	-	31740184-31740212|31740818-31740846	31740124-31740212	31740818-31741019	uc009ghh.1	10	5	7	1	1	0	0	1	0	0	0	3	s
4931406P16Rik	21664	chr7	-	35041561-35041589|35042650-35042678	35041430-35041589	35042650-35042746	uc009giz.1	13	8	10	0	1	0	1	0	1	0	0	3	0
Uxs1	217	chr1	-	43836986-43837014|43854089-43854117	43836909-43837014	43854089-43854150	uc007avq.1	15	9	11	1	0	0	0	2	0	0	0	3	s
4931406B18Rik	21732	chr7	-	50754796-50754824|50759552-50759580	50754542-50754824	50759552-50759654	uc009gmw.1	8	5	7	0	0	0	0	0	3	0	0	3	0
Hcfc2	2183	chr10	+	82197198-82197226|82201724-82201752	82197094-82197226	82201724-82202010	uc007gjt.1	15	12	14	0	0	0	1	0	2	0	0	3	0
1700039E15Rik	21837	chr7	+	52538309-52538337|52542251-52542279	52538095-52538337	52542251-52542453	uc009gum.1	6	1	3	0	0	0	0	0	0	2	1	3	s
4930403C10Rik	21871	chr7	+	52977996-52978024|52982001-52982029	52976589-52978024	52982001-52982446	uc009gwy.1	5	1	4	0	0	0	0	0	0	1	2	3	s
Tmem143,AK161481	21883	chr7	+	53153008-53153036|53162287-53162315	53152567-53153036	53162287-53162482	uc009gxu.1	7	1	3	1	0	0	0	0	0	1	1	3	0
Tsg101	21907	chr7	-	54147902-54147930|54162420-54162448	54147727-54147930	54162420-54162547	uc009gzq.1	10	3	6	0	0	2	0	0	0	0	1	3	0
Akap13,AK172678,AK135576	22367	chr7	+	82824731-82824759|82830002-82830030	82824705-82824759	82830002-82830195	uc009hwr.1	12	6	8	1	0	0	0	0	2	0	0	3	0
Wdr73	22424	chr7	-	88042845-88042873|88045233-88045261	88042808-88042873	88045233-88045322	uc009ibj.1	7	3	5	1	0	0	1	1	0	0	0	3	s
AK013794	22435	chr7	+	88673798-88673826|88674232-88674260	88673677-88673826	88674232-88674413	uc009icc.1	4	1	3	0	1	0	1	0	1	0	0	3	s
AK019082,BC048663	22506	chr7	-	97273514-97273542|97278381-97278409	97273347-97273542	97278381-97278444	uc009igo.1	3	1	3	0	0	0	0	0	1	1	1	3	s
Xrra1	22579	chr7	+	107010839-107010867|107019791-107019819	107010799-107010867	107019791-107019967	uc009ime.1	19	2	4	0	0	0	0	1	1	1	0	3	s
Mrpl48	22597	chr7	-	107708403-107708431|107719765-107719793	107708261-107708431	107719765-107719803	uc009ing.1	8	4	6	3	0	0	0	0	0	0	0	3	s
P2ry2	22605	chr7	-	108147586-108147614|108160225-108160253	108145085-108147614	108160225-108160505	uc009inz.1	3	1	3	0	0	0	1	2	0	0	0	3	s
Stk33	22893	chr7	-	116455906-116455934|116464974-116465002	116455784-116455934	116464974-116465087	uc009jdm.1	14	2	4	0	0	0	0	0	1	0	2	3	s
Rpl27a	22896	chr7	+	116663479-116663507|116665114-116665142	116663431-116663507	116665114-116665883	uc009jdr.1	5	3	5	1	0	0	1	1	0	0	0	3	s
Usp47	22926	chr7	+	119221445-119221473|119253458-119253486	119221305-119221473	119253458-119254894	uc009jgg.1	28	11	28	0	1	0	1	0	1	0	0	3	s
2610020H08Rik	22993	chr7	+	126967380-126967408|126992245-126992273	126967269-126967408	126992245-126992455	uc009jlw.1	14	5	14	1	0	0	0	1	1	0	0	3	0
2610020H08Rik	22993	chr7	+	126977887-126977915|126987361-126987389	126977777-126977915	126987361-126987578	uc009jlw.1	14	11	13	1	0	0	0	0	1	0	1	3	0
Lyrm1	22995	chr7	+	127039376-127039404|127057686-127057714	127039374-127039404	127057686-127057779	uc009jma.1	6	1	4	0	0	0	2	0	0	1	0	3	s
Cog7	23024	chr7	-	129080626-129080654|129087291-129087319	129080467-129080654	129087291-129087408	uc009jnz.1	17	6	8	1	0	1	0	0	0	0	1	3	0
mKIAA0370,Xpo6	23056	chr7	-	133273123-133273151|133292747-133292775	133273061-133273151	133292747-133292874	uc009jqr.1	24	14	17	1	0	0	1	0	1	0	0	3	0
mKIAA0370,Xpo6	23056	chr7	-	133312812-133312840|133317671-133317699	133312642-133312840	133317671-133317762	uc009jqr.1	24	21	23	0	0	0	0	0	1	1	1	3	s
Cln3	23069	chr7	-	133726328-133726356|133726816-133726844	133726277-133726356	133726816-133726961	uc009jrz.1	18	14	16	1	0	0	2	0	0	0	0	3	s
Aldoa	23083	chr7	-	133939000-133939028|133940367-133940395	133938749-133939028	133940367-133940422	uc009jst.1	9	1	6	0	0	0	0	1	1	0	1	3	s
Gm166	23128	chr7	-	134728539-134728567|134728967-134728995	134728506-134728567	134728967-134729038	uc009jwd.1	9	3	5	0	0	0	0	0	2	0	1	3	0
Prss36	23148	chr7	-	135079151-135079179|135080102-135080130	135079015-135079179	135080102-135080352	uc009jxm.1	15	6	9	1	0	0	1	0	0	0	1	3	0
Armc5	23161	chr7	+	135384355-135384383|135386853-135386881	135383596-135384383	135386853-135386986	uc009jyk.1	6	3	5	1	1	0	0	0	0	0	1	3	s
Ki-67	23234	chr7	-	142897440-142897468|142900448-142900476	142897292-142897468	142900448-142900494	uc009kem.1	12	6	8	1	1	0	0	0	1	0	0	3	0
Ebf3	23238	chr7	-	144390344-144390372|144392065-144392093	144390174-144390372	144392065-144392243	uc009kes.1	16	2	4	1	0	0	1	0	0	1	0	3	0
9330101J02Rik,AK029726	23257	chr7	-	146840567-146840595|146842440-146842468	146840461-146840595	146842440-146842571	uc009kfx.1	31	14	17	0	0	0	0	0	0	2	1	3	s
Tmem80	23331	chr7	+	148514137-148514165|148518808-148518836	148514028-148514165	148518808-148518907	uc009kkq.1	6	1	3	1	0	0	1	0	1	0	0	3	s
Shank2	23403	chr7	+	151582308-151582336|151591234-151591262	151582255-151582336	151591234-151591365	uc009kqf.1	11	4	7	0	1	0	0	2	0	0	0	3	0
0710008K08Rik	23485	chr8	+	11510319-11510347|11512894-11512922	11510226-11510347	11512894-11513284	uc009kvf.1	10	8	10	1	1	0	0	0	0	1	0	3	s
Atp13a1	23878	chr8	+	72329433-72329461|72330659-72330687	72329346-72329461	72330659-72330802	uc009lxr.1	26	21	23	0	0	2	1	0	0	0	0	3	s
Gatad2a	23886	chr8	-	72459907-72459935|72519841-72519869	72459677-72459935	72519841-72520263	uc009lyg.1	13	11	13	0	0	2	1	0	0	0	0	3	s
Upf1	23906	chr8	-	72866048-72866076|72868124-72868152	72865908-72866076	72868124-72868264	uc009mab.1	24	21	23	0	0	0	0	1	1	1	0	3	0
Fgd6	2392	chr10	+	93552479-93552507|93565986-93566014	93552476-93552507	93565986-93566143	uc007gvm.1	22	6	8	1	1	0	0	0	1	0	0	3	s
2410004L22Rik	23942	chr8	-	73779436-73779464|73779906-73779934	73779305-73779464	73779906-73780019	uc009mcg.1	11	4	6	0	0	0	1	0	1	1	0	3	0
Tom1	24004	chr8	+	77557698-77557726|77575406-77575434	77557607-77557726	77575406-77575556	uc009mha.1	15	1	4	0	0	0	2	0	1	0	0	3	s
Nfix	24090	chr8	-	87251838-87251866|87323896-87323924	87251803-87251866	87323896-87324239	uc009mne.1	10	8	10	0	0	1	0	1	1	0	0	3	s
Calr	24095	chr8	-	87368362-87368390|87370606-87370634	87368276-87368390	87370606-87370830	uc009mnp.1	9	4	9	0	0	0	0	1	1	0	1	3	s
Nup93	24230	chr8	+	96829303-96829331|96830173-96830201	96829139-96829331	96830173-96830246	uc009mvz.1	23	14	16	0	0	2	0	0	0	1	0	3	s
Nfatc3,mKIAA4144	24360	chr8	+	108583865-108583893|108607710-108607738	108583502-108583893	108607710-108607873	uc009nfc.1	4	1	3	0	0	1	1	1	0	0	0	3	s
Vac14	24438	chr8	+	113236699-113236727|113243706-113243734	113236647-113236727	113243706-113244299	uc009nkv.1	19	17	19	1	1	1	0	0	0	0	0	3	s
Cog4	24442	chr8	+	113370684-113370712|113404774-113404802	113370499-113370712	113404774-113404876	uc009nle.1	19	1	17	0	0	1	0	0	1	0	1	3	s
Lin7a	2447	chr10	+	106817179-106817207|106849008-106849036	106817135-106817207	106849008-106849227	uc007gyx.1	6	2	5	0	0	0	0	0	1	0	2	3	0
Lin7a	2447	chr10	+	106819741-106819769|106857044-106857072	106819559-106819769	106857044-106862199	uc007gyx.1	6	4	6	0	0	0	0	0	0	2	1	3	s
Cox4i1	24532	chr8	+	123193254-123193282|123197120-123197148	123193208-123193282	123197120-123197252	uc009nrh.1	5	2	4	1	0	0	0	0	2	0	0	3	0
AK006561	24540	chr8	+	124068594-124068622|124071014-124071042	124068287-124068622	124071014-124071552	uc009nru.1	3	1	3	0	0	0	0	1	0	0	2	3	s
5830416A07Rik	24552	chr8	+	124935299-124935327|124936889-124936917	124935183-124935327	124936889-124937050	uc009nsm.1	19	13	15	0	0	0	0	0	1	2	0	3	0
Galns	24565	chr8	-	125108905-125108933|125119665-125119693	125108811-125108933	125119665-125119769	uc009nti.1	16	5	8	0	1	0	0	0	2	0	0	3	0
Ankrd11	24574	chr8	-	125411498-125411526|125420459-125420487	125411427-125411526	125420459-125420607	uc009ntx.1	15	4	6	1	2	0	0	0	0	0	0	3	s
Nap1l1	2462	chr10	+	110918344-110918372|110927083-110927111	110917672-110918372	110927083-110927225	uc007hae.1	14	1	4	1	0	0	0	1	1	0	0	3	0
1700008F21Rik	24650	chr8	+	131626429-131626457|131654938-131654966	131626349-131626457	131654938-131655000	uc009oaa.1	15	5	9	0	0	0	0	0	0	1	2	3	s
1700008F21Rik	24650	chr8	+	131634077-131634105|131654938-131654966	131634072-131634105	131654938-131655000	uc009oaa.1	15	7	9	0	0	0	0	0	2	1	0	3	s
Yap1	24690	chr9	-	7953106-7953134|7973795-7973823	7952952-7953134	7973795-7973911	uc009ode.1	8	4	6	0	0	2	0	0	0	0	1	3	0
5730601F06Rik	24784	chr9	-	20312601-20312629|20325787-20325815	20312462-20312629	20325787-20325861	uc009oiv.1	9	7	9	1	1	0	1	0	0	0	0	3	s
MRPL4	24799	chr9	+	20811360-20811388|20812074-20812102	20811270-20811388	20812074-20812184	uc009ojv.1	9	5	7	0	0	0	1	0	0	2	0	3	s
Tyk2	24806	chr9	-	20928556-20928584|20929307-20929335	20928420-20928584	20929307-20929425	uc009oke.1	25	20	22	0	0	0	2	1	0	0	0	3	s
Ilf3,AK185785	24819	chr9	+	21202084-21202112|21203568-21203596	21201912-21202112	21203568-21203694	uc009olb.1	19	13	15	0	0	0	1	0	2	0	0	3	0
Yipf2	24826	chr9	-	21396634-21396662|21397180-21397208	21396504-21396662	21397180-21397216	uc009oly.1	10	8	10	0	0	1	0	0	0	1	1	3	s
Cnot2	2489	chr10	-	115944216-115944244|115964882-115964910	115944096-115944244	115964882-115965005	uc007hcb.1	16	12	14	0	1	1	0	0	0	0	1	3	s
Crtam	25064	chr9	-	40786309-40786337|40792372-40792400	40786190-40786337	40792372-40792444	uc009paf.1	10	3	5	0	0	0	0	0	1	1	1	3	0
Mdm1	2514	chr10	+	117583999-117584027|117587844-117587872	117583650-117584027	117587844-117588012	uc007hdt.1	14	3	5	1	1	0	0	1	0	0	0	3	0
Usp28	25179	chr9	+	48817310-48817338|48819367-48819395	48817200-48817338	48819367-48819447	uc009pir.1	24	7	9	0	0	2	1	0	0	0	0	3	s
Alg9	25205	chr9	+	50600484-50600512|50610042-50610070	50600406-50600512	50610042-50610197	uc009pkt.1	15	8	10	1	0	1	1	0	0	0	0	3	0
4930550C14Rik	25226	chr9	+	53213402-53213430|53219851-53219879	53213390-53213430	53219851-53219944	uc009pmc.1	9	1	3	0	0	0	0	0	1	2	0	3	s
Atm	25227	chr9	-	53269087-53269115|53270585-53270613	53268995-53269115	53270585-53270690	uc009pmd.1	63	19	21	0	2	0	1	0	0	0	0	3	0
Lemd3	2535	chr10	-	120370568-120370596|120384259-120384287	120370450-120370596	120384259-120384327	uc007hfi.1	13	8	10	0	1	2	0	0	0	0	0	3	s
Scamp5	25391	chr9	-	57293952-57293980|57299162-57299190	57293878-57293980	57299162-57299291	uc009puw.1	7	3	5	0	1	0	1	0	1	0	0	3	s
BC068298,Myo9a	25441	chr9	+	59742143-59742171|59744296-59744324	59741947-59742171	59744296-59744344	uc009pys.1	10	4	7	0	0	1	0	1	0	1	0	3	0
Iqch,AK029560	25470	chr9	-	63302509-63302537|63343850-63343878	63302366-63302537	63343850-63344042	uc009qbd.1	22	5	8	0	0	0	0	0	2	0	1	3	0
Iqch,AK029560	25470	chr9	-	63373026-63373054|63392603-63392631	63372502-63373054	63392603-63392732	uc009qbd.1	22	13	16	0	0	1	1	1	0	0	0	3	s
Tipin	25480	chr9	+	64141911-64141939|64148848-64148876	64141816-64141939	64148848-64149055	uc009qbr.1	8	5	7	0	2	0	0	1	0	0	0	3	s
Dpp8	25489	chr9	+	64911733-64911761|64922245-64922273	64911625-64911761	64922245-64922392	uc009qcq.1	21	15	17	0	0	0	0	1	1	0	1	3	s
Usp15	2550	chr10	-	122590155-122590183|122605282-122605310	122588573-122590183	122605282-122605428	uc007hgs.1	7	1	3	0	0	0	0	0	1	0	2	3	s
5730536A07Rik	25514	chr9	+	65980470-65980498|65984108-65984136	65980333-65980498	65984108-65984154	uc009qel.1	5	2	4	0	0	1	0	0	0	1	1	3	s
Cdk4	2564	chr10	+	126500787-126500815|126501640-126501668	126500670-126500815	126501640-126501776	uc007hhv.1	8	1	3	0	0	0	0	0	2	0	1	3	s
Eef1a1	25797	chr9	-	78326971-78326999|78329445-78329473	78326764-78326999	78329445-78329531	uc009qun.1	8	2	8	0	0	1	1	1	0	0	0	3	s
Senp6,mKIAA0797	25804	chr9	+	79951543-79951571|79964338-79964366	79950978-79951571	79964338-79964571	uc009qve.1	18	1	4	1	1	0	1	0	0	0	0	3	0
AK015179	25848	chr9	+	88443318-88443346|88449213-88449241	88442857-88443346	88449213-88449382	uc009qyu.1	6	1	3	3	0	0	0	0	0	0	0	3	s
R3hdm2	2585	chr10	+	126909028-126909056|126921031-126921059	126908823-126909056	126921031-126921274	uc007hjl.1	25	13	16	0	2	1	0	0	0	0	0	3	s
Xrn1	25891	chr9	+	95904333-95904361|95907119-95907147	95904262-95904361	95907119-95907266	uc009rbw.1	24	20	22	0	0	0	1	2	0	0	0	3	s
Dbr1	25925	chr9	+	99477091-99477119|99479775-99479803	99476994-99477119	99479775-99479861	uc009rei.1	8	2	4	0	1	1	0	1	0	0	0	3	0
Tex264	26000	chr9	-	106576041-106576069|106587259-106587287	106575847-106576069	106587259-106587326	uc009rkk.1	6	3	5	1	0	2	0	0	0	0	0	3	s
Ihpk1,Ip6k1	26042	chr9	+	107900872-107900900|107901327-107901355	107900843-107900900	107901327-107901358	uc009rnz.1	11	4	6	0	0	0	0	0	2	0	1	3	s
Klhdc8b	26060	chr9	-	108361139-108361167|108363783-108363811	108361007-108361167	108363783-108363912	uc009rpp.1	11	9	11	1	0	0	2	0	0	0	0	3	s
Lrrfip2	26137	chr9	+	111110365-111110393|111116644-111116672	111110300-111110393	111116644-111116777	uc009rvo.1	11	4	6	0	0	0	0	0	0	1	2	3	0
AK077029	26154	chr9	-	114151187-114151215|114152647-114152672	114151174-114151215	114152647-114152672	uc009rxc.1	27	6	8	0	0	0	0	0	0	0	3	3	s
Scn5a	26203	chr9	-	119422191-119422219|119426465-119426493	119422098-119422219	119426465-119426909	uc009sbc.1	28	10	12	1	2	0	0	0	0	0	0	3	0
Sec22c	26232	chr9	-	121599505-121599533|121604651-121604679	121599353-121599533	121604651-121604860	uc009sdm.1	8	4	6	1	0	0	1	0	0	1	0	3	s
Uxt	26495	chrX	-	20529369-20529397|20536860-20536888	20529333-20529397	20536860-20536928	uc009sue.1	7	2	4	0	1	0	1	0	1	0	0	3	0
Lonrf3	26557	chrX	+	33875301-33875329|33882636-33882664	33875206-33875329	33882636-33882727	uc009sxn.1	11	3	5	1	0	1	0	1	0	0	0	3	s
6430550H21Rik	26602	chrX	-	35577818-35577846|35586279-35586307	35577757-35577846	35586279-35586369	uc009szr.1	10	4	7	0	1	0	0	0	2	0	0	3	0
Slc25a14	26634	chrX	+	45976977-45977005|45978772-45978800	45976754-45977005	45978772-45978817	uc009tcp.1	13	1	3	0	0	1	1	0	0	1	0	3	s
Gtf3c3	267	chr1	-	54460451-54460479|54462680-54462708	54460354-54460479	54462680-54462918	uc007azp.1	18	3	5	0	0	1	0	0	1	1	0	3	s
Atp6ap1	26804	chrX	+	71543060-71543088|71545916-71545944	71542961-71543088	71545916-71546110	uc009tol.1	10	2	4	0	1	1	0	0	0	1	0	3	0
EG636104	26848	chrX	-	76736338-76736366|76739016-76739044	76736269-76736366	76739016-76739169	uc009tra.1	16	4	6	0	1	0	1	1	0	0	0	3	s
Pdk3	26878	chrX	-	91054253-91054281|91077185-91077213	91054209-91054281	91077185-91077434	uc009tsx.1	12	10	12	1	0	1	0	1	0	0	0	3	s
Sfi1,BC049259	2722	chr11	-	3044267-3044295|3046164-3046192	3044219-3044295	3046164-3046295	uc007hrs.1	22	15	18	0	0	0	0	0	2	1	0	3	0
Sfi1,BC049259	2722	chr11	-	3044945-3044973|3046164-3046192	3044794-3044973	3046164-3046295	uc007hrs.1	22	16	18	0	0	0	0	0	1	2	0	3	s
Scml2	27246	chrX	+	157582744-157582772|157609421-157609449	157582694-157582772	157609421-157609467	uc009utu.1	16	3	5	1	0	1	1	0	0	0	0	3	0
Scml2	27246	chrX	+	157680095-157680123|157684188-157684216	157679919-157680123	157684188-157684299	uc009utv.1	23	20	22	0	1	1	0	1	0	0	0	3	0
Ankrd48,Ankrd36	2782	chr11	+	5520122-5520150|5530704-5530732	5520080-5520150	5530704-5530798	uc007hwr.1	27	15	17	0	0	0	0	0	3	0	0	3	0
Ccm2,AK040177	2808	chr11	+	6447004-6447032|6484522-6484550	6446958-6447032	6484522-6484606	uc007hyv.1	10	1	3	0	0	0	1	0	2	0	0	3	0
Xpo1	2884	chr11	+	23167735-23167763|23177035-23177063	23167661-23167763	23177035-23177080	uc007iet.1	26	4	7	0	0	0	1	2	0	0	0	3	0
0610010F05Rik,mKIAA1841	2892	chr11	-	23488706-23488734|23493425-23493453	23488634-23488734	23493425-23493525	uc007iff.1	23	8	10	0	0	1	0	1	0	1	0	3	0
Hnrph1	3072	chr11	+	50193438-50193466|50196680-50196708	50193322-50193466	50196680-50196816	uc007isj.1	15	5	10	0	0	1	0	2	0	0	0	3	s
G3BP,G3bp1	3163	chr11	+	55299212-55299240|55302520-55302548	55299127-55299240	55302520-55302694	uc007izl.1	12	2	4	0	0	0	0	0	0	1	2	3	s
BC050078	3238	chr11	-	59277760-59277788|59278952-59278980	59274698-59277788	59278952-59279079	uc007jdy.1	4	1	3	0	0	0	1	0	0	1	1	3	s
Nt5m,Dnt2	3251	chr11	+	59653230-59653258|59674251-59674279	59652959-59653258	59674251-59674312	uc007jfb.1	5	1	3	0	0	0	0	0	1	2	0	3	s
Nt5m,Dnt2	3251	chr11	+	59653230-59653258|59688054-59688082	59652959-59653258	59688054-59688169	uc007jfb.1	5	1	4	0	0	0	0	0	1	0	2	3	s
Nt5m,Dnt2	3251	chr11	+	59666365-59666393|59688054-59688082	59666292-59666393	59688054-59688169	uc007jfb.1	5	2	4	1	0	0	0	0	2	0	0	3	s
Ica1l	329	chr1	-	60048055-60048083|60060499-60060527	60045911-60048083	60060499-60060549	uc007beb.1	11	1	3	0	0	0	0	0	1	1	1	3	0
Dlg4	3431	chr11	+	69856217-69856245|69857777-69857805	69856072-69856245	69857777-69857869	uc007jtp.1	20	17	19	0	0	0	1	0	1	1	0	3	s
4933427D14Rik,mKIAA0753	3485	chr11	-	71972994-71973022|71980139-71980167	71972901-71973022	71980139-71980325	uc007jyd.1	19	3	5	0	0	0	0	0	1	0	2	3	s
Slc13a5,Nact	3489	chr11	-	72065832-72065860|72070861-72070889	72065759-72065860	72070861-72070984	uc007jym.1	12	5	7	0	0	0	0	0	2	0	1	3	0
Itgae	3508	chr11	+	72954236-72954264|72960552-72960580	72954168-72954264	72960552-72960943	uc007jzy.1	31	29	31	0	0	0	0	0	1	1	1	3	0
Sulf1	36	chr1	+	12708836-12708864|12776159-12776187	12708625-12708864	12776159-12776232	uc007aic.1	12	1	3	0	0	2	0	0	0	1	0	3	s
Zfp207	3686	chr11	+	80216185-80216213|80217102-80217130	80216147-80216213	80217102-80217164	uc007kmc.1	17	14	16	0	0	0	1	1	1	0	0	3	s
Tada2l	3746	chr11	-	83917754-83917782|83923455-83923483	83917693-83917782	83923455-83923547	uc007kqf.1	16	10	12	2	0	0	0	0	1	0	0	3	s
0610013E23Rik	3776	chr11	+	86299979-86300007|86302568-86302596	86298171-86300007	86302568-86302669	uc007ksm.1	8	1	3	0	0	0	0	1	1	1	0	3	s
Trim37	3791	chr11	+	87010489-87010517|87019434-87019462	87010322-87010517	87019434-87019557	uc007ktm.1	24	18	20	0	0	0	0	1	1	1	0	3	0
Lancl1	384	chr1	-	67055920-67055948|67067431-67067459	67055801-67055948	67067431-67067639	uc007biv.1	10	5	7	1	1	0	1	0	0	0	0	3	s
Col1a1	3868	chr11	+	94808609-94808637|94811604-94811632	94808583-94808637	94811604-94811887	uc007kzn.1	51	37	48	1	1	1	0	0	0	0	0	3	0
Ncoa2	39	chr1	-	13214766-13214794|13289743-13289771	13214689-13214794	13289743-13289803	uc007aip.1	13	10	12	0	0	0	1	0	1	0	1	3	s
Cacnb1	3958	chr11	-	97871662-97871690|97873179-97873207	97871609-97871690	97873179-97873256	uc007lff.1	14	7	9	0	1	1	0	0	1	0	0	3	s
Top2a	3993	chr11	-	98857010-98857038|98871106-98871134	98856994-98857038	98871106-98871212	uc007lic.1	23	4	21	0	1	0	0	1	1	0	0	3	s
Nbr1	4110	chr11	+	101437695-101437723|101439245-101439273	101437616-101437723	101439245-101439351	uc007lpg.1	24	21	23	1	0	0	0	1	0	0	1	3	s
Nbr1	4110	chr11	+	101437695-101437723|101441898-101441926	101437616-101437723	101441898-101443259	uc007lpg.1	24	21	24	0	1	1	0	0	1	0	0	3	s
Mpp3,Dlgh3	4122	chr11	-	101870970-101870998|101873033-101873061	101870956-101870998	101873033-101873098	uc007lqc.1	19	7	9	1	0	1	1	0	0	0	0	3	0
Ccdc103	4153	chr11	+	102742601-102742629|102743858-102743886	102742557-102742629	102743858-102744010	uc007lst.1	5	1	3	0	0	0	0	0	2	1	0	3	s
Tlk2	4224	chr11	+	105040627-105040655|105045525-105045553	105040120-105040655	105045525-105045608	uc007lxb.1	22	1	3	0	0	0	0	0	1	1	1	3	s
D11Wsu47e	4324	chr11	+	113550507-113550535|113553708-113553736	113549087-113550535	113553708-113553816	uc007mev.1	5	2	4	0	0	0	0	0	0	0	3	3	0
Ttyh2	4332	chr11	+	114571471-114571499|114573073-114573101	114571356-114571499	114573073-114573152	uc007mfm.1	14	11	13	0	1	0	0	0	2	0	0	3	0
Unk	4389	chr11	+	115911458-115911486|115912771-115912799	115911350-115911486	115912771-115912856	uc007mjp.1	16	5	7	1	0	0	0	1	1	0	0	3	s
Wbp2	4391	chr11	-	115941630-115941658|115942545-115942573	115941535-115941658	115942545-115942638	uc007mjv.1	8	3	5	3	0	0	0	0	0	0	0	3	0
Exoc7	4403	chr11	-	116156126-116156154|116158884-116158912	116156055-116156154	116158884-116158977	uc007mkt.1	20	11	14	0	0	0	1	0	0	0	2	3	s
Cyp27a1	442	chr1	+	74760437-74760465|74781850-74781878	74760147-74760465	74781850-74782050	uc007bna.1	9	1	3	0	0	0	2	0	0	1	0	3	s
mKIAA3028	4446	chr11	-	117895662-117895690|117930695-117930723	117895562-117895690	117930695-117930843	uc007mon.1	38	9	31	0	0	0	0	1	0	1	1	3	s
Stra13	4522	chr11	-	120572592-120572620|120573016-120573044	120572254-120572620	120573016-120573070	uc007muc.1	5	1	3	0	0	0	0	0	1	1	1	3	s
Klf11	4666	chr12	+	25338647-25338675|25345047-25345075	25338423-25338675	25345047-25347540	uc007neo.1	4	2	4	1	0	2	0	0	0	0	0	3	s
AK016682	4715	chr12	-	33610372-33610400|33627147-33627175	33609821-33610400	33627147-33627263	uc007nig.1	7	1	5	0	0	0	0	1	2	0	0	3	s
Accn4	472	chr1	+	75466031-75466059|75466853-75466881	75465931-75466059	75466853-75466910	uc007bpg.1	10	3	5	0	0	2	1	0	0	0	0	3	s
Strn3	4766	chr12	-	52730466-52730494|52744090-52744118	52730360-52730494	52744090-52744201	uc007nmt.1	18	9	11	0	1	1	1	0	0	0	0	3	0
Hectd1	4768	chr12	-	52860400-52860428|52873260-52873288	52860205-52860428	52873260-52873437	uc007nmx.1	23	14	20	0	0	0	1	1	1	0	0	3	0
Klhdc1	4839	chr12	+	70357217-70357245|70359555-70359583	70357161-70357245	70359555-70359614	uc007nrx.1	13	6	8	0	0	0	1	0	2	0	0	3	0
Trim9	4859	chr12	-	71352219-71352247|71353429-71353457	71351943-71352247	71353429-71353471	uc007ntp.1	14	3	5	0	0	0	0	2	1	0	0	3	0
Frmd6	4861	chr12	+	71981764-71981792|71988010-71988038	71981605-71981792	71988010-71988076	uc007ntv.1	14	6	8	1	0	0	1	1	0	0	0	3	0
Trmt5	4892	chr12	-	74381591-74381619|74383598-74383626	74381396-74381619	74383598-74383723	uc007nwf.1	4	1	3	0	0	0	0	0	1	0	2	3	s
Ylpm1,zap	5011	chr12	+	86381915-86381943|86383071-86383099	86381522-86381943	86383071-86383261	uc007ogd.1	21	7	9	0	2	1	0	0	0	0	0	3	0
Ttll5,mKIAA0998	5028	chr12	+	87190303-87190331|87204513-87204541	87190200-87190331	87204513-87204583	uc007ohg.1	15	5	7	2	0	1	0	0	0	0	0	3	s
5230400G24Rik	504	chr1	+	82723883-82723911|82731990-82732018	82723802-82723911	82731990-82732082	uc007brz.1	8	2	5	0	0	0	0	0	1	1	1	3	s
Trip12,AK032919	514	chr1	-	84790874-84790902|84837057-84837085	84790099-84790902	84837057-84837091	uc007bsz.1	16	14	16	0	1	0	0	0	2	0	0	3	s
Zc3h14	5229	chr12	+	100017449-100017477|100021791-100021819	100017317-100017477	100021791-100021912	uc007org.1	17	11	13	0	0	1	0	2	0	0	0	3	s
4932415G16Rik	5253	chr12	+	102747508-102747536|102779617-102779645	102747386-102747536	102779617-102779772	uc007otl.1	27	13	16	0	0	0	0	1	1	1	0	3	s
AK015208,AK015628	5326	chr12	-	107939568-107939596|107947672-107947700	107939370-107939596	107947672-107947769	uc007ozg.1	8	1	3	0	0	0	1	0	0	2	0	3	s
Ppp2r5c,PP2A B56 gamma 3	5349	chr12	+	111793078-111793106|111805937-111805965	111793052-111793106	111805937-111806065	uc007pbf.1	12	8	10	0	0	0	1	0	0	2	0	3	0
Hsp90aa1	5356	chr12	-	111931349-111931377|111932780-111932808	111931229-111931377	111932780-111932914	uc007pbq.1	10	4	8	1	0	0	1	0	0	0	1	3	0
AK013356	5361	chr12	+	112103187-112103215|112104917-112104945	112103065-112103215	112104917-112105035	uc007pca.1	7	4	6	0	0	0	0	0	1	2	0	3	0
Mark3	5378	chr12	+	112842747-112842775|112861455-112861483	112842721-112842775	112861455-112861526	uc007pdk.1	17	3	6	0	0	2	0	0	1	0	0	3	s
Klc1	5383	chr12	+	113027669-113027697|113044218-113044246	113027535-113027697	113044218-113044285	uc007pdx.1	16	13	15	1	0	0	1	1	0	0	0	3	s
Pacs2	5415	chr12	+	114301625-114301653|114307492-114307520	114301542-114301653	114307492-114307634	uc007pfp.1	24	17	21	0	1	0	0	1	0	0	1	3	0
AK006031	5472	chr13	-	5855169-5855197|5857244-5857272	5854754-5855197	5857244-5857338	uc007pjv.1	3	1	3	0	0	0	0	0	2	1	0	3	s
Actn2	5490	chr13	-	12393255-12393283|12398540-12398568	12393201-12393283	12398540-12398628	uc007pli.1	21	15	17	1	0	1	0	1	0	0	0	3	s
Cdc2l5	5523	chr13	-	17864763-17864791|17893139-17893165	17864134-17864791	17893139-17893165	uc007pob.1	15	13	15	0	0	0	0	0	0	1	2	3	s
A730008H23Rik,6430706D22Rik	574	chr1	-	90163205-90163233|90165895-90165923	90159683-90163233	90165895-90165988	uc007bym.1	8	1	3	0	0	0	1	0	0	0	2	3	s
AK015408	5769	chr13	-	34180870-34180898|34205062-34205090	34180789-34180898	34205062-34205141	uc007qbc.1	5	2	5	0	0	0	0	0	0	0	3	3	s
1110007C09Rik	5874	chr13	-	49303487-49303515|49311122-49311150	49303372-49303515	49311122-49311229	uc007qix.1	7	5	7	0	1	0	1	0	0	1	0	3	s
Col6a3	592	chr1	-	92672297-92672325|92672816-92672844	92672235-92672325	92672816-92672862	uc007bzj.1	46	6	10	1	0	0	1	0	1	0	0	3	0
Secisbp2	5946	chr13	+	51768500-51768528|51772509-51772537	51768438-51768528	51772509-51772648	uc007qml.1	17	9	12	0	1	0	0	0	1	1	0	3	0
BC100495,AK030238,AK006343	5961	chr13	+	53490736-53490764|53527814-53527842	53490653-53490764	53527814-53527991	uc007qnl.1	8	3	5	0	0	0	0	0	2	0	1	3	s
BC100495,AK030238,AK006343	5961	chr13	+	53527963-53527991|53547886-53547914	53527814-53527991	53547886-53547998	uc007qnl.1	8	5	7	0	0	0	0	2	0	0	1	3	s
Kif27	6046	chr13	-	58432458-58432486|58445226-58445254	58432279-58432486	58445226-58446185	uc007qtq.1	17	13	15	0	0	0	0	0	0	0	3	3	0
Kif27	6046	chr13	-	58439019-58439047|58455925-58455953	58438903-58439047	58455925-58456223	uc007qtq.1	17	14	17	0	0	0	1	0	1	0	1	3	s
Hnrpk	6048	chr13	-	58500545-58500573|58504631-58504659	58500516-58500573	58504631-58504704	uc007qtv.1	18	13	18	0	1	0	0	2	0	0	0	3	s
1700013B16Rik	6059	chr13	-	59805355-59805383|59806406-59806434	59801443-59805383	59806406-59806449	uc007quz.1	4	1	3	0	0	0	1	0	1	0	1	3	s
2010111I01Rik,apo	6099	chr13	+	63169617-63169645|63272300-63272328	63169399-63169645	63272300-63272407	uc007qxi.1	15	4	6	1	0	0	0	0	2	0	0	3	s
Trip13	6203	chr13	-	74057521-74057549|74058620-74058648	74057442-74057549	74058620-74058684	uc007rei.1	13	5	7	0	0	0	0	2	1	0	0	3	0
Tmem161b	6256	chr13	+	84432130-84432158|84434207-84434235	84431983-84432158	84434207-84435569	uc007rip.1	12	10	12	1	0	0	0	0	2	0	0	3	s
Rasa1	6258	chr13	-	85356588-85356616|85359010-85359038	85356481-85356616	85359010-85359099	uc007riw.1	23	2	4	1	1	0	1	0	0	0	0	3	0
Btf3	6335	chr13	-	99080128-99080156|99083046-99083074	99079851-99080156	99083046-99083248	uc007rou.1	6	1	3	0	0	0	0	0	2	1	0	3	0
Fcho2	6339	chr13	-	99547414-99547442|99559317-99559345	99547343-99547442	99559317-99559470	uc007rpb.1	26	20	22	0	1	0	0	1	0	1	0	3	0
Gtf2h2	6362	chr13	-	101230347-101230375|101238869-101238897	101230184-101230375	101238869-101238981	uc007rqt.1	18	1	3	0	1	0	0	0	2	0	0	3	s
Sfrs12	6381	chr13	-	104554471-104554499|104559396-104559424	104554375-104554499	104559396-104559530	uc007rsi.1	11	9	11	1	0	0	0	2	0	0	0	3	s
2310016C16Rik	6439	chr13	-	113833479-113833507|113836379-113836407	113832970-113833507	113836379-113836596	uc007rxb.1	3	1	3	1	0	1	0	0	0	1	0	3	s
Paip1	6467	chr13	+	120217419-120217447|120226775-120226803	120217406-120217447	120226775-120226961	uc007rzc.1	11	1	3	0	1	1	0	0	0	1	0	3	s
Flnb	6535	chr14	+	8751843-8751871|8755968-8755996	8751623-8751871	8755968-8756071	uc007sek.1	46	29	31	0	0	0	1	1	0	0	1	3	0
AA536717	6608	chr14	+	21167588-21167616|21171925-21171953	21167383-21167616	21171925-21172061	uc007sjh.1	6	1	3	0	1	0	0	0	1	0	1	3	0
AK029536	6612	chr14	-	21213874-21213902|21219578-21219606	21213854-21213902	21219578-21219740	uc007sjq.1	29	2	5	0	0	0	0	1	1	1	0	3	0
AK029536	6612	chr14	-	21214209-21214237|21219578-21219606	21214135-21214237	21219578-21219740	uc007sjq.1	29	3	5	0	0	0	0	0	2	1	0	3	0
2310021P13Rik	6624	chr14	+	21531556-21531584|21537648-21537676	21531463-21531584	21537648-21537889	uc007sko.1	26	7	16	0	0	1	0	0	1	1	0	3	s
Hdlbp	671	chr1	-	95324801-95324829|95326674-95326702	95324724-95324829	95326674-95326881	uc007cdx.1	28	19	21	0	0	0	0	0	1	0	2	3	0
Sept2	672	chr1	+	95397108-95397136|95400011-95400039	95397034-95397136	95400011-95400095	uc007cea.1	13	8	10	0	0	1	0	0	2	0	0	3	s
Ppif	6770	chr14	+	26515550-26515578|26517751-26517779	26515489-26515578	26517751-26517827	uc007srr.1	6	3	5	0	0	2	0	1	0	0	0	3	s
Appl1	6800	chr14	-	27774196-27774224|27776832-27776860	27774136-27774224	27776832-27776892	uc007sth.1	22	18	20	0	1	0	0	1	1	0	0	3	0
Cacna2d3	6808	chr14	-	29918183-29918211|29983689-29983717	29918139-29918211	29983689-29983823	uc007sui.1	38	24	26	0	2	0	0	0	0	0	1	3	0
SMIF,Dcp1a	6815	chr14	+	31318842-31318870|31332104-31332132	31318731-31318870	31332104-31332863	uc007sva.1	10	5	7	2	0	0	1	0	0	0	0	3	0
Nisch	6834	chr14	-	31986350-31986378|31987441-31987469	31986249-31986378	31987441-31987756	uc007swy.1	10	3	5	2	0	0	0	0	1	0	0	3	s
Phf7	6837	chr14	-	32053591-32053619|32054911-32054939	32053459-32053619	32054911-32055013	uc007sxf.1	11	5	7	0	0	0	0	0	2	0	1	3	s
Glud1	6888	chr14	+	35138734-35138762|35147297-35147325	35138698-35138762	35147297-35147477	uc007tas.1	13	4	6	0	0	0	0	1	1	1	0	3	s
Ghitm	6907	chr14	-	37938489-37938517|37940772-37940800	37938345-37938517	37940772-37940881	uc007tbx.1	9	2	4	1	0	0	0	0	0	1	1	3	0
Tspan14	6912	chr14	-	41731941-41731969|41780064-41780092	41731918-41731969	41780064-41780096	uc007tch.1	9	7	9	3	0	0	0	0	0	0	0	3	s
Dydc1	6915	chr14	+	41900750-41900778|41905279-41905307	41900673-41900778	41905279-41905481	uc007tcl.1	8	6	8	0	0	0	0	0	1	0	2	3	s
Gmfb	7027	chr14	-	47434634-47434662|47435852-47435880	47434579-47434662	47435852-47435902	uc007thh.1	7	3	5	0	0	0	0	1	1	1	0	3	s
Fbxo34	7037	chr14	+	48124779-48124807|48145879-48145907	48124660-48124807	48145879-48145989	uc007tih.1	7	3	6	0	1	1	0	0	0	0	1	3	s
EG434459	7111	chr14	+	52172776-52172804|52275446-52275474	52172464-52172804	52275446-52275609	uc007tnb.1	5	1	3	0	0	0	0	0	1	2	0	3	0
Rnf17	7316	chr14	+	57124816-57124844|57128115-57128143	57124763-57124844	57128115-57128172	uc007uca.1	37	29	31	0	0	0	1	1	1	0	0	3	0
Zmym2	7325	chr14	+	57506666-57506694|57529914-57529942	57506631-57506694	57529914-57530197	uc007ucs.1	15	2	4	0	0	0	2	0	1	0	0	3	s
Adam2	7426	chr14	-	66691852-66691880|66696047-66696075	66691801-66691880	66696047-66696124	uc007uju.1	21	18	20	0	0	0	0	0	2	0	1	3	s
AK133329	7465	chr14	+	70138166-70138194|70140531-70140559	70138044-70138194	70140531-70140656	uc007umt.1	5	2	4	0	0	0	1	1	0	0	1	3	s
1700081D17Rik	7468	chr14	+	70251533-70251561|70445683-70445711	70251434-70251561	70445683-70445729	uc007una.1	7	3	5	0	0	0	0	0	1	2	0	3	0
1700081D17Rik	7468	chr14	+	70445701-70445729|70459403-70459431	70445683-70445729	70459403-70459693	uc007una.1	7	5	7	0	0	0	0	0	2	1	0	3	0
Lmo7,mKIAA0858	7589	chr14	+	102313526-102313554|102316847-102316873	102313493-102313554	102316847-102316873	uc007uvx.1	31	19	21	0	0	0	0	0	0	0	3	3	0
AK015457	7680	chr15	+	4854290-4854318|4855532-4855560	4854158-4854318	4855532-4855687	uc007vcp.1	7	4	6	0	0	0	0	0	1	1	1	3	0
Rai14,mKIAA1334	7724	chr15	-	10513563-10513591|10521341-10521369	10513536-10513591	10521341-10521370	uc007vgl.1	18	6	9	1	2	0	0	0	0	0	0	3	0
Spag1	7804	chr15	+	36113543-36113571|36120226-36120254	36113411-36113571	36120226-36120291	uc007vmn.1	19	3	5	0	0	0	1	0	1	1	0	3	0
Pabpc1	7809	chr15	-	36528769-36528797|36530624-36530652	36528706-36528797	36530624-36530762	uc007vmx.1	15	7	10	0	0	0	0	0	2	0	1	3	0
mKIAA0896,Ubr5	7817	chr15	-	37938510-37938538|37939380-37939408	37938414-37938538	37939380-37939532	uc007vno.1	59	35	37	0	0	0	0	0	1	2	0	3	0
0910001A06Rik	8019	chr15	-	63788209-63788237|63829452-63829480	63788154-63788237	63829452-63829524	uc007vze.1	12	10	12	1	0	1	1	0	0	0	0	3	s
Lgtn	807	chr1	+	133060114-133060142|133061696-133061724	133060096-133060142	133061696-133061786	uc007cmy.1	15	8	11	0	0	0	2	0	1	0	0	3	s
Hsf1	8194	chr15	+	76326991-76327019|76328048-76328076	76326882-76327019	76328048-76328124	uc007wkh.1	12	3	5	1	0	0	1	0	0	1	0	3	s
Micall1,mKIAA1668	8316	chr15	+	78945573-78945601|78951188-78951216	78945459-78945601	78951188-78951331	uc007wsn.1	16	3	5	0	0	0	0	1	1	0	1	3	s
Ddx17	8330	chr15	-	79369133-79369161|79369748-79369776	79368988-79369161	79369748-79369890	uc007wtq.1	13	6	8	0	1	0	0	1	1	0	0	3	s
Mei1	8388	chr15	+	81921802-81921830|81924326-81924354	81921738-81921830	81924326-81924438	uc007wyc.1	25	7	9	0	0	1	0	1	0	1	0	3	s
Naga	8396	chr15	-	82166422-82166450|82167816-82167844	82166272-82166450	82167816-82167952	uc007wyw.1	10	6	8	0	1	0	1	0	0	1	0	3	s
Cyp2d22	8400	chr15	-	82202979-82203007|82203540-82203568	82202819-82203007	82203540-82203717	uc007wzd.1	9	3	5	0	1	0	1	0	0	1	0	3	s
AK080278	8411	chr15	+	82729670-82729698|82735772-82735800	82729509-82729698	82735772-82736246	uc007wzq.1	4	1	4	0	0	0	0	1	1	1	0	3	s
Pacsin2	8435	chr15	-	83209597-83209625|83212191-83212219	83209428-83209625	83212191-83212313	uc007xba.1	11	2	4	0	3	0	0	0	0	0	0	3	0
mKIAA1672,Efcab3	8443	chr15	-	83803766-83803794|83840437-83840465	83803672-83803794	83840437-83840498	uc007xbr.1	32	24	27	0	0	0	0	0	0	0	3	3	s
mKIAA4191,Brd1	8486	chr15	-	88522286-88522314|88537463-88537491	88522178-88522314	88537463-88537724	uc007xei.1	9	5	9	1	0	0	0	1	0	1	0	3	0
Zbed4	8487	chr15	+	88582204-88582232|88609838-88609866	88582140-88582232	88609838-88614946	uc007xem.1	3	1	3	1	1	0	1	0	0	0	0	3	s
Mov10l1	8493	chr15	+	88827297-88827325|88829197-88829225	88827098-88827325	88829197-88829392	uc007xey.1	27	7	9	1	0	0	0	1	1	0	0	3	s
Zcrb1,MADP-1	8543	chr15	-	93221561-93221589|93226017-93226045	93221481-93221589	93226017-93226046	uc007xiu.1	8	4	6	1	0	0	1	0	1	0	0	3	s
BC038822	8567	chr15	+	97191738-97191766|97214458-97214486	97191630-97191766	97214458-97216107	uc007xkt.1	6	4	6	1	1	1	0	0	0	0	0	3	s
Tmem183a	863	chr1	-	136248984-136249012|136258110-136258138	136248931-136249012	136258110-136258200	uc007crq.1	8	3	7	0	1	0	0	1	0	1	0	3	s
AI317237,Dip2b	8649	chr15	+	99972550-99972578|99984587-99984615	99972452-99972578	99984587-99984737	uc007xqq.1	38	4	6	1	0	1	1	0	0	0	0	3	0
Adipor1	866	chr1	+	136324818-136324846|136328106-136328134	136324658-136324846	136328106-136328918	uc007crx.1	8	6	8	0	0	0	2	0	1	0	0	3	s
hnRNP X,Pcbp2	8729	chr15	+	102319217-102319245|102328919-102328947	102319206-102319245	102328919-102330490	uc007xvy.2	15	12	15	1	0	0	0	0	1	0	1	3	s
Atf7	8733	chr15	-	102368694-102368722|102376835-102376863	102367074-102368722	102376835-102376988	uc007xwo.1	11	1	3	0	0	0	2	0	0	0	1	3	0
5730409G15Rik	8812	chr16	-	5248895-5248923|5249439-5249467	5248657-5248923	5249439-5249541	uc007ybz.1	8	3	5	1	0	0	1	0	1	0	0	3	s
Ntan1	8872	chr16	+	13819501-13819529|13827480-13827508	13819369-13819529	13827480-13827589	uc007ygk.1	10	1	4	0	0	0	1	2	0	0	0	3	s
Ntan1	8872	chr16	+	13832499-13832527|13835227-13835255	13832429-13832527	13835227-13835543	uc007ygk.1	10	8	10	0	0	0	2	0	0	0	1	3	0
Ppil2	8905	chr16	-	17100372-17100400|17111235-17111263	17100348-17100400	17111235-17111306	uc007yjx.1	21	16	21	0	1	0	0	1	1	0	0	3	s
Pik4ca,Pi4ka	8914	chr16	-	17297154-17297182|17297643-17297671	17296988-17297182	17297643-17297763	uc007ykr.1	55	17	19	0	0	0	0	3	0	0	0	3	s
Thap7	8920	chr16	-	17528805-17528833|17530870-17530898	17528074-17528833	17530870-17530950	uc007yld.1	5	1	4	0	1	0	0	1	0	0	1	3	0
Smpd4,mKIAA1418	8924	chr16	+	17625927-17625955|17626522-17626550	17625812-17625955	17626522-17626631	uc007yll.1	20	4	6	0	0	1	1	0	1	0	0	3	s
Comt	8947	chr16	-	18410879-18410907|18411782-18411810	18410775-18410907	18411782-18412050	uc007ynu.1	5	2	4	0	1	1	0	0	0	1	0	3	s
Senp5	9082	chr16	-	31968995-31969023|31983349-31983377	31968885-31969023	31983349-31983397	uc007yya.1	10	4	6	1	1	0	0	1	0	0	0	3	0
Nat13	9206	chr16	+	44156631-44156659|44157992-44158020	44156522-44156659	44157992-44158059	uc007zgz.1	6	3	5	2	0	1	0	0	0	0	0	3	0
Slc9a10	9226	chr16	+	45544940-45544968|45550186-45550214	45544802-45544968	45550186-45550348	uc007ziq.1	28	5	7	0	0	0	0	0	2	0	1	3	0
Phldb2	9232	chr16	-	45772360-45772388|45777825-45777853	45772247-45772388	45777825-45777915	uc007zja.1	19	9	11	1	0	0	0	0	1	1	0	3	0
Phldb2	9232	chr16	-	45781542-45781570|45801604-45801632	45781414-45781570	45801604-45801742	uc007zja.1	19	13	15	2	0	0	0	0	1	0	0	3	0
Pigp	9480	chr16	-	94587052-94587080|94591695-94591723	94586961-94587080	94591695-94591799	uc008aam.1	5	2	4	1	0	0	1	0	1	0	0	3	s
Tulp4,AK161948,2210038L17Rik,AK163710	9535	chr17	+	6106554-6106582|6137210-6137238	6106436-6106582	6137210-6138792	uc008agc.1	3	1	3	0	0	0	1	1	0	0	1	3	s
4921533L14Rik	96	chr1	-	24037339-24037367|24039501-24039529	24035038-24037367	24039501-24039575	uc007aml.1	20	8	10	0	1	0	0	0	0	2	0	3	s
4921533L14Rik	96	chr1	-	24074789-24074817|24106899-24106927	24074737-24074817	24106899-24107172	uc007amm.1	14	11	14	1	0	2	0	0	0	0	0	3	s
Dhx9	977	chr1	-	155322811-155322839|155328261-155328289	155322792-155322839	155328261-155328379	uc007czy.1	28	22	25	1	0	0	1	0	1	0	0	3	s
Pdpk1	9776	chr17	-	24237847-24237875|24247814-24247842	24237777-24237875	24247814-24248084	uc008aui.1	15	10	14	0	0	0	0	1	0	0	2	3	s
Dci	9788	chr17	+	24570177-24570205|24574376-24574404	24570077-24570205	24574376-24574555	uc008avv.1	7	3	6	1	0	1	0	0	1	0	0	3	s
Mapk8ip3,Jsap1	9827	chr17	-	25044303-25044331|25046094-25046106	25044273-25044331	25046094-25046106	uc008ayx.1	42	32	34	0	1	0	0	1	0	1	0	3	0
Pigq,mGpi1	9876	chr17	-	26067955-26067983|26071702-26071730	26067902-26067983	26071702-26071823	uc008bcp.1	11	4	8	0	0	0	0	2	1	0	0	3	0
Phf1,Tctex-3	9904	chr17	+	27073108-27073136|27073715-27073743	27073068-27073136	27073715-27073810	uc008bes.1	15	10	13	0	0	1	0	1	0	1	0	3	s
Gmppa	471	chr1	+	75432558-75432586|75432721-75432749	75432517-75432586	75432721-75432887		0	0	0	0	0	1	0	1	1	0	0	3	s
Epb4.1l2	1558	chr10	+	25221916-25221944|25223942-25223970	25221629-25221944	25223942-25224065		0	0	0	0	0	1	0	2	0	0	0	3	0
Fbxo7	2259	chr10	+	85484861-85484889|85487312-85487340	85484673-85484889	85487312-85487455		0	0	0	1	0	0	0	0	0	2	0	3	s
AK029596,AK015379	1483	chr10	-	18523115-18523143|18549972-18550000	18522642-18523143	18549972-18550597		0	0	0	0	0	0	0	0	0	2	1	3	s
AK029596,AK015379	1483	chr10	-	18538624-18538652|18549972-18550000	18538528-18538652	18549972-18550597		0	0	0	0	0	0	1	1	1	0	0	3	s
Tle6	2166	chr10	-	81058972-81059000|81060040-81060068	81058589-81059000	81060040-81060090		0	0	0	1	0	1	0	0	0	1	0	3	s
Cant1	4454	chr11	-	118279092-118279120|118280285-118280313	118278887-118279120	118280285-118280366		0	0	0	1	0	0	1	0	1	0	0	3	s
Mapk7,BC058096	3288	chr11	-	61306543-61306571|61307025-61307053	61306405-61306571	61307025-61307456		0	0	0	0	1	0	1	1	0	0	0	3	s
BC038822	8567	chr15	+	97204552-97204580|97214455-97214483	97204386-97204580	97214455-97216111		0	0	0	0	0	2	1	0	0	0	0	3	s
Ptk2,FAK	8048	chr15	-	73190739-73190767|73195470-73195498	73190455-73190767	73195470-73195625		0	0	0	0	1	0	1	0	1	0	0	3	s
Dlg1,mKIAA4187	9077	chr16	+	31846991-31847019|31847721-31847749	31846919-31847019	31847721-31847755		0	0	0	1	0	1	0	0	0	1	0	3	s
Slc7a4	8923	chr16	-	17576271-17576299|17576732-17576760	17576173-17576299	17576732-17576764		0	0	0	0	0	0	0	0	2	0	1	3	s
Tulp4,AK161948,2210038L17Rik,AK163710	9535	chr17	+	6106968-6106996|6121827-6121855	6106829-6106996	6121827-6122344		0	0	0	0	0	1	1	0	0	0	1	3	s
Gnas	14876	chr2	+	174153414-174153442|174153608-174153636	174153414-174153442	174153608-174155935		0	0	0	0	0	1	1	0	1	0	0	3	s
Tor1b	12872	chr2	+	30809509-30809537|30811287-30811315	30809271-30809537	30811287-30811473		0	0	0	0	0	0	1	1	0	1	0	3	s
Ptrh1	12918	chr2	+	32632520-32632548|32645107-32645135	32632502-32632548	32645107-32645691		0	0	0	0	0	0	1	1	1	0	0	3	s
Dclre1c	12568	chr2	+	3353737-3353765|3354301-3354329	3353709-3353765	3354301-3354358		0	0	0	1	0	1	1	0	0	0	0	3	0
Agbl2	13509	chr2	+	90623505-90623533|90623717-90623745	90623394-90623533	90623717-90623830		0	0	0	0	0	0	0	0	1	0	2	3	s
Agbl2	13509	chr2	+	90623505-90623533|90623736-90623764	90623394-90623533	90623736-90623830		0	0	0	0	0	1	0	1	0	1	0	3	s
Fastkd5	14134	chr2	-	130430334-130430362|130454224-130454252	130430220-130430362	130454224-130454371		0	0	0	1	0	0	0	0	1	1	0	3	s
AK046044,AK007971	14674	chr2	-	158185140-158185168|158186199-158186227	158184917-158185168	158186199-158186335		0	0	0	1	0	0	0	0	0	1	1	3	s
2510006D16Rik	17369	chr4	+	129278350-129278378|129278650-129278678	129278226-129278378	129278650-129278777		0	0	0	0	0	0	2	0	0	0	1	3	s
OTTMUSG00000010965,OTTMUSG00000010173	17667	chr4	+	145207050-145207078|145456797-145456825	145207020-145207078	145456797-145456890		0	0	0	0	1	0	0	1	1	0	0	3	s
OTTMUSG00000010657,1700029I01Rik,OTTMUSG00000010671	17676	chr4	+	146240348-146240376|146508680-146508708	146240283-146240376	146508680-146508773		0	0	0	1	1	0	0	0	0	1	0	3	s
Rere	17739	chr4	+	149990244-149990272|149993109-149993137	149990049-149990272	149993109-149993314		0	0	0	0	0	1	0	0	1	0	1	3	s
Tmem118	18913	chr5	-	118692966-118692994|118694980-118695008	118692858-118692994	118694980-118695125		0	0	0	0	0	1	1	1	0	0	0	3	s
Styxl1	19141	chr5	-	136246201-136246229|136254120-136254148	136246125-136246229	136254120-136254161		0	0	0	0	0	0	0	0	0	3	0	3	s
Nr2c2,mKIAA4145	20310	chr6	+	92041708-92041736|92055275-92055303	92041437-92041736	92055275-92055359		0	0	0	0	1	0	1	0	1	0	0	3	s
Kcne3	22586	chr7	+	107326724-107326752|107329660-107329688	107326496-107326752	107329660-107329784		0	0	0	0	0	0	0	0	0	0	3	3	s
Taok2,mKIAA0881	23089	chr7	-	134011808-134011836|134013014-134013042	134011623-134011836	134013014-134015155		0	0	0	0	1	0	0	0	1	1	0	3	s
AK019082,BC048663	22506	chr7	-	97276138-97276166|97278381-97278409	97276106-97276166	97278381-97278444		0	0	0	0	0	0	1	0	0	0	2	3	s
Myo9b	23943	chr8	+	73860836-73860864|73864658-73864686	73860774-73860864	73864658-73864698		0	0	0	0	0	0	1	1	1	0	0	3	0
Qrich1	26065	chr9	+	108419543-108419571|108421097-108421125	108419433-108419571	108421097-108421157		0	0	0	0	0	0	1	1	0	1	0	3	s
Dlec1,AK085287,AK133987	26191	chr9	+	119012015-119012043|119046324-119046352	119011595-119012043	119046324-119046501		0	0	0	0	0	0	0	1	1	0	1	3	s
Dlec1,AK085287,AK133987	26191	chr9	+	119021334-119021362|119052424-119052452	119021174-119021362	119052424-119052519		0	0	0	0	0	0	0	0	3	0	0	3	0
Nmnat3	25907	chr9	+	98187967-98187995|98254440-98254468	98187873-98187995	98254440-98254583		0	0	0	0	0	0	0	0	1	0	2	3	s
Tor1aip2	1004	chr1	+	157888236-157888264|157906540-157906568	157888204-157888264	157906540-157906717	uc007dbx.1	7	2	4	0	0	1	0	0	0	0	1	2	s
Ifrg15	1005	chr1	+	157883022-157883050|157898423-157898451	157882855-157883050	157898423-157900866	uc007dby.1	3	1	3	0	0	0	0	0	0	0	2	2	s
Soat1	1010	chr1	-	158388107-158388135|158404278-158404306	158388076-158388135	158404278-158404459	uc007dcj.1	16	14	16	0	1	0	1	0	0	0	0	2	s
F830021D11Rik	10168	chr17	+	28030446-28030474|28032214-28032242	28030323-28030474	28032214-28032323	uc008bpt.1	21	17	19	0	1	0	0	0	0	1	0	2	s
Brpf3	10192	chr17	+	28960983-28961011|28968258-28968286	28960917-28961011	28968258-28968356	uc008brp.1	13	9	11	0	0	1	0	1	0	0	0	2	s
Brpf3	10192	chr17	+	28960983-28961011|28972706-28972734	28960917-28961011	28972706-28972861	uc008brp.1	13	9	12	0	0	0	0	0	1	1	0	2	s
4933413N12Rik	10209	chr17	-	29663676-29663704|29686453-29686481	29662970-29663704	29686453-29686538	uc008btc.1	3	1	3	0	0	0	0	0	1	0	1	2	s
Dnahc8	10222	chr17	+	30785522-30785550|30793830-30793858	30785360-30785550	30793830-30793938	uc008btz.1	11	6	10	0	0	0	0	0	1	0	1	2	s
Dnahc8	10222	chr17	+	30793910-30793938|30809184-30809212	30793830-30793938	30809184-30809304	uc008bua.1	83	10	16	0	0	0	0	0	1	0	1	2	0
Dnahc8	10222	chr17	+	30830978-30831006|30884091-30884119	30830893-30831006	30884091-30884333	uc008bua.1	83	23	51	0	0	0	0	0	1	1	0	2	s
Dnahc8	10222	chr17	+	30862162-30862190|30866025-30866053	30862026-30862190	30866025-30866187	uc008bua.1	83	38	41	0	0	0	0	0	2	0	0	2	s
Dnahc8	10222	chr17	+	30881592-30881620|30927771-30927799	30881458-30881620	30927771-30927927	uc008bua.1	83	49	75	0	0	0	0	1	0	1	0	2	0
Dnahc8	10222	chr17	+	30883921-30883949|30952576-30952604	30883702-30883949	30952576-30952650	uc008bub.1	93	50	83	0	0	0	0	2	0	0	0	2	0
Dnahc8	10222	chr17	+	30884305-30884333|30927771-30927799	30884091-30884333	30927771-30927927	uc008bua.1	83	51	75	0	0	0	0	1	0	0	1	2	0
Dnahc8	10222	chr17	+	30916855-30916883|30927771-30927799	30916667-30916883	30927771-30927927	uc008bua.1	83	70	75	0	0	0	1	0	0	1	0	2	0
Rsph1	10233	chr17	-	31392136-31392164|31403287-31403315	31391964-31392164	31403287-31403378	uc008buu.1	9	1	6	0	0	0	0	0	2	0	0	2	s
Akap8,AKAP95	10251	chr17	-	32442623-32442651|32447522-32447550	32440620-32442651	32447522-32447616	uc008bwg.1	14	1	4	0	0	0	0	1	0	1	0	2	s
Cyp4f13	10266	chr17	-	33061871-33061899|33062481-33062509	33061632-33061899	33062481-33062546	uc008bxt.1	13	1	3	1	1	0	0	0	0	0	0	2	s
Cyp4f13	10266	chr17	-	33078117-33078145|33084257-33084285	33078000-33078145	33084257-33084306	uc008bxt.1	13	11	13	1	0	0	1	0	0	0	0	2	s
Hnrpm,mKIAA4193	10286	chr17	-	33795382-33795410|33797157-33797185	33795332-33795410	33797157-33797259	uc008bzc.1	17	5	7	0	0	0	0	0	2	0	0	2	0
Rps28	10292	chr17	-	33960033-33960061|33961378-33961406	33959994-33960061	33961378-33961427	uc008bzs.1	4	1	4	1	0	1	0	0	0	0	0	2	s
H2-K1	10310	chr17	-	34133420-34133448|34133982-34134010	34132956-34133448	34133982-34134102	uc008cap.1	8	1	4	0	0	0	0	0	0	2	0	2	0
H2-K1	10310	chr17	-	34133571-34133599|34133982-34134010	34133560-34133599	34133982-34134102	uc008cap.1	8	2	4	0	0	0	0	0	1	0	1	2	0
Slc39a7	10313	chr17	-	34167651-34167679|34168492-34168520	34167510-34167679	34168492-34168635	uc008cav.1	8	6	8	1	0	0	0	0	1	0	0	2	s
BC051142	10337	chr17	+	34558904-34558932|34580382-34580403	34558797-34558932	34580382-34580403	uc008ccn.1	20	6	8	0	0	0	0	0	1	0	1	2	0
Stk19	10352	chr17	-	34961241-34961269|34961695-34961723	34960937-34961269	34961695-34961793	uc008cdq.1	7	1	3	0	0	1	0	1	0	0	0	2	s
Ehmt2,G9a	10359	chr17	+	35049384-35049412|35050584-35050612	35049333-35049412	35050584-35050992	uc008ceb.1	27	25	27	0	1	0	0	0	1	0	0	2	s
Gas5	1038	chr1	+	162966347-162966375|162966950-162966978	162966113-162966375	162966950-162967446	uc007dex.1	8	2	4	1	0	0	0	0	1	0	0	2	s
Bat3	10387	chr17	+	35283086-35283114|35284085-35284113	35282970-35283114	35284085-35284181	uc008cgb.1	25	22	25	0	0	0	0	1	1	0	0	2	0
Bat2	10388	chr17	-	35294124-35294152|35294823-35294851	35292310-35294152	35294823-35295124	uc008cgi.1	30	16	18	0	0	1	0	1	0	0	0	2	s
Bat2	10388	chr17	-	35296330-35296358|35297041-35297069	35295880-35296358	35297041-35297132	uc008cgi.1	30	20	22	1	0	1	0	0	0	0	0	2	s
H2-Q6,H2-Q7,Bat1a	10405	chr17	+	35378769-35378797|35565944-35565972	35378749-35378797	35565944-35566998	uc008chb.1	3	1	3	1	0	0	0	0	1	0	0	2	s
H2-Q10	10406	chr17	+	35610506-35610534|35611085-35611113	35610430-35610534	35611085-35611508	uc008cht.1	7	5	7	1	0	0	0	1	0	0	0	2	s
Cchcr1	10409	chr17	+	35655200-35655228|35657819-35657847	35655161-35655228	35657819-35658123	uc008chx.1	19	3	5	0	0	0	0	0	1	1	0	2	s
Mdc1	10421	chr17	+	35981487-35981515|35991147-35991175	35981376-35981515	35991147-35991267	uc008cir.1	16	2	12	0	0	1	0	0	1	0	0	2	s
Trim26	10458	chr17	+	36974181-36974209|36987600-36987628	36974085-36974209	36987600-36988073	uc008clg.1	5	1	3	0	0	0	1	0	1	0	0	2	s
Trim26	10458	chr17	+	36989610-36989638|36993146-36993169	36989407-36989638	36993146-36993169	uc008clh.1	10	5	7	0	0	1	0	0	0	1	0	2	0
Crisp2	10528	chr17	-	40902258-40902286|40920186-40920214	40901685-40902286	40920186-40920284	uc008coj.1	10	1	3	0	0	0	0	0	1	0	1	2	s
Gtpbp2	10575	chr17	+	46302550-46302578|46303259-46303287	46302403-46302578	46303259-46303395	uc008crw.1	12	6	8	0	0	0	0	0	1	1	0	2	s
Srf	10592	chr17	-	46686433-46686461|46687849-46687877	46686384-46686461	46687849-46687969	uc008ctg.1	7	2	4	0	0	1	0	1	0	0	0	2	0
BC011248	10597	chr17	-	46807106-46807134|46811145-46811173	46807059-46807134	46811145-46811204	uc008ctu.1	7	3	7	1	0	1	0	0	0	0	0	2	s
Daam2	10653	chr17	-	49619262-49619290|49625768-49625796	49618990-49619290	49625768-49625835	uc008cyl.1	26	13	18	0	0	1	0	0	1	0	0	2	0
Rftn1,mKIAA0084	10655	chr17	-	50186797-50186825|50225892-50225920	50186621-50186825	50225892-50226001	uc008cyr.1	10	5	7	0	0	0	0	1	1	0	0	2	s
Plcl2	10658	chr17	+	50779488-50779516|50827036-50827064	50779440-50779516	50827036-50827795	uc008cyx.1	7	5	7	0	0	2	0	0	0	0	0	2	s
Pcaf	10668	chr17	+	53784033-53784061|53792346-53792374	53783938-53784061	53792346-53792555	uc008czp.1	18	8	10	0	1	0	1	0	0	0	0	2	s
Sh3gl1	10687	chr17	-	56157295-56157323|56157997-56158025	56157266-56157323	56157997-56158101	uc008daq.1	10	2	4	0	0	0	0	1	0	1	0	2	s
Hdgfrp2	10690	chr17	+	56221810-56221838|56235439-56235467	56221699-56221838	56235439-56235553	uc008dau.1	16	3	5	0	0	1	0	0	0	1	0	2	0
Phf3,mKIAA0244	107	chr1	-	30881336-30881364|30919831-30919859	30881054-30881364	30919831-30920101	uc007ane.1	15	12	15	0	1	1	0	0	0	0	0	2	s
mKIAA0876,Jmjd2b	10704	chr17	+	56525674-56525702|56533140-56533168	56525505-56525702	56533140-56533529	uc008dbu.1	20	9	12	0	0	1	0	1	0	0	0	2	s
Ptprs	10705	chr17	-	56564372-56564400|56565809-56565837	56564302-56564400	56565809-56565927	uc008dby.1	33	19	21	0	1	0	1	0	0	0	0	2	0
Ptprs	10705	chr17	-	56568552-56568580|56574303-56574331	56568274-56568580	56574303-56574437	uc008dby.1	33	23	25	0	0	1	0	0	0	1	0	2	s
Tmem146	10714	chr17	+	56799640-56799668|56802084-56802112	56799593-56799668	56802084-56802268	uc008dcr.1	13	9	11	0	0	0	0	0	1	0	1	2	0
1700061G19Rik	10722	chr17	+	57023255-57023283|57024506-57024534	57023049-57023283	57024506-57024646	uc008ddj.1	14	10	12	1	0	0	0	0	0	1	0	2	s
Fert2	10758	chr17	+	64290801-64290829|64306473-64306501	64290639-64290829	64306473-64306666	uc008dfs.1	14	2	4	0	0	0	0	0	0	0	2	2	s
E130009J12Rik	10764	chr17	-	65780343-65780371|65890049-65890077	65780118-65780371	65890049-65890122	uc008dgb.1	15	5	15	0	0	0	0	0	0	0	2	2	s
Vapa	10765	chr17	-	65930159-65930187|65941630-65941658	65929394-65930187	65941630-65941711	uc008dgd.1	6	1	3	0	0	0	0	0	2	0	0	2	0
Rab31,Rab22B	10767	chr17	-	66047374-66047402|66071347-66071375	66047330-66047402	66071347-66071427	uc008dgh.1	7	4	6	1	0	0	0	1	0	0	0	2	s
Ndc80	10873	chr17	-	71870244-71870272|71876050-71876078	71870099-71870272	71876050-71876197	uc008dmk.1	17	13	17	0	0	0	0	0	2	0	0	2	s
Spdya	10875	chr17	+	71907991-71908019|71918356-71918384	71907960-71908019	71918356-71918528	uc008dmm.1	6	3	5	0	0	0	0	1	1	0	0	2	s
Birc6,AK165120	10898	chr17	+	74945730-74945758|75068098-75068126	74945576-74945758	75068098-75068263	uc008doe.1	73	2	63	1	0	1	0	0	0	0	0	2	0
Heatr5b	10909	chr17	-	79159952-79159980|79194434-79194462	79159755-79159980	79194434-79194686	uc008dpc.1	36	4	13	1	0	1	0	0	0	0	0	2	0
2310002B06Rik	10910	chr17	+	79234990-79235018|79237170-79237198	79234928-79235018	79237170-79237242	uc008dpf.1	10	1	3	0	0	1	1	0	0	0	0	2	s
Prkcn	10917	chr17	-	79361888-79361916|79374714-79374742	79361866-79361916	79374714-79374907	uc008dpr.1	18	8	14	0	0	1	0	0	1	0	0	2	0
Iqwd1	1092	chr1	-	167270126-167270154|167318788-167318816	167270015-167270154	167318788-167319046	uc007djb.1	19	5	10	0	0	0	1	1	0	0	0	2	s
Morn2,Mopt	10933	chr17	+	80693888-80693916|80696593-80696621	80693809-80693916	80696593-80696814	uc008drd.1	5	3	5	0	0	0	0	0	1	1	0	2	s
Mta3	10946	chr17	+	84107778-84107806|84137668-84137696	84107738-84107806	84137668-84137795	uc008dsf.1	14	2	4	1	0	0	0	0	1	0	0	2	s
1700011E24Rik	10980	chr17	-	87810904-87810932|87824982-87825010	87810867-87810932	87824982-87825042	uc008duw.1	7	4	6	0	0	0	0	0	0	1	1	2	0
Lhcgr	10993	chr17	-	89142021-89142049|89153083-89153111	89139045-89142049	89153083-89153244	uc008dvu.1	11	1	3	2	0	0	0	0	0	0	0	2	s
Fshr	10994	chr17	-	89387921-89387949|89445969-89445997	89387763-89387949	89445969-89446044	uc008dvx.1	10	2	8	1	0	0	0	0	1	0	0	2	0
Svil	11025	chr18	+	5056819-5056847|5058122-5058150	5055977-5056847	5058122-5058157	uc008dyr.1	35	5	7	0	1	1	0	0	0	0	0	2	0
Svil	11025	chr18	+	5064660-5064688|5082780-5082808	5064468-5064688	5082780-5082928	uc008dyr.1	35	13	15	0	0	0	2	0	0	0	0	2	s
Arhgap12	11031	chr18	-	6070061-6070089|6135801-6135829	6069828-6070089	6135801-6136096	uc008dzc.1	19	16	19	0	0	1	0	1	0	0	0	2	s
4921524L21Rik	11035	chr18	+	6603646-6603674|6620101-6620129	6603626-6603674	6620101-6620243	uc008dzm.1	10	1	3	0	0	0	0	0	1	1	0	2	s
Rab18	11037	chr18	+	6770079-6770107|6784936-6784964	6770051-6770107	6784936-6785003	uc008dzo.1	7	2	6	0	0	1	0	1	0	0	0	2	s
Abhd3	11053	chr18	-	10647861-10647889|10652185-10652213	10647723-10647889	10652185-10652359	uc008eba.1	9	2	4	1	0	0	0	0	1	0	0	2	s
Mib1,AK079855	11054	chr18	+	10741124-10741152|10747353-10747381	10740980-10741152	10747353-10747458	uc008ebb.1	7	2	4	0	0	0	0	0	1	0	1	2	s
Rbbp8	11058	chr18	+	11877411-11877439|11890698-11890726	11877341-11877439	11890698-11890839	uc008ebl.1	19	9	15	0	0	0	0	0	0	0	2	2	s
Riok3	11063	chr18	+	12295830-12295858|12301444-12301472	12295748-12295858	12301444-12301572	uc008eby.1	13	5	7	0	0	0	1	1	0	0	0	2	0
Osbpl1a,Orp1	11071	chr18	-	12978142-12978170|13029586-13029614	12978013-12978170	13029586-13029693	uc008ecu.1	28	12	14	0	1	0	0	0	0	1	0	2	s
AK012135	11077	chr18	+	14942415-14942443|14957587-14957615	14941753-14942443	14957587-14957695	uc008edk.1	5	1	3	0	0	1	0	1	0	0	0	2	s
2700062C07Rik	11117	chr18	+	24629453-24629481|24631450-24631478	24629371-24629481	24631450-24631650	uc008egt.1	5	1	3	0	0	1	0	0	1	0	0	2	s
Sap130	11136	chr18	+	31841810-31841838|31858175-31858203	31841660-31841838	31858175-31858534	uc008eib.1	18	14	16	0	0	0	1	0	0	0	1	2	0
Wdr36	11153	chr18	+	33011721-33011749|33022578-33022606	33011634-33011749	33022578-33022698	uc008ejn.1	23	13	20	0	0	1	0	1	0	0	0	2	s
Apc	11160	chr18	+	34438978-34439006|34455684-34455712	34438922-34439006	34455684-34455783	uc008ekd.1	11	7	9	0	0	0	0	0	0	2	0	2	0
Srp19	11161	chr18	+	34490885-34490913|34494110-34494138	34490836-34490913	34494110-34494222	uc008ekg.1	5	1	4	0	0	0	0	0	2	0	0	2	s
Srp19	11161	chr18	+	34491451-34491479|34494110-34494138	34491403-34491479	34494110-34494222	uc008ekg.1	5	2	4	0	0	0	1	0	1	0	0	2	0
Pkd2l2	11163	chr18	+	34576675-34576703|34580701-34580729	34576481-34576703	34580701-34581854	uc008ekl.1	7	5	7	0	0	0	0	0	2	0	0	2	s
Cdc23	11170	chr18	-	34790927-34790955|34794046-34794074	34790604-34790955	34794046-34794166	uc008elb.1	17	1	3	0	0	0	0	0	0	2	0	2	s
Cdc23	11170	chr18	-	34804734-34804762|34811200-34811228	34804719-34804762	34811200-34811390	uc008elb.1	17	14	17	0	0	0	0	1	1	0	0	2	s
Hspa9	11181	chr18	-	35107643-35107671|35112049-35112077	35107564-35107671	35112049-35112137	uc008elv.1	17	11	15	0	0	0	0	2	0	0	0	2	0
Sra1	11210	chr18	-	36828474-36828502|36829901-36829929	36828305-36828502	36829901-36829947	uc008eny.1	5	3	5	2	0	0	0	0	0	0	0	2	0
Rell2	11252	chr18	+	38115535-38115563|38116582-38116610	38115279-38115563	38116582-38116648	uc008erm.1	6	1	3	0	0	0	0	0	1	0	1	2	s
Rell2	11252	chr18	+	38116620-38116648|38117242-38117270	38116582-38116648	38117242-38117428	uc008erm.1	6	3	5	0	1	0	0	1	0	0	0	2	s
Triad2,Rnf14	11260	chr18	+	38456831-38456859|38459407-38459435	38456458-38456859	38459407-38459580	uc008esh.1	10	1	3	0	0	0	0	0	1	1	0	2	s
BC072654,BC037178	11305	chr18	+	45007505-45007533|45010289-45010317	45007397-45007533	45010289-45010355	uc008evb.1	25	5	7	0	0	0	0	0	2	0	0	2	s
Dmxl1,Dxml1	11331	chr18	+	50011122-50011150|50094845-50094873	50011083-50011150	50094845-50094987	uc008ewn.1	43	6	36	0	0	0	0	0	1	0	1	2	s
Tcof1	11392	chr18	-	60991621-60991649|60992080-60992108	60991427-60991649	60992080-60992278	uc008fbb.1	21	14	16	0	0	1	1	0	0	0	0	2	0
Ablim3	11417	chr18	-	61973958-61973986|61979444-61979472	61973851-61973986	61979444-61979571	uc008fcs.1	24	10	13	0	0	0	0	0	0	2	0	2	0
Ndufs2	1148	chr1	-	173165190-173165218|173166487-173166515	173164990-173165218	173166487-173166571	uc007dnm.1	13	1	3	0	0	0	0	0	2	0	0	2	s
Usp21	1152	chr1	-	173215478-173215506|173216480-173216508	173215385-173215506	173216480-173217101	uc007dnt.1	14	11	13	1	1	0	0	0	0	0	0	2	0
Mro	11652	chr18	+	74031690-74031718|74036336-74036364	74031571-74031718	74036336-74036492	uc008foz.1	8	4	6	0	1	0	0	1	0	0	0	2	0
2810433K01Rik	11655	chr18	-	74359663-74359691|74363917-74363945	74359553-74359691	74363917-74364042	uc008fpe.1	7	3	5	0	0	1	0	0	0	1	0	2	s
Katnal2	11677	chr18	-	77250815-77250843|77285912-77285940	77250722-77250843	77285912-77286035	uc008fqw.1	16	12	16	0	0	0	0	0	1	1	0	2	s
Pias2	11678	chr18	+	77358857-77358885|77371829-77371857	77358794-77358885	77371829-77371990	uc008frb.1	13	5	9	0	0	0	0	1	0	1	0	2	0
Atp9b,MMR	11708	chr18	-	81043963-81043991|81066480-81066508	81043910-81043991	81066480-81066532	uc008fth.1	29	21	23	0	1	0	0	1	0	0	0	2	s
Atp9b,MMR	11708	chr18	-	81055349-81055377|81074053-81074081	81055282-81055377	81074053-81074112	uc008fth.1	29	22	24	1	0	0	0	0	1	0	0	2	s
Rttn	11736	chr18	+	89273425-89273453|89278642-89278670	89273235-89273453	89278642-89278740	uc008fvj.1	49	40	42	0	0	0	1	0	0	0	1	2	s
Cpt1a	11745	chr19	+	3362194-3362222|3365674-3365702	3362084-3362222	3365674-3365782	uc008fwf.1	19	6	8	0	1	0	1	0	0	0	0	2	0
Suv420h1	11752	chr19	+	3805025-3805053|3814114-3814142	3804916-3805053	3814114-3816391	uc008fwx.1	11	9	11	0	0	0	1	0	0	1	0	2	s
Rps6kb2	11777	chr19	-	4159299-4159327|4161067-4161095	4159226-4159327	4161067-4161215	uc008fzb.1	15	9	11	0	1	0	0	0	1	0	0	2	s
Rce1,Face-2	11794	chr19	-	4623535-4623563|4624013-4624041	4623500-4623563	4624013-4624181	uc008gaj.1	7	2	4	0	0	0	1	0	0	1	0	2	0
Zfp451	118	chr1	-	33836008-33836036|33838912-33838940	33835888-33836036	33838912-33839039	uc007anz.1	15	7	9	0	0	0	0	0	0	2	0	2	s
Atp1a2	1181	chr1	-	174209939-174209967|174216328-174216356	174209798-174209967	174216328-174216527	uc007dqc.1	23	8	15	0	0	0	0	0	0	0	2	2	s
Sf3b2	11823	chr19	-	5274949-5274977|5284574-5284602	5274791-5274977	5284574-5284724	uc008gcm.1	21	2	9	1	0	0	0	1	0	0	0	2	0
Pcnxl3	11850	chr19	-	5666954-5666982|5684548-5684576	5666834-5666982	5684548-5684672	uc008gep.1	33	6	29	1	0	1	0	0	0	0	0	2	0
Ltbp3,Ltbp-3	11856	chr19	+	5753727-5753755|5755545-5755573	5753632-5753755	5755545-5755674	uc008gff.1	28	18	20	2	0	0	0	0	0	0	0	2	0
Fau	11872	chr19	+	6058544-6058572|6059348-6059376	6058427-6058572	6059348-6059520	uc008ggs.1	5	3	5	0	0	0	0	0	1	0	1	2	s
Snx15,AK045837	11882	chr19	-	6123922-6123950|6128048-6128076	6123829-6123950	6128048-6128215	uc008ghm.1	8	6	8	0	0	1	0	0	1	0	0	2	0
1700123I01Rik	11885	chr19	+	6184554-6184582|6206217-6206245	6184406-6184582	6206217-6206263	uc008ghr.1	6	1	3	0	0	0	0	0	1	1	0	2	s
Atg2a,mKIAA0404	11888	chr19	+	6245665-6245693|6249771-6249799	6245458-6245693	6249771-6249927	uc008ghu.1	40	5	12	1	0	0	0	0	1	0	0	2	0
Ccdc88b	11901	chr19	-	6921231-6921259|6931873-6931901	6921052-6921259	6931873-6931985	uc008gjb.1	27	3	25	0	0	0	0	0	1	0	1	2	s
Mark2	11924	chr19	-	7354475-7354502|7415657-7415685	7354475-7354502	7415657-7416334	uc008gks.1	18	3	18	0	0	1	0	1	0	0	0	2	s
Polr2g	11954	chr19	-	8868992-8869020|8872713-8872741	8868969-8869020	8872713-8872823	uc008gna.1	8	5	7	1	0	0	0	1	0	0	0	2	s
Tut1	11971	chr19	+	9028483-9028511|9036833-9036861	9028339-9028511	9036833-9037312	uc008goh.1	9	1	5	0	0	0	0	0	1	1	0	2	s
Fads2	11985	chr19	-	10141074-10141102|10145053-10145081	10141004-10141102	10145053-10145114	uc008gpb.1	12	5	7	0	1	0	1	0	0	0	0	2	s
AK006056	12021	chr19	-	11180258-11180286|11186805-11186833	11180166-11180286	11186805-11186949	uc008grq.1	5	3	5	0	0	0	0	0	0	2	0	2	0
1700025F22Rik	12023	chr19	-	11237953-11237981|11239761-11239789	11237867-11237981	11239761-11239810	uc008grt.1	7	5	7	0	0	0	0	0	0	0	2	2	s
Tle4,Grg4	12124	chr19	-	14592438-14592466|14638878-14638906	14592261-14592466	14638878-14638941	uc008gwl.1	20	14	16	0	0	0	0	1	1	0	0	2	0
Zfand5	12153	chr19	+	21351551-21351579|21354114-21354142	21351467-21351579	21354114-21354240	uc008gyw.1	6	3	5	1	0	0	1	0	0	0	0	2	s
Jak2	12205	chr19	+	29363263-29363291|29369345-29369373	29363163-29363291	29369345-29369433	uc008hdb.1	25	12	14	0	1	0	0	1	0	0	0	2	0
ENSMUSG00000048936	12217	chr19	-	29829479-29829507|29879771-29879799	29828252-29829507	29879771-29879819	uc008hea.1	3	1	3	0	0	1	0	1	0	0	0	2	0
Sgms1	12231	chr19	-	32231109-32231137|32234013-32234041	32231059-32231137	32234013-32234853	uc008hfe.1	10	5	7	0	0	0	0	0	0	1	1	2	s
6530404N21Rik	12238	chr19	-	33277110-33277138|33464406-33464434	33276964-33277138	33464406-33464549	uc008hft.1	7	3	5	0	0	1	0	0	0	0	1	2	0
Hells	12298	chr19	+	39016954-39016982|39019880-39019908	39016943-39016982	39019880-39020063	uc008hjt.1	22	7	9	0	0	0	2	0	0	0	0	2	0
mlr2,Lcor	12331	chr19	+	41603102-41603130|41626938-41626966	41603050-41603130	41626938-41627226	uc008hlx.1	7	4	6	0	1	0	1	0	0	0	0	2	s
D19Ertd386e	12359	chr19	+	42593319-42593347|42650515-42650543	42593294-42593347	42650515-42650691	uc008hnq.1	7	1	3	0	2	0	0	0	0	0	0	2	s
Sec31b	12395	chr19	-	44610715-44610743|44618190-44618218	44610547-44610743	44618190-44618302	uc008hpu.1	26	23	25	0	0	0	0	1	1	0	0	2	s
Kazald1	12407	chr19	+	45150698-45150726|45152785-45152813	45150628-45150726	45152785-45152946	uc008hqt.1	5	1	3	0	0	0	0	1	1	0	0	2	s
Kazald1	12407	chr19	+	45150698-45150726|45153356-45153384	45150628-45150726	45153356-45153772	uc008hqt.1	5	1	5	0	0	0	1	0	0	1	0	2	s
Kazald1	12407	chr19	+	45152918-45152946|45153356-45153384	45152785-45152946	45153356-45153772	uc008hqs.1	6	4	6	0	1	0	0	1	0	0	0	2	s
Pprc1,mKIAA0595	12424	chr19	+	46141748-46141776|46143528-46143556	46140494-46141776	46143528-46144258	uc008hsf.1	9	2	4	0	0	1	0	0	1	0	0	2	s
Slk	12459	chr19	+	47683531-47683559|47686391-47686419	47683394-47683559	47686391-47686541	uc008hvf.1	19	2	4	0	0	0	0	0	1	0	1	2	s
Gsto2	12466	chr19	+	47949514-47949542|47959145-47959173	47949319-47949542	47959145-47959252	uc008hvs.1	9	6	8	0	1	0	1	0	0	0	0	2	0
Tcf4,Tcf7l2	12494	chr19	+	56000511-56000539|56005923-56005951	56000466-56000539	56005923-56007727	uc008hyh.1	15	13	15	0	1	0	0	1	0	0	0	2	s
Tdrd1	12508	chr19	+	56934847-56934875|56938761-56938789	56934755-56934875	56938761-56938929	uc008hzi.1	26	20	22	1	0	1	0	0	0	0	0	2	0
1700011F14Rik	12520	chr19	+	58601899-58601927|58625917-58625945	58601761-58601927	58625917-58626005	uc008iao.1	9	5	8	0	0	1	0	0	0	1	0	2	s
Pdzd8	12532	chr19	-	59379782-59379810|59402240-59402268	59379647-59379810	59402240-59402363	uc008ibj.1	5	2	4	0	0	0	0	0	0	0	2	2	s
Eif3s10,mKIAA0139,AK087340	12542	chr19	-	60840108-60840136|60847995-60848023	60839934-60840136	60847995-60848100	uc008ibx.1	22	3	10	0	0	1	0	1	0	0	0	2	s
Mia3,B230399H06Rik	12553	chr1_random	-	307959-307987|342744-342772	307930-307987	342744-342913	uc008icw.1	27	13	27	0	0	0	1	0	0	0	1	2	s
EG545391	1256	chr1	+	179946087-179946115|179970439-179970464	179946045-179946115	179970439-179970464	uc007duv.1	8	4	6	0	0	0	0	0	1	1	0	2	s
EG545391	1256	chr1	+	179977100-179977128|180046328-180046356	179977050-179977128	180046328-180046404	uc007duw.1	22	7	14	0	0	0	0	0	1	1	0	2	s
Cugbp2,Napor-1	12601	chr2	-	6481808-6481836|6536733-6536761	6481704-6481836	6536733-6536868	uc008igq.1	12	4	9	0	0	0	0	0	2	0	0	2	0
2310047O13Rik	12627	chr2	-	12319165-12319193|12327486-12327514	12319119-12319193	12327486-12327547	uc008ijn.1	15	9	13	0	0	2	0	0	0	0	0	2	s
Rsu1	12630	chr2	-	13146024-13146052|13192537-13192565	13145931-13146052	13192537-13192649	uc008ijw.1	9	6	8	0	0	1	0	1	0	0	0	2	0
Mllt10,mAF10	12655	chr2	+	17992803-17992831|18068403-18068431	17992751-17992831	18068403-18068499	uc008ilm.1	23	3	9	0	0	1	0	1	0	0	0	2	0
Arhgap21	12670	chr2	-	20782706-20782734|20811501-20811529	20782597-20782734	20811501-20811580	uc008imy.1	24	11	20	0	0	1	0	1	0	0	0	2	0
4921517N04Rik	12684	chr2	-	23400389-23400417|23400963-23400991	23400265-23400417	23400963-23401099	uc008ioh.1	11	8	10	1	0	0	1	0	0	0	0	2	s
Pnpla7	12702	chr2	+	24831805-24831833|24836232-24836260	24831607-24831833	24836232-24836312	uc008ipv.1	22	1	4	1	0	0	0	0	1	0	0	2	s
Ahctf1	1271	chr1	-	181705622-181705650|181707830-181707858	181705462-181705650	181707830-181707954	uc007dvr.1	37	16	19	0	0	1	0	1	0	0	0	2	0
BC061039	12711	chr2	+	25076905-25076933|25077602-25077630	25076838-25076933	25077602-25077798	uc008iqr.1	7	5	7	0	0	0	0	0	0	0	2	2	s
Man1b1	12726	chr2	+	25189035-25189063|25193632-25193660	25188954-25189063	25193632-25193787	uc008iro.1	6	2	4	0	0	0	0	1	0	1	0	2	s
Phpt1	12743	chr2	-	25429191-25429219|25430202-25430230	25428950-25429219	25430202-25430391	uc008isp.1	3	1	3	1	0	0	0	0	0	0	1	2	s
Sdccag3	12776	chr2	-	26240313-26240341|26241017-26241045	26240201-26240341	26241017-26241129	uc008iuy.1	10	2	4	0	0	1	0	0	1	0	0	2	0
Gm711	12795	chr2	+	26805657-26805685|26806939-26806967	26805544-26805685	26806939-26807068	uc008iwm.1	19	13	15	0	0	0	0	0	2	0	0	2	0
5930434B04Rik	12798	chr2	+	26869657-26869685|26873892-26873920	26869612-26869685	26873892-26874000	uc008iwt.1	5	2	4	0	0	0	1	0	0	0	1	2	0
Rxra	12810	chr2	+	27609847-27609875|27613280-27613308	27609742-27609875	27613280-27613386	uc008ixs.1	10	7	9	0	0	1	0	0	1	0	0	2	s
Col5a1,BC152372	12811	chr2	+	27881197-27881225|27892389-27892417	27881112-27881225	27892389-27893044	uc008ixt.1	66	63	66	1	0	1	0	0	0	0	0	2	0
Col5a1,BC152372	12811	chr2	+	27884527-27884555|27892389-27892417	27884486-27884555	27892389-27893044	uc008ixt.1	66	64	66	1	0	0	1	0	0	0	0	2	0
Ralgds,mKIAA1308	12819	chr2	+	28369052-28369080|28397809-28397837	28368850-28369080	28397809-28398003	uc008iym.1	18	1	3	0	1	0	0	0	1	0	0	2	0
Rapgef1	12834	chr2	+	29581773-29581801|29589096-29589124	29581725-29581801	29589096-29589282	uc008izu.1	26	16	19	0	0	0	1	0	0	0	1	2	s
Urm1	12839	chr2	+	29682927-29682955|29696921-29696949	29682908-29682955	29696921-29697003	uc008jag.1	5	1	3	0	1	0	0	0	0	0	1	2	s
Spna2	12843	chr2	+	29849857-29849885|29857750-29857778	29849680-29849885	29857750-29857949	uc008jar.1	57	15	23	1	0	0	0	1	0	0	0	2	s
mKIAA0169,Nup188	12858	chr2	+	30141962-30141990|30180747-30180775	30141952-30141990	30180747-30180868	uc008jca.1	23	1	21	0	0	0	1	0	0	0	1	2	s
Ppp2r4	12863	chr2	+	30295256-30295284|30301896-30301924	30295183-30295284	30301896-30303322	uc008jcn.1	10	8	10	0	0	0	1	0	0	1	0	2	0
1700001O22Rik	12867	chr2	-	30653472-30653500|30656433-30656461	30653387-30653500	30656433-30656521	uc008jcr.1	7	4	6	0	0	0	0	0	0	0	2	2	0
Nup214	12889	chr2	+	31846917-31846945|31851895-31851923	31846783-31846945	31851895-31852071	uc008jeh.1	36	11	13	0	0	1	0	0	1	0	0	2	s
Nup214	12889	chr2	+	31886800-31886828|31893621-31893649	31886769-31886828	31893621-31893692	uc008jeh.1	36	28	30	0	0	0	1	1	0	0	0	2	0
mKIAA0515,5830434P21Rik	12892	chr2	+	32038118-32038146|32059528-32059556	32037977-32038146	32059528-32059844	uc008jem.1	30	2	12	0	0	1	0	1	0	0	0	2	s
Pomt1	12894	chr2	+	32092233-32092261|32095946-32095974	32092202-32092261	32095946-32096053	uc008jeq.1	20	1	3	0	0	1	0	0	0	1	0	2	s
2900010J23Rik	12896	chr2	-	32134623-32134651|32143405-32143433	32134336-32134651	32143405-32143533	uc008jet.1	5	1	5	0	0	0	0	0	0	1	1	2	s
Ciz1	12900	chr2	+	32219471-32219499|32221322-32221350	32219324-32219499	32221322-32221394	uc008jff.1	19	3	5	0	0	0	0	0	1	0	1	2	s
Ciz1	12900	chr2	+	32219471-32219499|32222822-32222850	32219324-32219499	32222822-32223052	uc008jff.1	19	3	6	0	0	0	0	0	1	0	1	2	s
Mapkap1	12940	chr2	+	34353365-34353393|34389307-34389335	34353220-34353393	34389307-34389417	uc008jil.1	12	5	7	1	0	0	0	0	1	0	0	2	0
Gapvd1	12941	chr2	-	34551100-34551128|34556282-34556310	34551005-34551128	34556282-34556370	uc008jip.1	11	9	11	0	0	0	0	0	0	1	1	2	0
Phf19	12949	chr2	-	34756619-34756647|34758871-34758899	34756579-34756647	34758871-34758940	uc008jjh.1	15	6	8	0	1	1	0	0	0	0	0	2	s
Rab14	12954	chr2	-	35039323-35039351|35048140-35048168	35039122-35039351	35048140-35048199	uc008jkb.1	6	1	5	1	0	0	0	0	0	1	0	2	s
Gsn	12955	chr2	+	35139601-35139629|35162065-35162093	35139424-35139629	35162065-35162126	uc008jkc.1	18	3	17	1	0	0	0	1	0	0	0	2	s
A230079K17Rik	1298	chr1	+	183687510-183687538|183699545-183699573	183687322-183687538	183699545-183699805	uc007dxl.1	12	9	12	0	0	0	0	1	0	1	0	2	s
Dennd1a	13008	chr2	-	37817234-37817262|37858893-37858921	37817160-37817262	37858893-37858994	uc008jng.1	22	11	13	0	0	0	1	0	1	0	0	2	s
Nr5a1,ELP	13014	chr2	-	38564031-38564059|38566175-38566203	38563430-38564059	38566175-38566292	uc008jnr.1	7	4	6	0	0	0	1	0	1	0	0	2	s
Rif1	13052	chr2	+	51932779-51932807|51945693-51945721	51932712-51932807	51945693-51945804	uc008jqq.1	36	6	13	0	0	1	1	0	0	0	0	2	s
AK019812	13054	chr2	+	52146590-52146618|52168512-52168540	52146521-52146618	52168512-52168592	uc008jqx.1	4	1	3	0	0	0	0	0	0	0	2	2	s
Prpf40a,FBP11	13060	chr2	-	53004376-53004404|53005127-53005155	53004266-53004404	53005127-53005242	uc008jrk.1	26	7	10	0	0	0	1	0	0	0	1	2	s
AK144626	13075	chr2	+	58129245-58129273|58136830-58136858	58129189-58129273	58136830-58139313	uc008jsq.1	4	1	4	1	0	0	0	0	1	0	0	2	s
Pkp4	13079	chr2	+	59186070-59186098|59192259-59192287	59185980-59186098	59192259-59193262	uc008jtc.1	22	19	22	0	0	1	0	0	1	0	0	2	s
Psmd14	13095	chr2	+	61599123-61599151|61614729-61614757	61599031-61599151	61614729-61614837	uc008jvc.1	12	5	8	0	0	0	1	0	0	1	0	2	0
Grb14	13106	chr2	-	64776519-64776547|64813613-64813641	64774347-64776547	64813613-64813803	uc008jvy.1	3	1	3	1	0	0	0	0	1	0	0	2	s
Stk39	13124	chr2	-	68207134-68207162|68309690-68309718	68207052-68207162	68309690-68310038	uc008jxo.1	18	13	18	0	0	0	0	2	0	0	0	2	0
Bbs5	13134	chr2	+	69492141-69492169|69493555-69493583	69492119-69492169	69493555-69493691	uc008jyf.1	12	4	6	0	0	0	1	0	1	0	0	2	s
Zfp650,1110059H15Rik	13144	chr2	+	69838572-69838600|69847159-69847187	69838514-69838600	69847159-69847263	uc008jza.1	39	30	32	2	0	0	0	0	0	0	0	2	s
4933404M02Rik	13147	chr2	+	70350845-70350873|70360536-70360564	70350816-70350873	70360536-70360564	uc008jzh.1	13	3	5	0	0	0	0	0	0	1	1	2	0
Chn1	13189	chr2	-	73497786-73497814|73544975-73545003	73497736-73497814	73544975-73545089	uc008kdb.1	13	7	9	0	1	1	0	0	0	0	0	2	s
Iars2	1320	chr1	-	187121432-187121460|187139772-187139800	187121351-187121460	187139772-187139933	uc007dyz.1	23	9	12	0	0	0	0	2	0	0	0	2	s
Bpnt1	1321	chr1	+	187172686-187172714|187177835-187177863	187172622-187172714	187177835-187177941	uc007dzc.1	9	6	8	0	0	0	0	0	2	0	0	2	0
Eprs	1322	chr1	+	187198063-187198091|187203423-187203451	187197996-187198091	187203423-187203616	uc007dze.1	19	6	8	1	0	0	0	0	1	0	0	2	s
Sestd1	13226	chr2	-	77030609-77030637|77083073-77083101	77030555-77030637	77083073-77083143	uc008kfx.1	18	5	17	0	0	0	1	0	1	0	0	2	s
P2rx3	13273	chr2	-	84863705-84863733|84864538-84864566	84863639-84863733	84864538-84864610	uc008kjr.1	12	8	10	0	0	0	0	0	1	1	0	2	s
Cenpf	1341	chr1	-	191506802-191506830|191508823-191508851	191506708-191506830	191508823-191509017	uc007eap.1	19	16	18	0	2	0	0	0	0	0	0	2	s
Fnbp4	13508	chr2	+	90608829-90608857|90619355-90619383	90608672-90608857	90619355-90619513	uc008ktb.1	17	12	16	0	1	0	1	0	0	0	0	2	s
Mtch2	13510	chr2	+	90689833-90689861|90693207-90693235	90689754-90689861	90693207-90693270	uc008ktn.1	13	3	5	0	0	0	0	0	1	1	0	2	0
Cugbp1	13515	chr2	+	90849444-90849472|90852855-90852883	90849358-90849472	90852855-90852999	uc008ktx.1	13	10	12	0	0	1	0	0	1	0	0	2	0
Ddb2	13526	chr2	-	91057359-91057387|91074264-91074292	91057209-91057387	91074264-91074456	uc008kvh.1	10	5	8	0	0	0	1	0	1	0	0	2	0
D030051N19Rik	13540	chr2	+	91645239-91645267|91664616-91664644	91645180-91645267	91664616-91664697	uc008kwt.1	19	9	11	1	0	1	0	0	0	0	0	2	0
2310028N02Rik	1359	chr1	+	193162842-193162870|193168855-193168883	193162660-193162870	193168855-193168998	uc007ech.1	8	3	5	0	0	1	0	1	0	0	0	2	s
Ext2	13753	chr2	-	93536400-93536428|93544639-93544667	93535789-93536428	93544639-93544768	uc008lgf.1	14	1	3	1	1	0	0	0	0	0	0	2	s
Alkbh3	13756	chr2	-	93844909-93844937|93848195-93848223	93844889-93844937	93848195-93848299	uc008lgn.1	10	6	8	0	0	0	0	1	1	0	0	2	s
Caprin1	13789	chr2	-	103612947-103612975|103636887-103636915	103612825-103612975	103636887-103637097	uc008ljd.1	19	6	18	0	0	0	0	2	0	0	0	2	0
D430041D05Rik	13796	chr2	-	104095699-104095727|104250085-104250113	104095112-104095727	104250085-104250491	uc008ljr.1	21	19	21	0	0	1	0	1	0	0	0	2	0
AK163667,BC048594	13821	chr2	+	105843548-105843576|105880560-105880588	105843492-105843576	105880560-105880783	uc008lli.1	3	1	3	0	0	0	0	0	0	2	0	2	s
Mett5d1	13830	chr2	-	108971792-108971820|109031708-109031736	108971641-108971820	109031708-109031845	uc008llv.1	6	2	4	1	0	0	1	0	0	0	0	2	0
Tmem85	13885	chr2	-	112204434-112204462|112207975-112208003	112204308-112204462	112207975-112208184	uc008loy.1	5	3	5	0	0	0	0	1	0	1	0	2	s
Eif2ak4	13925	chr2	+	118287605-118287633|118297625-118297653	118287462-118287633	118297625-118297694	uc008lrw.1	39	28	36	0	0	0	0	1	1	0	0	2	0
Exdl1	13957	chr2	-	119354658-119354686|119359177-119359205	119354581-119354686	119359177-119359236	uc008ltu.1	13	5	7	0	0	0	0	0	0	0	2	2	0
Tyro3	13967	chr2	+	119624752-119624780|119631350-119631378	119624585-119624780	119631350-119631466	uc008lup.1	19	1	6	1	0	0	0	0	1	0	0	2	0
Stard9,mKIAA1300	13985	chr2	+	120538947-120538975|120539482-120539510	120538910-120538975	120539482-120539562	uc008lwr.1	13	7	9	0	0	2	0	0	0	0	0	2	s
Ttbk2	13987	chr2	-	120609507-120609535|120616017-120616045	120609430-120609535	120616017-120616091	uc008lww.1	16	10	12	0	0	0	0	0	2	0	0	2	0
Pdia3	14004	chr2	+	121250350-121250378|121255189-121255217	121250260-121250378	121255189-121255319	uc008lzb.1	13	3	5	0	0	1	0	0	1	0	0	2	0
Myef2,Jemm2	14042	chr2	-	124939778-124939786|124942400-124942428	124939778-124939786	124942400-124942609	uc008mbw.1	19	16	18	1	0	0	1	0	0	0	0	2	s
Usp50	14063	chr2	-	126605834-126605862|126608955-126608983	126605666-126605862	126608955-126609180	uc008med.1	7	5	7	0	0	0	0	0	0	0	2	2	0
Blvra	14068	chr2	+	126896438-126896466|126911698-126911726	126896392-126896466	126911698-126911818	uc008mep.1	6	1	4	1	1	0	0	0	0	0	0	2	s
Rmnd1	1407	chr10	+	5914247-5914275|5918849-5918877	5914206-5914275	5918849-5919370	uc007ehd.1	13	1	3	1	0	1	0	0	0	0	0	2	s
A530057A03Rik	14079	chr2	+	127256662-127256690|127258707-127258735	127256590-127256690	127258707-127258826	uc008mfj.1	22	7	13	1	0	0	0	0	0	0	1	2	s
Fahd2a	14080	chr2	-	127266310-127266338|127270152-127270180	127266121-127266338	127270152-127270241	uc008mfk.1	8	6	8	0	0	0	0	0	0	0	2	2	s
Nphp1	14087	chr2	-	127579780-127579808|127583414-127583442	127579708-127579808	127583414-127583497	uc008mfz.1	14	5	7	0	0	0	0	0	0	0	2	2	s
Nphp1	14087	chr2	-	127586944-127586972|127605798-127605826	127586897-127586972	127605798-127605872	uc008mga.1	20	9	19	0	0	0	0	2	0	0	0	2	s
Chchd5	14101	chr2	+	128955565-128955593|128959010-128959038	128955557-128955593	128959010-128959843	uc008mhg.1	4	1	4	1	0	0	0	1	0	0	0	2	s
Cpxm1	14123	chr2	-	130220533-130220561|130221371-130221399	130220472-130220561	130221371-130221459	uc008mir.1	14	8	10	0	1	0	1	0	0	0	0	2	s
Fastkd5	14134	chr2	-	130442413-130442441|130455651-130455679	130439584-130442441	130455651-130455722	uc008mjn.1	3	1	3	0	0	0	0	1	1	0	0	2	s
AK042707	14140	chr2	-	130708038-130708066|130731946-130731974	130705434-130708066	130731946-130732115	uc008mkb.1	4	1	4	1	0	0	1	0	0	0	0	2	s
Atrn	14141	chr2	+	130819922-130819950|130824881-130824909	130819856-130819950	130824881-130824976	uc008mkc.1	29	20	22	0	1	0	0	0	0	1	0	2	s
D430028G21Rik	14151	chr2	+	131064618-131064646|131067615-131067643	131064471-131064646	131067615-131067785	uc008mld.1	8	2	5	0	0	0	0	0	1	0	1	2	s
AK076752,AK161431,AK006376	14168	chr2	+	132316505-132316533|132337810-132337838	132316451-132316533	132337810-132339638	uc008mms.1	3	1	3	0	0	0	0	0	1	1	0	2	s
BC034902,Ankrd5	14187	chr2	+	136378250-136378278|136380421-136380449	136378051-136378278	136380421-136380559	uc008mom.1	11	8	10	0	0	0	0	0	0	0	2	2	s
4632411B12Rik	142	chr1	-	36400712-36400740|36422326-36422354	36400517-36400740	36422326-36422497	uc007apz.1	21	3	20	0	0	0	2	0	0	0	0	2	s
Kif16b	14203	chr2	-	142540440-142540468|142674028-142674056	142540414-142540468	142674028-142674197	uc008mpz.1	26	9	19	0	0	1	0	0	1	0	0	2	s
Csrp2bp	14218	chr2	+	144215064-144215092|144226421-144226449	144214910-144215092	144226421-144226558	uc008mqy.1	11	5	8	0	0	1	0	0	0	1	0	2	s
Gzf1	14252	chr2	+	148510676-148510704|148515811-148515839	148509329-148510704	148515811-148515969	uc008mtg.1	6	2	5	0	0	0	0	0	0	2	0	2	s
8030411F24Rik	14256	chr2	+	148608016-148608044|148611482-148611510	148607744-148608044	148611482-148611672	uc008mtm.1	3	1	3	0	0	0	1	0	1	0	0	2	0
2310001A20Rik,APMAP	14271	chr2	-	150409896-150409924|150412116-150412144	150408816-150409924	150412116-150412251	uc008mud.1	9	1	3	1	0	0	0	0	1	0	0	2	s
Stxbp5,mKIAA4253	1434	chr10	-	9497841-9497869|9504138-9504166	9497818-9497869	9504138-9504198	uc007eja.1	22	7	9	0	0	0	1	0	1	0	0	2	0
Shprh	1441	chr10	+	10889912-10889940|10891670-10891698	10889776-10889940	10891670-10891792	uc007ejp.1	28	12	14	0	0	0	1	0	0	0	1	2	s
Phactr2	1451	chr10	-	12986831-12986859|13043869-13043897	12986778-12986859	13043869-13043966	uc007ekq.1	12	10	12	0	0	2	0	0	0	0	0	2	0
Psmf1	14521	chr2	-	151544393-151544421|151555226-151555254	151541797-151544421	151555226-151555412	uc008nek.1	7	1	4	0	0	0	0	0	0	1	1	2	0
Hm13,H13	14553	chr2	+	152514670-152514698|152517528-152517556	152514572-152514698	152517528-152517612	uc008ngb.1	12	6	8	0	0	0	0	0	1	0	1	2	s
Hm13,H13	14553	chr2	+	152517584-152517612|152521217-152521245	152517528-152517612	152521217-152521320	uc008ngb.1	12	8	10	0	0	0	0	0	1	1	0	2	s
Ttll9	14562	chr2	+	152798039-152798067|152808790-152808818	152798023-152798067	152808790-152808902	uc008ngv.1	14	2	4	0	0	0	0	0	0	0	2	2	0
Cbfa2t2	14596	chr2	+	154262344-154262372|154330288-154330316	154262253-154262372	154330288-154330530	uc008njf.1	11	1	3	1	1	0	0	0	0	0	0	2	0
Map1lc3a	14610	chr2	+	155102721-155102749|155103210-155103238	155102693-155102749	155103210-155103493	uc008nkh.1	5	2	4	0	0	1	1	0	0	0	0	2	s
mKIAA4118,Spag4	14632	chr2	+	155891946-155891974|155892540-155892568	155891869-155891974	155892540-155892602	uc008nmb.1	9	2	4	1	0	0	0	0	0	0	1	2	s
Nfs1,mNfs1	14635	chr2	-	155958434-155958462|155965464-155965492	155958368-155958462	155965464-155965548	uc008nmj.1	13	8	10	0	0	1	0	0	0	0	1	2	0
Rbm39,Caper	14637	chr2	-	155987673-155987701|156003071-156003099	155987563-155987701	156003071-156003121	uc008nmq.1	17	9	15	0	0	0	0	2	0	0	0	2	s
Phf20,AK085172	14638	chr2	+	156077655-156077683|156090016-156090044	156077511-156077683	156090016-156090096	uc008nmy.1	18	3	5	0	2	0	0	0	0	0	0	2	s
Phf20,AK085172	14638	chr2	+	156080018-156080046|156092890-156092918	156079961-156080046	156092890-156093278	uc008nmy.1	18	4	6	0	0	0	0	0	1	1	0	2	s
Ndrg3,Ndr3	14651	chr2	-	156784210-156784238|156817734-156817761	156782078-156784238	156817734-156817761	uc008noi.1	3	1	3	0	1	0	0	1	0	0	0	2	s
4922505G16Rik,Rpn2	14656	chr2	-	157048612-157048640|157049641-157049669	157048499-157048640	157049641-157049776	uc008nou.1	25	9	11	2	0	0	0	0	0	0	0	2	s
Rpn2	14657	chr2	+	157119936-157119964|157123117-157123145	157119888-157119964	157123117-157123294	uc008now.1	17	5	7	0	0	0	0	1	0	1	0	2	0
AK008166	14668	chr2	-	157909834-157909862|157917366-157917394	157909812-157909862	157917366-157917533	uc008npq.1	4	2	4	1	0	0	0	1	0	0	0	2	s
Bpi	14672	chr2	+	158098918-158098946|158101657-158101685	158098886-158098946	158101657-158101725	uc008npw.1	15	9	11	0	0	0	0	0	2	0	0	2	0
B230339M05Rik	14676	chr2	+	158274157-158274185|158301840-158301868	158274055-158274185	158301840-158302006	uc008nqh.1	30	15	24	1	0	0	0	0	0	0	1	2	s
B230339M05Rik	14676	chr2	+	158282310-158282338|158289807-158289835	158282186-158282338	158289807-158289914	uc008nqh.1	30	18	20	0	0	1	0	0	0	0	1	2	s
Reps1	1470	chr10	+	17840007-17840035|17842240-17842268	17839970-17840035	17842240-17842336	uc007ema.1	20	15	17	0	1	1	0	0	0	0	0	2	0
Pkig	14713	chr2	+	163484943-163484971|163546863-163546891	163484885-163484971	163546863-163547037	uc008nti.1	5	2	4	1	0	0	0	0	0	0	1	2	s
Tomm34	14720	chr2	-	163880535-163880563|163886574-163886602	163880436-163880563	163886574-163886744	uc008ntr.1	7	2	4	0	0	1	1	0	0	0	0	2	s
Pigt	14740	chr2	+	164323229-164323257|164326773-164326801	164323024-164323257	164326773-164326871	uc008nvb.1	9	1	7	0	0	0	0	1	0	1	0	2	0
Slc35c2	14778	chr2	-	165103888-165103916|165107580-165107608	165103740-165103916	165107580-165107644	uc008nxd.1	10	3	7	0	1	1	0	0	0	0	0	2	s
Slc35c2	14778	chr2	-	165103888-165103916|165108282-165108310	165103740-165103916	165108282-165108362	uc008nxh.1	10	3	8	1	1	0	0	0	0	0	0	2	s
Elmo2	14779	chr2	-	165134536-165134564|165140230-165140258	165134412-165134564	165140230-165140281	uc008nxj.1	20	14	17	1	0	1	0	0	0	0	0	2	0
Ube2v1	14809	chr2	-	167435901-167435929|167457439-167457467	167435803-167435929	167457439-167457505	uc008oaa.1	4	2	4	0	0	0	0	0	1	1	0	2	s
Adnp	14819	chr2	-	168014866-168014894|168043180-168043208	168014781-168014894	168043180-168043276	uc008oar.1	12	3	7	0	0	0	0	1	0	1	0	2	s
Adnp	14819	chr2	-	168043248-168043276|168045536-168045564	168043180-168043276	168045536-168045613	uc008oar.1	12	7	9	0	1	0	1	0	0	0	0	2	s
Spo11	14852	chr2	+	172814503-172814531|172817546-172817574	172814431-172814531	172817546-172817658	uc008odd.1	13	9	12	0	0	0	2	0	0	0	0	2	s
AK005811	14869	chr2	+	173545391-173545419|173547287-173547315	173544954-173545419	173547287-173547587	uc008oeh.1	3	1	3	0	0	0	0	0	1	1	0	2	s
Gnas	14874	chr2	+	174110950-174110978|174167310-174167338	174110104-174110978	174167310-174167430	uc008oes.1	13	2	6	0	0	1	1	0	0	0	0	2	s
Gnas	14874	chr2	+	174110950-174110978|174171490-174171518	174110104-174110978	174171490-174171558	uc008oes.1	13	2	12	0	1	1	0	0	0	0	0	2	s
Gnas	14874	chr2	+	174159757-174159785|174168700-174168728	174159712-174159785	174168700-174168798	uc008oes.1	13	3	7	0	0	1	1	0	0	0	0	2	s
Gnas	14874	chr2	+	174162264-174162292|174168700-174168728	174162247-174162292	174168700-174168798	uc008oes.1	13	4	7	0	0	1	0	0	0	0	1	2	s
Sycp2	14923	chr2	-	178084804-178084832|178091144-178091172	178084722-178084832	178091144-178091343	uc008ohn.1	44	7	12	0	0	0	1	0	0	1	0	2	0
Sycp2	14923	chr2	-	178093423-178093451|178097644-178097672	178093413-178093451	178097644-178097696	uc008ohn.1	44	14	16	0	1	0	0	0	1	0	0	2	s
Taf4a	14929	chr2	-	179657756-179657784|179659121-179659149	179657658-179657784	179659121-179659291	uc008ohw.1	15	4	6	0	0	0	0	2	0	0	0	2	s
Rps21	14939	chr2	+	179992124-179992152|179992492-179992520	179992083-179992152	179992492-179992556	uc008oiq.1	5	1	3	0	1	1	0	0	0	0	0	2	s
Cables2	14940	chr2	-	179995857-179995885|179997782-179997810	179995781-179995885	179997782-179997860	uc008oit.1	10	4	7	0	0	0	1	0	1	0	0	2	s
Pex7	1495	chr10	-	19614136-19614164|19624368-19624396	19614055-19614164	19624368-19624519	uc007enl.1	10	6	8	0	0	0	0	0	1	0	1	2	0
Dido1,Dio-1	14952	chr2	-	180422474-180422502|180426568-180426596	180422180-180422502	180426568-180426753	uc008ojq.1	16	13	15	1	0	0	0	1	0	0	0	2	s
Gmeb2	14972	chr2	-	180989941-180989969|181022588-181022616	180989846-180989969	181022588-181022671	uc008olr.1	10	2	10	0	0	0	0	0	2	0	0	2	s
Rtel1	14974	chr2	+	181075270-181075298|181081536-181081564	181075200-181075298	181081536-181081611	uc008olu.1	16	13	15	0	0	0	1	0	0	0	1	2	s
Rtel1	14974	chr2	+	181087525-181087553|181089057-181089085	181087457-181087553	181089057-181089147	uc008olv.1	34	28	30	0	0	1	0	0	1	0	0	2	s
Rtel1	14974	chr2	+	181089802-181089830|181090355-181090383	181089713-181089830	181090355-181090517	uc008olv.1	34	31	33	0	0	0	1	0	1	0	0	2	0
3110050N22Rik	15003	chr3	+	7526389-7526417|7539075-7539103	7526268-7526417	7539075-7539183	uc008oog.1	9	5	8	0	0	0	0	0	0	0	2	2	s
Fabp9	15019	chr3	-	10193774-10193802|10194675-10194703	10193623-10193802	10194675-10194848	uc008opj.1	4	1	3	0	0	0	0	1	0	1	0	2	0
Fndc3b	15074	chr3	-	27541983-27542011|27609292-27609320	27541872-27542011	27609292-27609320	uc008otq.1	27	25	27	1	0	0	0	0	1	0	0	2	s
Mrpl47	15111	chr3	-	32627421-32627449|32630081-32630109	32627353-32627449	32630081-32630178	uc008owp.1	7	2	4	0	1	0	0	0	0	1	0	2	s
Atp11b	15145	chr3	+	35683481-35683509|35733216-35733244	35683428-35683509	35733216-35733344	uc008oyt.1	30	4	24	0	0	0	1	1	0	0	0	2	0
Ccna2	15156	chr3	-	36465568-36465596|36466645-36466673	36465462-36465596	36466645-36466853	uc008ozo.1	9	3	5	0	0	0	2	0	0	0	0	2	0
Cetn4	15165	chr3	-	37208075-37208103|37211278-37211306	37207548-37208103	37211278-37211368	uc008pam.1	5	1	5	0	0	0	0	1	1	0	0	2	0
Cog6	15225	chr3	-	52796816-52796844|52799929-52799957	52796676-52796844	52799929-52800047	uc008pen.1	19	5	7	0	0	0	0	0	1	0	1	2	0
D3Ertd300e	15236	chr3	+	54518690-54518718|54519455-54519483	54518609-54518718	54519455-54519611	uc008pfl.1	20	17	19	0	0	0	0	0	1	1	0	2	s
Dhx36	15287	chr3	-	62283312-62283340|62288052-62288080	62283241-62283340	62288052-62288196	uc008pjn.1	25	9	11	2	0	0	0	0	0	0	0	2	s
Schip1	15322	chr3	+	68420451-68420479|68422517-68422545	68420361-68420479	68422517-68422641	uc008plr.1	8	4	6	0	2	0	0	0	0	0	0	2	0
Fbxw6,Fbxw7	15384	chr3	+	84667905-84667933|84707422-84707450	84667885-84667933	84707422-84708001	uc008pqk.1	14	2	4	0	0	0	1	0	0	1	0	2	s
Pet112l	15390	chr3	+	85422907-85422935|85448891-85448919	85422745-85422935	85448891-85448970	uc008pqr.1	12	9	11	0	0	0	0	0	2	0	0	2	s
3110045G13Rik,Megf12	15412	chr3	-	87555667-87555695|87556028-87556056	87555571-87555695	87556028-87556241	uc008psq.1	25	4	6	0	0	0	1	0	0	1	0	2	s
Apoa1bp	15426	chr3	-	87860670-87860698|87861645-87861673	87860444-87860698	87861645-87861759	uc008ptu.1	6	1	3	1	0	0	0	0	0	0	1	2	s
Mef2d	15429	chr3	+	87966981-87967009|87972553-87972581	87966879-87967009	87972553-87973089	uc008ptz.1	11	8	11	0	1	1	0	0	0	0	0	2	s
Cct3	15436	chr3	+	88113241-88113269|88117163-88117191	88113082-88113269	88117163-88117296	uc008pul.1	9	6	8	1	0	0	0	1	0	0	0	2	0
Smg5	15439	chr3	+	88153338-88153366|88154618-88154646	88153297-88153366	88154618-88154756	uc008pus.1	12	9	11	0	0	0	1	0	1	0	0	2	s
Paqr6	15440	chr3	+	88169696-88169724|88170826-88170854	88169596-88169724	88170826-88170923	uc008puu.1	9	3	6	1	0	0	0	1	0	0	0	2	0
Ubqln4	15451	chr3	+	88360813-88360841|88368291-88368319	88360578-88360841	88368291-88368431	uc008pvr.1	11	4	7	0	0	1	0	1	0	0	0	2	s
Rit1	15457	chr3	+	88520851-88520879|88521523-88521551	88520785-88520879	88521523-88521580	uc008pwh.1	6	1	3	2	0	0	0	0	0	0	0	2	s
Dap3	15465	chr3	-	88730964-88730992|88732368-88732396	88730932-88730992	88732368-88732449	uc008pxg.1	13	4	6	1	0	0	0	1	0	0	0	2	0
Flad1,Lenep,AK053703	15492	chr3	-	89213060-89213088|89215705-89215733	89212343-89213088	89215705-89215785	uc008pzh.1	9	7	9	0	0	1	0	1	0	0	0	2	s
Ube2q1	15502	chr3	+	89583733-89583761|89584608-89584636	89583676-89583761	89584608-89584699	uc008qad.1	13	6	8	0	0	1	0	0	0	1	0	2	s
4933434E20Rik	15508	chr3	+	89857503-89857531|89862406-89862434	89857429-89857531	89862406-89862573	uc008qba.1	6	2	5	0	0	0	1	0	1	0	0	2	s
Crtc2	15517	chr3	+	90062420-90062448|90063307-90063335	90062386-90062448	90063307-90063414	uc008qbt.1	14	4	6	0	0	0	0	0	2	0	0	2	0
Crtc2	15517	chr3	+	90064264-90064292|90066372-90066400	90064047-90064292	90066372-90066636	uc008qbt.1	14	10	12	0	0	1	1	0	0	0	0	2	s
Epb4.1l2	1558	chr10	+	25208871-25208899|25227582-25227610	25208756-25208899	25227582-25227663	uc007erk.1	20	12	18	0	0	0	0	1	0	0	1	2	0
Mrpl9	15607	chr3	+	94250631-94250659|94251707-94251735	94250557-94250659	94251707-94252630	uc008qgj.1	7	5	7	0	0	1	0	0	1	0	0	2	0
Lama2	1564	chr10	-	26770130-26770158|26951380-26951408	26770003-26770158	26951380-26951508	uc007esg.1	64	21	48	1	0	1	0	0	0	0	0	2	s
Hormad1	15648	chr3	+	95363617-95363645|95366401-95366429	95363598-95363645	95366401-95366546	uc008qkb.1	16	1	3	0	0	1	1	0	0	0	0	2	s
Pde4dip	15718	chr3	-	97507313-97507341|97514143-97514171	97507089-97507341	97514143-97514367	uc008qpe.1	46	12	15	1	0	0	1	0	0	0	0	2	0
Hsd3b6	15734	chr3	-	98611824-98611852|98618104-98618132	98611687-98611852	98618104-98618186	uc008qqg.1	5	2	4	0	0	0	0	0	0	0	2	2	s
Ttf2	15749	chr3	-	100753821-100753849|100754924-100754952	100753757-100753849	100754924-100755106	uc008qrb.1	23	9	11	0	0	0	1	1	0	0	0	2	s
Sycp1	15765	chr3	-	102657393-102657421|102668779-102668807	102657310-102657421	102668779-102668842	uc008qrz.1	33	8	10	0	0	0	0	0	1	1	0	2	0
Csde1,mKIAA0885	15768	chr3	+	102824564-102824592|102859271-102859299	102824553-102824592	102859271-102859435	uc008qsg.1	20	1	18	1	0	0	0	0	1	0	0	2	s
Hipk1	15777	chr3	-	103565566-103565594|103573320-103573348	103565409-103565594	103573320-103573444	uc008qth.1	17	12	15	0	0	0	0	1	0	0	1	2	0
7530404M11Rik	15791	chr3	-	104577030-104577058|104580094-104580122	104576969-104577058	104580094-104580465	uc008quj.1	7	5	7	0	0	0	0	0	0	0	2	2	s
6330569M22Rik	15839	chr3	-	107421872-107421900|107423126-107423154	107421828-107421900	107423126-107423192	uc008qxg.1	21	9	11	0	2	0	0	0	0	0	0	2	s
Gstm6	15846	chr3	-	107743993-107744021|107746162-107746190	107743910-107744021	107746162-107746238	uc008qxu.1	8	2	7	0	0	0	0	0	0	1	1	2	s
Gpsm2	15874	chr3	-	108505976-108506004|108524958-108524986	108505782-108506004	108524958-108525061	uc008qzo.1	15	13	15	1	0	0	0	1	0	0	0	2	s
Cdc14a	15905	chr3	-	116054162-116054190|116095739-116095767	116054123-116054190	116095739-116095832	uc008rca.1	16	11	13	0	2	0	0	0	0	0	0	2	s
[truncated: 11,013 more rows]
