# Supplementary material for: Integrated transcriptome analysis of mouse spermatogenesis
Source: BMC Genomics. 2014 Jan 18;15:39. doi: 10.1186/1471-2164-15-39 (PMC3906902; doi:10.1186/1471-2164-15-39)
Supplement: Additional file 6 — Is a table listing predicted Ensembl gene models that have some support in our expression data. [file 1471-2164-15-39-S6.txt]

name	chrom	strand	start	end
ENSMUST00000111015	chr2	-	110891476	110897734
ENSMUST00000111013	chr2	-	110928529	110946139
ENSMUST00000061000	chr12	+	58797920	58838785
ENSMUST00000111012	chr2	-	110974270	110993095
ENSMUST00000118979	chrX	+	131805391	131808753
ENSMUST00000113418	chrX	+	109124615	109206699
ENSMUST00000109284	chr15	+	91029924	91091316
ENSMUST00000055343	chr13	-	59842203	59846282
ENSMUST00000033411	chr7	+	151052791	151082359
ENSMUST00000112339	chrX	+	157735727	157738953
ENSMUST00000084423	chr4	-	91857436	91858440
ENSMUST00000023314	chr16	+	50783521	50784203
ENSMUST00000020222	chr10	+	83951037	83960180
ENSMUST00000043553	chr6	+	122341396	122342705
ENSMUST00000119864	chr5	+	33066999	33078842
ENSMUST00000117381	chr2	-	156714589	156741119
ENSMUST00000120252	chr6	+	147122002	147123638
ENSMUST00000081735	chr5	-	10242040	10246526
ENSMUST00000094067	chr7	+	127696788	127709288
ENSMUST00000100778	chr6	-	147386883	147424337
ENSMUST00000080633	chr11	+	58660659	58672328
ENSMUST00000100243	chr11	+	114113156	114114984
ENSMUST00000117975	chrX	-	13504412	13506637
ENSMUST00000109471	chr2	+	160409092	160410927
ENSMUST00000113046	chrX	+	135713766	135715548
ENSMUST00000120870	chr4	+	145036642	145040791
ENSMUST00000094270	chr1	-	180206223	180206770
ENSMUST00000117328	chr11	+	121718086	121722541
ENSMUST00000101552	chrX	+	53777918	53778609
ENSMUST00000118382	chr4	+	87226692	87227464
ENSMUST00000023632	chr16	+	96304282	96310677
ENSMUST00000052500	chrX	-	124255711	124271086
ENSMUST00000110075	chr8	+	73660227	73695355
ENSMUST00000115485	chrY_random	+	43251564	43264636
ENSMUST00000114150	chr2	-	26107276	26113074
ENSMUST00000033525	chrX	-	63556535	63557399
ENSMUST00000057521	chr17	-	21938125	21938625
ENSMUST00000100708	chr14	-	36901020	36904002
ENSMUST00000098854	chr9	-	43931850	43942568
ENSMUST00000098354	chr8	+	123113430	123117701
ENSMUST00000067768	chr8	+	35117675	35120100
ENSMUST00000021520	chr12	+	106103539	106109734
ENSMUST00000092720	chr5	-	110103563	110120060
ENSMUST00000121398	chrX	+	53115399	53129790
ENSMUST00000113801	chr6	+	85089267	85093643
ENSMUST00000092818	chr11	-	85660352	85663835
ENSMUST00000097424	chr17_random	+	207386	218061
ENSMUST00000117163	chrX	-	94130028	94130563
ENSMUST00000074148	chr5	+	26584258	26588728
ENSMUST00000121687	chrX	+	71941385	71949415
ENSMUST00000115561	chrX	+	8451378	8457876
ENSMUST00000095522	chr13	+	99049892	99077047
ENSMUST00000118897	chrX	+	72203869	72204986
ENSMUST00000049599	chr5	+	78902909	78903759
ENSMUST00000120975	chr4	-	122338165	122354521
ENSMUST00000100388	chr2	+	15963752	16072432
ENSMUST00000121996	chr4	-	3424124	3443662
ENSMUST00000077003	chrX	-	72720570	72720862
ENSMUST00000111869	chr14	-	43562776	43568032
ENSMUST00000087884	chr19	+	11643936	11647604
ENSMUST00000122131	chrX	+	35728463	35730151
ENSMUST00000115939	chrY_random	+	15036874	15066199
ENSMUST00000120889	chrX	-	150499855	150502682
ENSMUST00000120383	chr4	-	122259942	122282137
ENSMUST00000115942	chrY_random	-	16813013	16839265
ENSMUST00000118568	chr4	+	3313992	3315838
ENSMUST00000120065	chrX	-	103465849	103469077
ENSMUST00000115972	chrY_random	+	23858412	24044306
ENSMUST00000115893	chrY_random	+	20832289	20834607
ENSMUST00000119138	chrX	+	53051448	53070080
