# Supplementary material for: Integrated transcriptome analysis of mouse spermatogenesis
Source: BMC Genomics. 2014 Jan 18;15:39. doi: 10.1186/1471-2164-15-39 (PMC3906902; doi:10.1186/1471-2164-15-39)
Supplement: Additional file 7 — Is a table listing predicted Genscan gene models that have some support in our expression data. [file 1471-2164-15-39-S7.txt]

name	chrom	strand	start	end
chrX.595	chrX	-	33946161	34053158
chr7.11379	chr7	-	82923952	82933068
chr7.10212	chr7	+	52514523	52528669
chrX.1670	chrX	-	93157457	93191634
chrX.2315	chrX	+	131805391	131808753
chr12.1317	chr12	+	58757362	58838707
chr5.2799	chr5	-	117071735	117083573
chr7.13668	chr7	+	137664339	137673016
chr17.1687	chr17	+	53913858	53922840
chrX.2886	chrX	-	158244152	158258105
chr13.1760	chr13	-	65146085	65154089
chr7.07174	chr7	-	15864835	15874540
chr9.1806	chr9	-	71061344	71061840
chr13.1317	chr13	-	49880268	49885512
chr7.11101	chr7	-	72631184	72672544
chr13.1319	chr13	+	49916031	49924366
chr17.1794	chr17	+	57152092	57159659
chr6.2785	chr6	+	122331891	122343944
chr16.964	chr16	-	37841869	37859330
chr11.3016	chr11	+	104692598	104892629
chr5.2203	chr5	+	100335346	100351383
chr16.1281	chr16	-	51362583	51363944
chr5.2434	chr5	+	106887805	106905738
chr5.235	chr5	+	13797904	13814425
chr5.3410	chr5	+	138783235	138802964
chr8.1729	chr8	-	71997475	72046711
chr4.3931	chr4	+	155610153	155611879
NT_166337.1.1	chrX_random	-	934313	957149
chrX.1679	chrX	-	94129952	94161987
chr10.1106	chr10	-	51649365	51691315
chr11.1231	chr11	-	52276852	52307024
chr14.236	chr14	+	8789880	8793150
chr8.1732	chr8	-	72078792	72109032
chr12.173	chr12	+	10130306	10187145
chr11.2056	chr11	-	76435550	76440614
chr4.33	chr4	+	3774273	3791406
chr1.4323	chr1	+	192811543	192817951
chr5.562	chr5	+	28274978	28302753
chr4.4	chr4	+	3117360	3186075
chrX.940	chrX	-	53408704	53409570
chr12.143	chr12	+	9044887	9050374
chr6.402	chr6	-	23131091	23131583
NT_166421.1.12	chrY_random	-	56677733	56729495
chr10.2071	chr10	+	83140766	83155938
chrX.2185	chrX	-	124594342	124682588
chr12.1088	chr12	-	51912543	51996336
chr10.1625	chr10	+	71074239	71137096
chr13.1626	chr13	+	60350189	60409637
chr17.384	chr17	-	14129673	14313591
chr9.668	chr9	+	31836858	31886291
chr2.286	chr2	+	11819540	11890429
chr13.2566	chr13	+	99062150	99077047
chr9.2549	chr9	-	99700552	99758789
chr3.33	chr3	-	5826926	6138230
chr15.241	chr15	-	11492681	11556921
chrY.13	chrY	+	1044438	1217876
chr11.845	chr11	+	37402248	37485285
chr13.1919	chr13	-	69322031	69454941
chrX.899	chrX	+	51384529	51407512
chr9.1578	chr9	+	61688956	61708049
chr6.3236	chr6	-	137802365	137812240
chr8.957	chr8	-	36115182	36213500
chr5.364	chr5	+	20575341	20601467
chr1.3094	chr1	+	150823021	150826500
chr4.3116	chr4	+	133802932	133805957
chr13.9	chr13	+	3358356	3439305
chrX.2744	chrX	-	150499855	150502682
chrX.922	chrX	-	53128030	53148597
chr15.328	chr15	-	13527713	13678882
chr1.1685	chr1	+	76195796	76222978
chr18.1151	chr18	-	47574118	47575015
chr14.1102	chr14	-	43527922	43568189
chr10.2574	chr10	+	102226429	102300642
chr5.166	chr5	+	10054485	10117517
chr14.1157	chr14	-	45071924	45105326
chr10.1488	chr10	+	67073288	67106444
chr3.1236	chr3	-	61265780	61266783
NT_166437.1.3	chrUn_random	+	1474539	1489464
chr19.768	chr19	-	26107135	26268933
chr5.268	chr5	+	15944391	16015016
chr16.1276	chr16	+	50907363	51008599
chr2.1566	chr2	-	61021067	61230683
chr17.55	chr17	+	4170856	4180595
NT_161872.3.1	chrY_random	+	1514019	1559696
chr14.1148	chr14	+	44701632	44716393
chr5.511	chr5	-	25362485	26330287
chr7.09507	chr7	+	37009459	37156322
chr7.12237	chr7	+	102940348	103051071
NT_166386.1.3	chrY_random	+	40599061	40735895
chr8.159	chr8	-	8766254	8831446
chr14.2725	chr14	-	103769681	103805362
chr10.376	chr10	+	18970250	18994709
chr13.2674	chr13	-	101763701	101809201
chr3.1477	chr3	+	71664548	72030857
NT_166371.1.8	chrY_random	+	35471688	35535574
chr10.2684	chr10	+	109663140	109677511
chr14.1184	chr14	+	45306130	45323811
