# Supplementary material for: Integrated transcriptome analysis of mouse spermatogenesis
Source: BMC Genomics. 2014 Jan 18;15:39. doi: 10.1186/1471-2164-15-39 (PMC3906902; doi:10.1186/1471-2164-15-39)
Supplement: Additional file 8 — Is a table listing 59 lincRNA regions not overlapping UCSC known genes displaying variable and high expression through the time course of spermatogenesis. [file 1471-2164-15-39-S8.zip]

Archive with 1 entries (1 files):
- 6836068079315385_add8.bed
