# Supplementary material for: Integrated transcriptome analysis of mouse spermatogenesis
Source: BMC Genomics. 2014 Jan 18;15:39. doi: 10.1186/1471-2164-15-39 (PMC3906902; doi:10.1186/1471-2164-15-39)
Supplement: Additional file 8 — Is a table listing 59 lincRNA regions not overlapping UCSC known genes displaying variable and high expression through the time course of spermatogenesis. [file 1471-2164-15-39-S8.zip › 6836068079315385_add8.bed]

chr1	37157333	37198237
chr1	92663435	92672327
chr1	162933393	162936632
chr1	162934000	162935847
chr10	5950202	5953799
chr10	5953834	5955515
chr10	5955995	5957391
chr11	119275649	119280524
chr11	119294766	119302107
chr11	119303885	119305116
chr11	119308553	119317624
chr13	94201836	94203347
chr14	76915683	76918749
chr15	82037280	82042667
chr15	98369037	98373075
chr15	98369118	98373066
chr15	98369149	98372363
chr16	59555612	59558884
chr17	22849848	22852900
chr17	79049288	79050785
chr18	36449815	36452002
chr18	36452293	36453699
chr18	36453852	36456229
chr2	84427344	84429375
chr2	84428000	84429105
chr2	119428649	119431630
chr2	156652512	156659881
chr2	156652512	156665609
chr2	156656446	156658678
chr3	68871385	68872654
chr5	113611133	113612703
chr6	28162672	28165322
chr6	83404743	83406451
chr6	87656813	87672740
chr7	36251975	36266216
chr7	36251975	36270274
chr7	36255069	36270274
chr7	46808540	46825951
chr7	46808597	46825108
chr7	46819329	46825951
chr7	46826232	46828362
chr7	80690047	80691397
chr7	82913929	82917949
chr7	82913966	82915360
chr7	82915892	82916962
chr7	82918976	82920637
chr7	82920637	82925031
chr7	82920637	82925091
chr7	82921294	82926727
chr8	106872113	106875267
chr8	106872114	106875260
chr9	27153770	27155086
chr9	75316280	75334487
chr9	75318065	75334487
chrX	91000655	91002043
chrX	93155808	93163314
chrX	98891174	98901495
chrX	98892713	98901495
chrX	148729411	148731105
